# Supplementary material for: Machine Learning Exploration of Food-Derived Chemical Space for Potential Nutritional Metabolic Regulators Targeting Dipeptidyl Peptidase-4
Source: Pharmaceuticals (Basel). 2026 Feb 24;19(3):349. doi: 10.3390/ph19030349 (PMC13029763; doi:10.3390/ph19030349)
Supplement: Supplementary file 1 [file pharmaceuticals-19-00349-s001.zip]

Archive with 2 entries (2 files):
- pharmaceuticals-4146389 Supplementary Tables.xlsx
- pharmaceuticals-4146389-Supplementary Figures.pdf
