# Supplementary material for: Machine Learning Exploration of Food-Derived Chemical Space for Potential Nutritional Metabolic Regulators Targeting Dipeptidyl Peptidase-4
Source: Pharmaceuticals (Basel). 2026 Feb 24;19(3):349. doi: 10.3390/ph19030349 (PMC13029763; doi:10.3390/ph19030349)
Supplement: Supplementary file 1 [file pharmaceuticals-19-00349-s001.zip › pharmaceuticals-4146389 Supplementary Tables.xlsx]

## Sheet: Title
Machine Learning Exploration of Food-Derived Chemical Space for Potential Nutritional Metabolic Regulators Targeting Dipeptidyl Peptidase-4 Nada A. Alzunaidy 1,* 1 Department of Food Science and Human Nutrition, College of Agriculture and Food, Qassim University, Buraydah 51452, Saudi Arabia. Corresponding Author: Nada A. Alzunaidy; Department of Food Science and Human Nutrition, College of Agric…

## Sheet: Table S1
Supplementary Table S1. Scaffold-based dataset partitioning for random seed 1. Summary of compound and scaffold distributions across training, validation, and test subsets generated using Bemis–Murcko scaffold-based splitting with random seed 1.
smiles	pIC50	Active	n_records	standard_value	MolWt	LogP	HBD	HBA	TPSA	RotB	Rings	Ro5_Violations	Ro5_Pass	RDKit_MolWt	RDKit_RingCount	RDKit_HeavyAtomCount	molecule_chembl_id	canonical_smiles	standard_units	n_records_smiles	split
Br.Cc1cc(N2CCN([C@@H]3CN[C@H](C(=O)N4CCSC4)C3)CC2)n(-c2ccccc2)n1.O	9	1	1	1	525.517	1.31932	1	7	88.14	4	5	1	0	524.157	5	32	CHEMBL5596356	Br.Cc1cc(N2CCN([C@@H]3CN[C@H](C(=O)N4CCSC4)C3)CC2)n(-c2ccccc2)n1.O	nM	1	train
Br.Cc1ccc(=N)n(Cc2cccc(F)c2)c1	4.4603	0	1	34650	297.171	3.04129	1	2	28.78	2	2	0	1	296.032	2	17	CHEMBL3310988	Br.Cc1ccc(=N)n(Cc2cccc(F)c2)c1	nM	1	train
Brc1nc2n(n1)CC(c1cc3ccccc3o1)=NN2	4.55207	0	3	28050	318.134	2.6166	1	6	68.24	1	4	0	1	316.991	4	19	CHEMBL4246951	Brc1nc2n(n1)CC(c1cc3ccccc3o1)=NN2	nM	1	train
C#CCN(CC#N)C(=O)[C@@H]1C[C@H](C(=O)N(C)C)[C@H](C)N1	7.22185	1	1	60	276.34	-0.57342	1	4	76.44	4	1	0	1	276.159	1	20	CHEMBL260701	C#CCN(CC#N)C(=O)[C@@H]1C[C@H](C(=O)N(C)C)[C@H](C)N1	nM	1	train
C#CCn1c(=O)n(C)c(=O)c2c1nc(N1CCCC(N)C1)n2Cc1ccccc1C#N	7.79588	1	3	16	417.473	0.37738	1	9	114.87	4	4	0	1	417.191	4	31	CHEMBL3913618	C#CCn1c(=O)n(C)c(=O)c2c1nc(N1CCCC(N)C1)n2Cc1ccccc1C#N	nM	1	train
C#CCn1c(N2CCC[C@H](N)C2)nc2c1c(=O)n(Cc1nc(C)c3ccccc3n1)c(=O)n2C	8.87615	1	1	1.33	458.526	0.75732	1	10	116.86	4	5	0	1	458.218	5	34	CHEMBL5277490	C#CCn1c(N2CCC[C@H](N)C2)nc2c1c(=O)n(Cc1nc(C)c3ccccc3n1)c(=O)n2C	nM	1	test
C#C[C@@H]1C[C@H](F)CN1C(=O)CC(C)(C)CC(=O)N[C@H]1C[C@@H]1c1cccc(Cl)c1	7.82391	1	3	15	404.913	3.6907	1	2	49.41	6	3	0	1	404.167	3	28	CHEMBL1082996	C#C[C@@H]1C[C@H](F)CN1C(=O)CC(C)(C)CC(=O)N[C@H]1C[C@@H]1c1cccc(Cl)c1	nM	1	train
C#Cc1cnc(N2CCC[C@@H](N)C2)n(Cc2ccccc2C#N)c1=O	8.30103	1	1	5	333.395	1.07208	1	6	87.94	3	3	0	1	333.159	3	25	CHEMBL1650422	C#Cc1cnc(N2CCC[C@@H](N)C2)n(Cc2ccccc2C#N)c1=O	nM	1	val
C/C=C/Cn1c(N2CCCC(N)C2)nc2c1c(=O)n(CC(=O)c1ccccc1NC(=O)C(C)C)c(=O)n2C	8.52288	1	3	3	521.622	1.8777	2	10	137.25	8	4	1	0	521.275	4	38	CHEMBL3987141	C/C=C/Cn1c(N2CCCC(N)C2)nc2c1c(=O)n(CC(=O)c1ccccc1NC(=O)C(C)C)c(=O)n2C	nM	1	train
C/C=C/Cn1c(N2CCCC(N)C2)nc2c1c(=O)n(CC(=O)c1ccccc1NC(C)=O)c(=O)n2C	8.69897	1	3	2	493.568	1.2416	2	10	137.25	7	4	0	1	493.244	4	36	CHEMBL3889902	C/C=C/Cn1c(N2CCCC(N)C2)nc2c1c(=O)n(CC(=O)c1ccccc1NC(C)=O)c(=O)n2C	nM	1	train
C/C=C/Cn1c(N2CCC[C@@H](N)C2)nc2c1c(=O)n(CC(=O)c1ccccc1)c(=O)n2C	8.52288	1	3	3	436.516	1.2832	1	9	108.15	6	4	0	1	436.222	4	32	CHEMBL3958450	C/C=C/Cn1c(N2CCC[C@@H](N)C2)nc2c1c(=O)n(CC(=O)c1ccccc1)c(=O)n2C	nM	1	train
C/C=C/Cn1c(N2CCC[C@@H](N)C2)nc2c1c(=O)n(CC(=O)c1ccccc1NC(=O)C(C)C)c(=O)n2C	8.39794	1	3	4	521.622	1.8777	2	10	137.25	8	4	1	0	521.275	4	38	CHEMBL3926493	C/C=C/Cn1c(N2CCC[C@@H](N)C2)nc2c1c(=O)n(CC(=O)c1ccccc1NC(=O)C(C)C)c(=O)n2C	nM	1	train
C/C=C/Cn1c(N2CCC[C@@H](N)C2)nc2c1c(=O)n(CC(=O)c1ccccc1OCC(=O)NC)c(=O)n2C	9	1	3	1	523.594	0.408	2	11	146.48	9	4	2	0	523.254	4	38	CHEMBL3965981	C/C=C/Cn1c(N2CCC[C@@H](N)C2)nc2c1c(=O)n(CC(=O)c1ccccc1OCC(=O)NC)c(=O)n2C	nM	1	train
C/C=C/Cn1c(N2CCC[C@H](N)C2)nc2c1c(=O)n(CC(=O)c1ccccc1NC(=O)C(C)C)c(=O)n2C	8.39794	1	2	4	521.622	1.8777	2	10	137.25	8	4	1	0	521.275	4	38	CHEMBL3950914	C/C=C/Cn1c(N2CCC[C@H](N)C2)nc2c1c(=O)n(CC(=O)c1ccccc1NC(=O)C(C)C)c(=O)n2C	nM	1	train
C/C=C/Cn1c(N2CCC[C@H](N)C2)nc2c1c(=O)n(CC(=O)c1ccccc1OCC(=O)NC)c(=O)n2C	9	1	3	1	523.594	0.408	2	11	146.48	9	4	2	0	523.254	4	38	CHEMBL3893759	C/C=C/Cn1c(N2CCC[C@H](N)C2)nc2c1c(=O)n(CC(=O)c1ccccc1OCC(=O)NC)c(=O)n2C	nM	1	train
C/C=C/OC(=O)[C@@H]1CCCN1C(=O)[C@@H](N)CCCCN	9.12494	1	1	0.75	283.372	0.5105	2	5	98.65	7	1	0	1	283.19	1	20	CHEMBL5218500	C/C=C/OC(=O)[C@@H]1CCCN1C(=O)[C@@H](N)CCCCN	nM	1	train
C/C=C/OC(=O)[C@@H]1CCCN1C(=O)[C@H](CCCCNC(=O)OC(C)(C)C)NC(=O)OC(C)(C)C	8.1945	1	1	6.39	483.606	3.6425	2	7	123.27	9	1	0	1	483.294	1	34	CHEMBL5219761	C/C=C/OC(=O)[C@@H]1CCCN1C(=O)[C@H](CCCCNC(=O)OC(C)(C)C)NC(=O)OC(C)(C)C	nM	1	train
C=C(C)C[C@@H]1CN[C@H](C(=O)N2CCC[C@H]2C#N)C1	8.24413	1	1	5.7	247.342	1.44528	1	3	56.13	3	2	0	1	247.168	2	18	CHEMBL437570	C=C(C)C[C@@H]1CN[C@H](C(=O)N2CCC[C@H]2C#N)C1	nM	1	train
C=C(C)[C@@H]1CC[C@]2(C(=O)O)CC[C@]3(C)[C@H](CC[C@@H]4[C@@]5(C)CC[C@H](O)C(C)(C)[C@@H]5CC[C@]43C)[C@@H]12	4.25321	0	1	55820	456.711	7.0895	2	2	57.53	2	5	1	0	456.36	5	33	CHEMBL269277	C=C(C)[C@@H]1CC[C@]2(C(=O)O)CC[C@]3(C)[C@H](CC[C@@H]4[C@@]5(C)CC[C@H](O)C(C)(C)[C@@H]5CC[C@]43C)[C@@H]12	nM	1	train
C=C1CCN(C(=O)[C@@H](N)CC(=O)N2CCN(C(c3ccc(F)cc3)c3ccc(F)cc3)CC2)C1.O=C(O)C(F)(F)F.O=C(O)C(F)(F)F	4.46852	0	1	34000	696.592	3.9709	3	6	144.48	6	4	1	0	696.219	4	48	CHEMBL3800113	C=C1CCN(C(=O)[C@@H](N)CC(=O)N2CCN(C(c3ccc(F)cc3)c3ccc(F)cc3)CC2)C1.O=C(O)C(F)(F)F.O=C(O)C(F)(F)F	nM	1	train
C=C1C[C@@H](C#N)N(C(=O)[C@@H](N)CC(=O)N2CCN(C(c3ccc(F)cc3)c3ccc(F)cc3)CC2)C1.O=C(O)C(F)(F)F.O=C(O)C(F)(F)F	6.16749	1	1	680	721.602	3.86308	3	7	168.27	6	4	1	0	721.215	4	50	CHEMBL3797842	C=C1C[C@@H](C#N)N(C(=O)[C@@H](N)CC(=O)N2CCN(C(c3ccc(F)cc3)c3ccc(F)cc3)CC2)C1.O=C(O)C(F)(F)F.O=C(O)C(F)(F)F	nM	1	train
C=CC(C)(C)c1cc(/C=C/C(=O)c2ccc(O)cc2)c(OC)cc1O	4.51727	0	1	30390	338.403	4.4661	2	4	66.76	6	2	0	1	338.152	2	25	CHEMBL139702	C=CC(C)(C)c1cc(/C=C/C(=O)c2ccc(O)cc2)c(OC)cc1O	nM	1	train
C=CCC(C(=O)N1CCn2c(nnc2C(F)(F)F)C1)[C@H](N)Cc1cc(F)c(F)cc1F	5.70006	0	1	1995	447.383	2.8187	1	5	77.04	6	3	0	1	447.149	3	31	CHEMBL396789	C=CCC(C(=O)N1CCn2c(nnc2C(F)(F)F)C1)[C@H](N)Cc1cc(F)c(F)cc1F	nM	1	train
C=CCC1c2nnc(C(F)(F)F)n2CCN1C(=O)C[C@H](N)Cc1cc(F)c(F)cc1F.Cl	8.82391	1	2	1.5	483.844	3.5555	1	5	77.04	6	3	0	1	483.126	3	32	CHEMBL537000	C=CCC1c2nnc(C(F)(F)F)n2CCN1C(=O)C[C@H](N)Cc1cc(F)c(F)cc1F.Cl	nM	1	train
C=CCN(CC#N)C(=O)[C@@H]1C[C@H](C(=O)N(C)C)[C@H](C)N1	7.38722	1	1	41	278.356	-0.02062	1	4	76.44	5	1	0	1	278.174	1	20	CHEMBL261462	C=CCN(CC#N)C(=O)[C@@H]1C[C@H](C(=O)N(C)C)[C@H](C)N1	nM	1	train
C=CCN(CC=C)C(=O)n1cnc(S(=O)(=O)C2CC3CCC2C3)n1	7.67778	1	1	21	350.444	1.8825	0	6	85.16	6	3	0	1	350.141	3	24	CHEMBL522909	C=CCN(CC=C)C(=O)n1cnc(S(=O)(=O)C2CC3CCC2C3)n1	nM	1	train
C=CC[C@@H]1CN[C@H](C(=O)N2CCC[C@H]2C#N)C1	8.45593	1	2	3.5	233.315	1.05518	1	3	56.13	3	2	0	1	233.153	2	17	CHEMBL245069	C=CC[C@@H]1CN[C@H](C(=O)N2CCC[C@H]2C#N)C1	nM	1	train
C=COC(=O)[C@@H]1CCCN1C(=O)CN	9.55284	1	1	0.28	198.222	-0.3772	1	4	72.63	3	1	0	1	198.1	1	14	CHEMBL5219299	C=COC(=O)[C@@H]1CCCN1C(=O)CN	nM	1	train
C=COC(=O)[C@@H]1CCCN1C(=O)CNC(=O)OC(C)(C)C	7.6073	1	1	24.7	298.339	1.1888	1	5	84.94	4	1	0	1	298.153	1	21	CHEMBL5220053	C=COC(=O)[C@@H]1CCCN1C(=O)CNC(=O)OC(C)(C)C	nM	1	train
C=COC(=O)[C@@H]1CCCN1C(=O)[C@@H](N)CCCCN	9.88606	1	1	0.13	269.345	0.1204	2	5	98.65	7	1	0	1	269.174	1	19	CHEMBL5220657	C=COC(=O)[C@@H]1CCCN1C(=O)[C@@H](N)CCCCN	nM	1	train
C=COC(=O)[C@@H]1CCCN1C(=O)[C@H](CCCCNC(=O)OC(C)(C)C)NC(=O)OC(C)(C)C	9.79588	1	1	0.16	469.579	3.2524	2	7	123.27	9	1	0	1	469.279	1	33	CHEMBL5220594	C=COC(=O)[C@@H]1CCCN1C(=O)[C@H](CCCCNC(=O)OC(C)(C)C)NC(=O)OC(C)(C)C	nM	1	train
C=COCC(=O)N1CCN(C(=O)C[C@H](N)Cc2ccccc2F)CC1	5.6558	0	1	2209	349.406	0.9165	1	4	75.87	7	2	0	1	349.18	2	25	CHEMBL230095	C=COCC(=O)N1CCN(C(=O)C[C@H](N)Cc2ccccc2F)CC1	nM	1	val
C=Cc1cnc(N2CCC[C@@H](N)C2)n(Cc2ccccc2C#N)c1=O	8.09691	1	1	8	335.411	1.73378	1	6	87.94	4	3	0	1	335.175	3	25	CHEMBL1650426	C=Cc1cnc(N2CCC[C@@H](N)C2)n(Cc2ccccc2C#N)c1=O	nM	1	val
CC#CC#Cc1ccc(C#CC(O)CO)s1	5.56225	0	1	2740	230.288	0.8276	2	3	40.46	1	1	0	1	230.04	1	16	CHEMBL3343899	CC#CC#Cc1ccc(C#CC(O)CO)s1	nM	1	train
CC#CCN1C(N2CCC[C@@H](N)C2)=NC2C1C(=O)N(Cc1cccnc1C#N)C(=O)N2Cc1cccnc1C#N	10.0458	1	1	0.09	536.6	0.99706	1	10	158.84	5	5	1	0	536.24	5	40	CHEMBL5269668	CC#CCN1C(N2CCC[C@@H](N)C2)=NC2C1C(=O)N(Cc1cccnc1C#N)C(=O)N2Cc1cccnc1C#N	nM	1	train
CC#CCN1C(N2CCC[C@@H](NC(=O)OC(C)(C)C)C2)=NC2N=C3N(C)C(=O)CN3C(=O)C21	8.76955	1	1	1.7	457.535	0.0353	1	8	110.15	2	4	0	1	457.244	4	33	CHEMBL5270313	CC#CCN1C(N2CCC[C@@H](NC(=O)OC(C)(C)C)C2)=NC2N=C3N(C)C(=O)CN3C(=O)C21	nM	1	test
CC#CCN1C(N2CCC[C@H](N)C2)=NC2C1C(=O)N(C(C)c1nc(C)c3ccccc3n1)C(=O)N2C	8.68403	1	1	2.07	488.596	1.70592	1	8	111.26	3	5	0	1	488.265	5	36	CHEMBL4649180	CC#CCN1C(N2CCC[C@H](N)C2)=NC2C1C(=O)N(C(C)c1nc(C)c3ccccc3n1)C(=O)N2C	nM	1	train
CC#CCn1c(C(=O)N(C)Cc2cccc3ccccc23)cnc1N1CCCC(N)C1	5.51442	0	1	3059	415.541	3.2593	1	5	67.39	5	4	0	1	415.237	4	31	CHEMBL257589	CC#CCn1c(C(=O)N(C)Cc2cccc3ccccc23)cnc1N1CCCC(N)C1	nM	1	val
CC#CCn1c(C(=O)NCc2cccc3ccccc23)cnc1N1CCCC(N)C1	6.97062	1	1	107	401.514	2.9171	2	5	76.18	5	4	0	1	401.222	4	30	CHEMBL401972	CC#CCn1c(C(=O)NCc2cccc3ccccc23)cnc1N1CCCC(N)C1	nM	1	val
CC#CCn1c(C(=O)NCc2nc(C)cc3ccccc23)cnc1N1CCCC(N)C1	7.00436	1	1	99	416.529	2.62052	2	6	89.07	5	4	0	1	416.232	4	31	CHEMBL257795	CC#CCn1c(C(=O)NCc2nc(C)cc3ccccc23)cnc1N1CCCC(N)C1	nM	1	val
CC#CCn1c(C(=O)NCc2nc(C)cc3ccccc23)nnc1N1CCCC(N)C1	7.61979	1	1	24	417.517	2.01552	2	7	101.96	5	4	0	1	417.228	4	31	CHEMBL255517	CC#CCn1c(C(=O)NCc2nc(C)cc3ccccc23)nnc1N1CCCC(N)C1	nM	1	train
CC#CCn1c(N2CC(=O)N[C@H](CO)C2)nc2c1c(=O)n(Cc1nc(C)c3ccccc3n1)c(=O)n2C	4.74232	0	1	18100	502.535	-0.48298	2	11	140.17	5	5	2	0	502.208	5	37	CHEMBL3616896	CC#CCn1c(N2CC(=O)N[C@H](CO)C2)nc2c1c(=O)n(Cc1nc(C)c3ccccc3n1)c(=O)n2C	nM	1	train
CC#CCn1c(N2CCCC(N)C2)nc(Br)c1C(=O)NCc1cccc2ccccc12	6.25259	1	1	559	480.41	3.6796	2	5	76.18	5	4	0	1	479.132	4	31	CHEMBL402111	CC#CCn1c(N2CCCC(N)C2)nc(Br)c1C(=O)NCc1cccc2ccccc12	nM	1	val
CC#CCn1c(N2CCCC(N)C2)nc(C#N)c1C(=O)NCc1cccc2ccccc12	6.23508	1	1	582	426.524	2.78878	2	6	99.97	5	4	0	1	426.217	4	32	CHEMBL402573	CC#CCn1c(N2CCCC(N)C2)nc(C#N)c1C(=O)NCc1cccc2ccccc12	nM	1	val
CC#CCn1c(N2CCCC(N)C2)nc2c(C)nn(Cc3nc(C)cc4ccccc34)c(=O)c21	8.1549	1	1	7	455.566	2.75714	1	8	94.86	4	5	0	1	455.243	5	34	CHEMBL255709	CC#CCn1c(N2CCCC(N)C2)nc2c(C)nn(Cc3nc(C)cc4ccccc34)c(=O)c21	nM	1	test
CC#CCn1c(N2CCCC(N)C2)nc2c(OC)nn(Cc3cccc4ccccc34)c(=O)c21	7.284	1	1	52	456.55	2.7539	1	8	91.2	5	5	0	1	456.227	5	34	CHEMBL255864	CC#CCn1c(N2CCCC(N)C2)nc2c(OC)nn(Cc3cccc4ccccc34)c(=O)c21	nM	1	train
CC#CCn1c(N2CCCC(N)C2)nc2c(OC)nn(Cc3nc(C)cc4ccccc34)c(=O)c21	7.72125	1	1	19	471.565	2.45732	1	9	104.09	5	5	0	1	471.238	5	35	CHEMBL255862	CC#CCn1c(N2CCCC(N)C2)nc2c(OC)nn(Cc3nc(C)cc4ccccc34)c(=O)c21	nM	1	test
CC#CCn1c(N2CCCC(N)C2)nc2c1c(=O)n(C)c(=O)n2C	7.05552	1	1	88	330.392	-0.6155	1	8	91.08	2	3	0	1	330.18	3	24	CHEMBL237280	CC#CCn1c(N2CCCC(N)C2)nc2c1c(=O)n(C)c(=O)n2C	nM	1	train
CC#CCn1c(N2CCCC(N)C2)nc2c1c(=O)n(Cc1cc(=O)n(C)c3ccccc13)c(=O)n2C	8.22185	1	3	6	487.564	0.7477	1	10	113.08	4	5	0	1	487.233	5	36	CHEMBL3986470	CC#CCn1c(N2CCCC(N)C2)nc2c1c(=O)n(Cc1cc(=O)n(C)c3ccccc13)c(=O)n2C	nM	1	train
CC#CCn1c(N2CCCC(N)C2)nc2c1c(=O)n(Cc1cccc3ccccc13)c(=O)n2C	7.82391	1	1	15	456.55	2.049	1	8	91.08	4	5	0	1	456.227	5	34	CHEMBL404326	CC#CCn1c(N2CCCC(N)C2)nc2c1c(=O)n(Cc1cccc3ccccc13)c(=O)n2C	nM	1	train
CC#CCn1c(N2CCCC(N)C2)nc2c1c(=O)n(Cc1ccnc3ccccc13)c(=O)n2C	8.04576	1	3	9	457.538	1.444	1	9	103.97	4	5	0	1	457.223	5	34	CHEMBL3985360	CC#CCn1c(N2CCCC(N)C2)nc2c1c(=O)n(Cc1ccnc3ccccc13)c(=O)n2C	nM	1	train
CC#CCn1c(N2CCCC(N)C2)nc2c1c(=O)n(Cc1nc(-c3ccccc3)c3ccccc3n1)c(=O)n2C1CC1	8.22185	1	1	6	560.662	3.3039	1	10	116.86	6	7	1	0	560.265	7	42	CHEMBL6033013	CC#CCn1c(N2CCCC(N)C2)nc2c1c(=O)n(Cc1nc(-c3ccccc3)c3ccccc3n1)c(=O)n2C1CC1	nM	1	train
CC#CCn1c(N2CCCC(N)C2)nc2c1c(=O)n(Cc1nc(C)cc3ccccc13)c(=O)n2C	8.69897	1	1	2	471.565	1.75242	1	9	103.97	4	5	0	1	471.238	5	35	CHEMBL402819	CC#CCn1c(N2CCCC(N)C2)nc2c1c(=O)n(Cc1nc(C)cc3ccccc13)c(=O)n2C	nM	1	train
CC#CCn1c(N2CCCC(N)C2)nc2ccn(Cc3cccc4ccccc34)c(=O)c21	7.05061	1	1	89	425.536	3.3503	1	6	69.08	4	5	0	1	425.222	5	32	CHEMBL255491	CC#CCn1c(N2CCCC(N)C2)nc2ccn(Cc3cccc4ccccc34)c(=O)c21	nM	1	test
CC#CCn1c(N2CCCC(N)C2)nc2ccn(Cc3nc(C)cc4ccccc34)c(=O)c21	7.67778	1	1	21	440.551	3.05372	1	7	81.97	4	5	0	1	440.232	5	33	CHEMBL255492	CC#CCn1c(N2CCCC(N)C2)nc2ccn(Cc3nc(C)cc4ccccc34)c(=O)c21	nM	1	train
CC#CCn1c(N2CCCC(N)C2)nc2cnn(CC(=O)c3ccccc3)c(=O)c21	7.58503	1	1	26	404.474	1.4267	1	8	99.04	5	4	0	1	404.196	4	30	CHEMBL256928	CC#CCn1c(N2CCCC(N)C2)nc2cnn(CC(=O)c3ccccc3)c(=O)c21	nM	1	train
CC#CCn1c(N2CCCC(N)C2)nc2cnn(CC3=Nc4ccccc4Oc4ccccc43)c(=O)c21	7.85387	1	1	14	493.571	3.4705	1	9	103.56	4	6	0	1	493.223	6	37	CHEMBL256729	CC#CCn1c(N2CCCC(N)C2)nc2cnn(CC3=Nc4ccccc4Oc4ccccc43)c(=O)c21	nM	1	val
CC#CCn1c(N2CCCC(N)C2)nc2cnn(Cc3ccc(C#N)c4ccccc34)c(=O)c21	8.39794	1	1	4	451.534	2.61698	1	8	105.76	4	5	0	1	451.212	5	34	CHEMBL404220	CC#CCn1c(N2CCCC(N)C2)nc2cnn(Cc3ccc(C#N)c4ccccc34)c(=O)c21	nM	1	train
CC#CCn1c(N2CCCC(N)C2)nc2cnn(Cc3cccc4ccccc34)c(=O)c21	7.88606	1	1	13	426.524	2.7453	1	7	81.97	4	5	0	1	426.217	5	32	CHEMBL401709	CC#CCn1c(N2CCCC(N)C2)nc2cnn(Cc3cccc4ccccc34)c(=O)c21	nM	1	train
CC#CCn1c(N2CCCC(N)C2)nc2cnn(Cc3nc(C)cc4ccccc34)c(=O)c21	8.30103	1	1	5	441.539	2.44872	1	8	94.86	4	5	0	1	441.228	5	33	CHEMBL256521	CC#CCn1c(N2CCCC(N)C2)nc2cnn(Cc3nc(C)cc4ccccc34)c(=O)c21	nM	1	test
CC#CCn1c(N2CCCC(N)C2)nc2cnn(Cc3nc4ccccc4o3)c(=O)c21	8.39794	1	1	4	417.473	1.7333	1	9	108	4	5	0	1	417.191	5	31	CHEMBL256969	CC#CCn1c(N2CCCC(N)C2)nc2cnn(Cc3nc4ccccc4o3)c(=O)c21	nM	1	test
CC#CCn1c(N2CCCC(NC(=O)OC(C)(C)C)C2)nc2c1c(=O)n(Cc1nc(NCc3ccccc3)c3ccccc3n1)c(=O)n2C	8.22185	1	1	6	663.783	4.0171	2	12	141.2	8	6	2	0	663.328	6	49	CHEMBL3680628	CC#CCn1c(N2CCCC(NC(=O)OC(C)(C)C)C2)nc2c1c(=O)n(Cc1nc(NCc3ccccc3)c3ccccc3n1)c(=O)n2C	nM	1	train
CC#CCn1c(N2CCCNCC2)c(C#N)c2c1c(=O)n(Cc1c(C#N)cnc3ccccc13)c(=O)n2C	8.69897	1	1	2	506.57	1.66456	1	10	124.67	4	5	1	0	506.218	5	38	CHEMBL1951614	CC#CCn1c(N2CCCNCC2)c(C#N)c2c1c(=O)n(Cc1c(C#N)cnc3ccccc13)c(=O)n2C	nM	1	train
CC#CCn1c(N2CCCNCC2)c(C#N)c2c1c(=O)n(Cc1nc(C)c3ccccc3n1)c(=O)n2C	8.12494	1	1	7.5	496.575	1.4963	1	10	113.77	4	5	0	1	496.234	5	37	CHEMBL1951613	CC#CCn1c(N2CCCNCC2)c(C#N)c2c1c(=O)n(Cc1nc(C)c3ccccc3n1)c(=O)n2C	nM	1	train
CC#CCn1c(N2CCCNCC2)c(C#N)c2c1c(=O)n(Cc1ncc3ccccc3c1C#N)c(=O)n2C	9	1	1	1	506.57	1.66456	1	10	124.67	4	5	1	0	506.218	5	38	CHEMBL1951416	CC#CCn1c(N2CCCNCC2)c(C#N)c2c1c(=O)n(Cc1ncc3ccccc3c1C#N)c(=O)n2C	nM	1	train
CC#CCn1c(N2CCCNCC2)c(C#N)c2c1c(=O)n(Cc1nccc3ccccc13)c(=O)n2C	8.30103	1	1	5	481.56	1.79288	1	9	100.88	4	5	0	1	481.223	5	36	CHEMBL1951612	CC#CCn1c(N2CCCNCC2)c(C#N)c2c1c(=O)n(Cc1nccc3ccccc13)c(=O)n2C	nM	1	train
CC#CCn1c(N2CCCNCC2)c(C#N)c2ncn(Cc3nc(C)c4ccccc4n3)c(=O)c21	8.04576	1	1	9	466.549	2.1926	1	9	104.66	4	5	0	1	466.223	5	35	CHEMBL1951439	CC#CCn1c(N2CCCNCC2)c(C#N)c2ncn(Cc3nc(C)c4ccccc4n3)c(=O)c21	nM	1	train
CC#CCn1c(N2CCCNCC2)c(C#N)c2ncn(Cc3ncc4ccccc4n3)c(=O)c21	7.34679	1	1	45	452.522	1.88418	1	9	104.66	4	5	0	1	452.207	5	34	CHEMBL1951440	CC#CCn1c(N2CCCNCC2)c(C#N)c2ncn(Cc3ncc4ccccc4n3)c(=O)c21	nM	1	train
CC#CCn1c(N2CCCNCC2)c(C#N)c2ncn(Cc3nccc4ccccc34)c(=O)c21	8.22185	1	1	6	451.534	2.48918	1	8	91.77	4	5	0	1	451.212	5	34	CHEMBL1951438	CC#CCn1c(N2CCCNCC2)c(C#N)c2ncn(Cc3nccc4ccccc34)c(=O)c21	nM	1	train
CC#CCn1c(N2CCCNCC2)nc2c1c(=O)n(CCCN1CCC(C(=O)OC(C)C)CC1)c(=O)n2C	5.58503	0	1	2600	527.67	0.7734	1	11	106.63	8	4	2	0	527.322	4	38	CHEMBL3927979	CC#CCn1c(N2CCCNCC2)nc2c1c(=O)n(CCCN1CCC(C(=O)OC(C)C)CC1)c(=O)n2C	nM	1	train
CC#CCn1c(N2CCCNCC2)nc2cnn(Cc3nc(C)c4ccccc4n3)c(=O)c21	8.52288	1	1	3	442.527	1.71592	1	9	93.76	4	5	0	1	442.223	5	33	CHEMBL257999	CC#CCn1c(N2CCCNCC2)nc2cnn(Cc3nc(C)c4ccccc4n3)c(=O)c21	nM	1	val
CC#CCn1c(N2CCC[C@@H](N)C2)c(C#N)c2c1c(=O)n(Cc1nc(C)c3ccccc3n1)c(=O)n2C	7.69897	1	1	20	496.575	1.6241	1	10	127.76	4	5	0	1	496.234	5	37	CHEMBL1951605	CC#CCn1c(N2CCC[C@@H](N)C2)c(C#N)c2c1c(=O)n(Cc1nc(C)c3ccccc3n1)c(=O)n2C	nM	1	train
CC#CCn1c(N2CCC[C@@H](N)C2)c(C#N)c2ncn(CC(=O)c3cccc(OC)c3)c(=O)c21	7.22185	1	1	60	458.522	1.91198	1	9	119.17	6	4	0	1	458.207	4	34	CHEMBL1951425	CC#CCn1c(N2CCC[C@@H](N)C2)c(C#N)c2ncn(CC(=O)c3cccc(OC)c3)c(=O)c21	nM	1	train
CC#CCn1c(N2CCC[C@@H](N)C2)cc(=O)n(C)c1=O	6.70333	1	1	198	276.34	-0.5022	1	6	73.26	2	2	0	1	276.159	2	20	CHEMBL2424672	CC#CCn1c(N2CCC[C@@H](N)C2)cc(=O)n(C)c1=O	nM	1	train
CC#CCn1c(N2CCC[C@@H](N)C2)cc(=O)n(CC#CC)c1=O	5.66204	0	1	2177.5	314.389	-0.0159	1	6	73.26	3	2	0	1	314.174	2	23	CHEMBL2425882	CC#CCn1c(N2CCC[C@@H](N)C2)cc(=O)n(CC#CC)c1=O	nM	1	train
CC#CCn1c(N2CCC[C@@H](N)C2)cc(=O)n(Cc2cc(Br)cc(C(=O)O)c2)c1=O	8.3098	1	1	4.9	475.343	1.4698	2	7	110.56	5	3	0	1	474.09	3	30	CHEMBL4860737	CC#CCn1c(N2CCC[C@@H](N)C2)cc(=O)n(Cc2cc(Br)cc(C(=O)O)c2)c1=O	nM	1	train
CC#CCn1c(N2CCC[C@@H](N)C2)cc(=O)n(Cc2cc(Br)cc(C(=O)OC)c2)c1=O	8.88606	1	1	1.3	489.37	1.5582	1	8	99.56	5	3	0	1	488.106	3	31	CHEMBL4863369	CC#CCn1c(N2CCC[C@@H](N)C2)cc(=O)n(Cc2cc(Br)cc(C(=O)OC)c2)c1=O	nM	1	train
CC#CCn1c(N2CCC[C@@H](N)C2)cc(=O)n(Cc2cc(Br)ccc2C(=O)O)c1=O	8.60206	1	1	2.5	475.343	1.4698	2	7	110.56	5	3	0	1	474.09	3	30	CHEMBL4558007	CC#CCn1c(N2CCC[C@@H](N)C2)cc(=O)n(Cc2cc(Br)ccc2C(=O)O)c1=O	nM	1	train
CC#CCn1c(N2CCC[C@@H](N)C2)cc(=O)n(Cc2cc(Br)ccc2C(=O)OC)c1=O	6.4034	1	1	395	489.37	1.5582	1	8	99.56	5	3	0	1	488.106	3	31	CHEMBL4445783	CC#CCn1c(N2CCC[C@@H](N)C2)cc(=O)n(Cc2cc(Br)ccc2C(=O)OC)c1=O	nM	1	train
CC#CCn1c(N2CCC[C@@H](N)C2)cc(=O)n(Cc2cc(C#N)ccc2C(=O)O)c1=O	8.45593	1	1	3.5	421.457	0.57898	2	8	134.35	5	3	0	1	421.175	3	31	CHEMBL4516959	CC#CCn1c(N2CCC[C@@H](N)C2)cc(=O)n(Cc2cc(C#N)ccc2C(=O)O)c1=O	nM	1	train
CC#CCn1c(N2CCC[C@@H](N)C2)cc(=O)n(Cc2cc(C(=O)O)ccc2Br)c1=O	7.88606	1	1	13	475.343	1.4698	2	7	110.56	5	3	0	1	474.09	3	30	CHEMBL4873862	CC#CCn1c(N2CCC[C@@H](N)C2)cc(=O)n(Cc2cc(C(=O)O)ccc2Br)c1=O	nM	1	train
CC#CCn1c(N2CCC[C@@H](N)C2)cc(=O)n(Cc2cc(C(=O)O)ccc2F)c1=O	8.55284	1	1	2.8	414.437	0.8464	2	7	110.56	5	3	0	1	414.17	3	30	CHEMBL4857729	CC#CCn1c(N2CCC[C@@H](N)C2)cc(=O)n(Cc2cc(C(=O)O)ccc2F)c1=O	nM	1	train
CC#CCn1c(N2CCC[C@@H](N)C2)cc(=O)n(Cc2cc(C(=O)OC)ccc2Br)c1=O	8.58503	1	1	2.6	489.37	1.5582	1	8	99.56	5	3	0	1	488.106	3	31	CHEMBL4856255	CC#CCn1c(N2CCC[C@@H](N)C2)cc(=O)n(Cc2cc(C(=O)OC)ccc2Br)c1=O	nM	1	train
CC#CCn1c(N2CCC[C@@H](N)C2)cc(=O)n(Cc2cc(C(=O)OC)ccc2F)c1=O	8.36653	1	1	4.3	428.464	0.9348	1	8	99.56	5	3	0	1	428.186	3	31	CHEMBL4876894	CC#CCn1c(N2CCC[C@@H](N)C2)cc(=O)n(Cc2cc(C(=O)OC)ccc2F)c1=O	nM	1	train
CC#CCn1c(N2CCC[C@@H](N)C2)cc(=O)n(Cc2cc(Cl)c3ccccc3n2)c1=O	8.92082	1	1	1.2	437.931	2.2107	1	7	86.15	4	4	0	1	437.162	4	31	CHEMBL2425895	CC#CCn1c(N2CCC[C@@H](N)C2)cc(=O)n(Cc2cc(Cl)c3ccccc3n2)c1=O	nM	1	val
CC#CCn1c(N2CCC[C@@H](N)C2)cc(=O)n(Cc2cc(OC)ccc2C(=O)O)c1=O	8.39794	1	1	4	426.473	0.7159	2	8	119.79	6	3	0	1	426.19	3	31	CHEMBL4581959	CC#CCn1c(N2CCC[C@@H](N)C2)cc(=O)n(Cc2cc(OC)ccc2C(=O)O)c1=O	nM	1	train
CC#CCn1c(N2CCC[C@@H](N)C2)cc(=O)n(Cc2ccc(Br)c(C(=O)O)c2)c1=O	9.09691	1	1	0.8	475.343	1.4698	2	7	110.56	5	3	0	1	474.09	3	30	CHEMBL4856337	CC#CCn1c(N2CCC[C@@H](N)C2)cc(=O)n(Cc2ccc(Br)c(C(=O)O)c2)c1=O	nM	1	train
CC#CCn1c(N2CCC[C@@H](N)C2)cc(=O)n(Cc2ccc(Br)c(C(=O)OC)c2)c1=O	8.88606	1	1	1.3	489.37	1.5582	1	8	99.56	5	3	0	1	488.106	3	31	CHEMBL4851477	CC#CCn1c(N2CCC[C@@H](N)C2)cc(=O)n(Cc2ccc(Br)c(C(=O)OC)c2)c1=O	nM	1	train
CC#CCn1c(N2CCC[C@@H](N)C2)cc(=O)n(Cc2ccc(Br)cc2C(=O)O)c1=O	8.33724	1	1	4.6	475.343	1.4698	2	7	110.56	5	3	0	1	474.09	3	30	CHEMBL4527363	CC#CCn1c(N2CCC[C@@H](N)C2)cc(=O)n(Cc2ccc(Br)cc2C(=O)O)c1=O	nM	1	train
CC#CCn1c(N2CCC[C@@H](N)C2)cc(=O)n(Cc2ccc(Br)cc2C(=O)OC)c1=O	6.4034	1	1	395	489.37	1.5582	1	8	99.56	5	3	0	1	488.106	3	31	CHEMBL5275484	CC#CCn1c(N2CCC[C@@H](N)C2)cc(=O)n(Cc2ccc(Br)cc2C(=O)OC)c1=O	nM	1	train
CC#CCn1c(N2CCC[C@@H](N)C2)cc(=O)n(Cc2ccc(C(=O)OC)cc2)c1=O	8.03621	1	1	9.2	410.474	0.7957	1	8	99.56	5	3	0	1	410.195	3	30	CHEMBL4862579	CC#CCn1c(N2CCC[C@@H](N)C2)cc(=O)n(Cc2ccc(C(=O)OC)cc2)c1=O	nM	1	train
CC#CCn1c(N2CCC[C@@H](N)C2)cc(=O)n(Cc2ccc(Cl)c(C(=O)N(C)C)c2)c1=O	8.79588	1	1	1.6	457.962	1.3643	1	7	93.57	5	3	0	1	457.188	3	32	CHEMBL5279728	CC#CCn1c(N2CCC[C@@H](N)C2)cc(=O)n(Cc2ccc(Cl)c(C(=O)N(C)C)c2)c1=O	nM	1	train
CC#CCn1c(N2CCC[C@@H](N)C2)cc(=O)n(Cc2ccc(Cl)c(C(=O)O)c2)c1=O	9	1	1	1	430.892	1.3607	2	7	110.56	5	3	0	1	430.141	3	30	CHEMBL4865204	CC#CCn1c(N2CCC[C@@H](N)C2)cc(=O)n(Cc2ccc(Cl)c(C(=O)O)c2)c1=O	nM	1	train
CC#CCn1c(N2CCC[C@@H](N)C2)cc(=O)n(Cc2ccc(Cl)c(C(=O)OC)c2)c1=O	8.95861	1	1	1.1	444.919	1.4491	1	8	99.56	5	3	0	1	444.156	3	31	CHEMBL4845890	CC#CCn1c(N2CCC[C@@H](N)C2)cc(=O)n(Cc2ccc(Cl)c(C(=O)OC)c2)c1=O	nM	1	train
CC#CCn1c(N2CCC[C@@H](N)C2)cc(=O)n(Cc2ccc(Cl)cc2C(=O)O)c1=O	8.40894	1	1	3.9	430.892	1.3607	2	7	110.56	5	3	0	1	430.141	3	30	CHEMBL4562685	CC#CCn1c(N2CCC[C@@H](N)C2)cc(=O)n(Cc2ccc(Cl)cc2C(=O)O)c1=O	nM	1	train
CC#CCn1c(N2CCC[C@@H](N)C2)cc(=O)n(Cc2ccc(F)c(C(=O)O)c2)c1=O	9	1	1	1	414.437	0.8464	2	7	110.56	5	3	0	1	414.17	3	30	CHEMBL4863102	CC#CCn1c(N2CCC[C@@H](N)C2)cc(=O)n(Cc2ccc(F)c(C(=O)O)c2)c1=O	nM	1	train
CC#CCn1c(N2CCC[C@@H](N)C2)cc(=O)n(Cc2ccc(F)c(C(=O)OC)c2)c1=O	8.79588	1	1	1.6	428.464	0.9348	1	8	99.56	5	3	0	1	428.186	3	31	CHEMBL4846335	CC#CCn1c(N2CCC[C@@H](N)C2)cc(=O)n(Cc2ccc(F)c(C(=O)OC)c2)c1=O	nM	1	train
CC#CCn1c(N2CCC[C@@H](N)C2)cc(=O)n(Cc2ccc(F)cc2C(=O)O)c1=O	8.11919	1	1	7.6	414.437	0.8464	2	7	110.56	5	3	0	1	414.17	3	30	CHEMBL4438210	CC#CCn1c(N2CCC[C@@H](N)C2)cc(=O)n(Cc2ccc(F)cc2C(=O)O)c1=O	nM	1	train
CC#CCn1c(N2CCC[C@@H](N)C2)cc(=O)n(Cc2ccc3c(ccc4ccccc43)n2)c1=O	7.50446	1	1	31.3	453.546	2.7105	1	7	86.15	4	5	0	1	453.216	5	34	CHEMBL2425887	CC#CCn1c(N2CCC[C@@H](N)C2)cc(=O)n(Cc2ccc3c(ccc4ccccc43)n2)c1=O	nM	1	train
CC#CCn1c(N2CCC[C@@H](N)C2)cc(=O)n(Cc2ccc3cc(Br)ccc3n2)c1=O	7.96658	1	1	10.8	482.382	2.3198	1	7	86.15	4	4	0	1	481.111	4	31	CHEMBL2425888	CC#CCn1c(N2CCC[C@@H](N)C2)cc(=O)n(Cc2ccc3cc(Br)ccc3n2)c1=O	nM	1	val
CC#CCn1c(N2CCC[C@@H](N)C2)cc(=O)n(Cc2ccc3cc(C)ccc3n2)c1=O	8.04096	1	1	9.1	417.513	1.86572	1	7	86.15	4	4	0	1	417.216	4	31	CHEMBL2425891	CC#CCn1c(N2CCC[C@@H](N)C2)cc(=O)n(Cc2ccc3cc(C)ccc3n2)c1=O	nM	1	val
CC#CCn1c(N2CCC[C@@H](N)C2)cc(=O)n(Cc2ccc3cc(Cl)ccc3n2)c1=O	8.18046	1	1	6.6	437.931	2.2107	1	7	86.15	4	4	0	1	437.162	4	31	CHEMBL2425889	CC#CCn1c(N2CCC[C@@H](N)C2)cc(=O)n(Cc2ccc3cc(Cl)ccc3n2)c1=O	nM	1	val
CC#CCn1c(N2CCC[C@@H](N)C2)cc(=O)n(Cc2ccc3cc(F)ccc3n2)c1=O	8.69897	1	1	2	421.476	1.6964	1	7	86.15	4	4	0	1	421.191	4	31	CHEMBL2425890	CC#CCn1c(N2CCC[C@@H](N)C2)cc(=O)n(Cc2ccc3cc(F)ccc3n2)c1=O	nM	1	val
CC#CCn1c(N2CCC[C@@H](N)C2)cc(=O)n(Cc2ccc3cc(OC)ccc3n2)c1=O	8.72125	1	1	1.9	433.512	1.5659	1	8	95.38	5	4	0	1	433.211	4	32	CHEMBL2425892	CC#CCn1c(N2CCC[C@@H](N)C2)cc(=O)n(Cc2ccc3cc(OC)ccc3n2)c1=O	nM	1	val
CC#CCn1c(N2CCC[C@@H](N)C2)cc(=O)n(Cc2ccc3ccc(Cl)cc3n2)c1=O	9.39794	1	1	0.4	437.931	2.2107	1	7	86.15	4	4	0	1	437.162	4	31	CHEMBL2425893	CC#CCn1c(N2CCC[C@@H](N)C2)cc(=O)n(Cc2ccc3ccc(Cl)cc3n2)c1=O	nM	1	val
CC#CCn1c(N2CCC[C@@H](N)C2)cc(=O)n(Cc2ccc3ccc(F)cc3n2)c1=O	9.1549	1	1	0.7	421.476	1.6964	1	7	86.15	4	4	0	1	421.191	4	31	CHEMBL2425894	CC#CCn1c(N2CCC[C@@H](N)C2)cc(=O)n(Cc2ccc3ccc(F)cc3n2)c1=O	nM	1	val
CC#CCn1c(N2CCC[C@@H](N)C2)cc(=O)n(Cc2ccc3ccccc3n2)c1=O	8.50864	1	1	3.1	403.486	1.5573	1	7	86.15	4	4	0	1	403.201	4	30	CHEMBL2425886	CC#CCn1c(N2CCC[C@@H](N)C2)cc(=O)n(Cc2ccc3ccccc3n2)c1=O	nM	1	val
CC#CCn1c(N2CCC[C@@H](N)C2)cc(=O)n(Cc2cccc(C(=O)N3CCC[C@@H]3C(=O)O)c2)c1=O	7.71897	1	1	19.1	493.564	0.6983	2	8	130.87	6	4	0	1	493.233	4	36	CHEMBL4871197	CC#CCn1c(N2CCC[C@@H](N)C2)cc(=O)n(Cc2cccc(C(=O)N3CCC[C@@H]3C(=O)O)c2)c1=O	nM	1	train
CC#CCn1c(N2CCC[C@@H](N)C2)cc(=O)n(Cc2cccc(C(=O)N3CCC[C@@H]3C(=O)OC)c2)c1=O	7.32239	1	1	47.6	507.591	0.7867	1	9	119.87	6	4	1	0	507.248	4	37	CHEMBL4867117	CC#CCn1c(N2CCC[C@@H](N)C2)cc(=O)n(Cc2cccc(C(=O)N3CCC[C@@H]3C(=O)OC)c2)c1=O	nM	1	train
CC#CCn1c(N2CCC[C@@H](N)C2)cc(=O)n(Cc2cccc(C(=O)N3CCC[C@H]3C(=O)O)c2)c1=O	7.46092	1	1	34.6	493.564	0.6983	2	8	130.87	6	4	0	1	493.233	4	36	CHEMBL4859630	CC#CCn1c(N2CCC[C@@H](N)C2)cc(=O)n(Cc2cccc(C(=O)N3CCC[C@H]3C(=O)O)c2)c1=O	nM	1	train
CC#CCn1c(N2CCC[C@@H](N)C2)cc(=O)n(Cc2cccc(C(=O)NC)c2)c1=O	8.4437	1	1	3.6	409.49	0.3687	2	7	102.36	5	3	0	1	409.211	3	30	CHEMBL5286666	CC#CCn1c(N2CCC[C@@H](N)C2)cc(=O)n(Cc2cccc(C(=O)NC)c2)c1=O	nM	1	train
CC#CCn1c(N2CCC[C@@H](N)C2)cc(=O)n(Cc2cccc(C(=O)NCC(=O)O)c2)c1=O	8.16115	1	1	6.9	453.499	-0.1765	3	8	139.66	7	3	0	1	453.201	3	33	CHEMBL4869930	CC#CCn1c(N2CCC[C@@H](N)C2)cc(=O)n(Cc2cccc(C(=O)NCC(=O)O)c2)c1=O	nM	1	train
CC#CCn1c(N2CCC[C@@H](N)C2)cc(=O)n(Cc2cccc(C(=O)NCC(=O)OC)c2)c1=O	8.04096	1	1	9.1	467.526	-0.0881	2	9	128.66	7	3	0	1	467.217	3	34	CHEMBL4874467	CC#CCn1c(N2CCC[C@@H](N)C2)cc(=O)n(Cc2cccc(C(=O)NCC(=O)OC)c2)c1=O	nM	1	train
CC#CCn1c(N2CCC[C@@H](N)C2)cc(=O)n(Cc2cccc(C(=O)NCC)c2)c1=O	8.33724	1	1	4.6	423.517	0.7588	2	7	102.36	6	3	0	1	423.227	3	31	CHEMBL5268983	CC#CCn1c(N2CCC[C@@H](N)C2)cc(=O)n(Cc2cccc(C(=O)NCC)c2)c1=O	nM	1	train
CC#CCn1c(N2CCC[C@@H](N)C2)cc(=O)n(Cc2cccc(C(=O)N[C@@H](C)C(=O)O)c2)c1=O	8.04096	1	1	9.1	467.526	0.212	3	8	139.66	7	3	0	1	467.217	3	34	CHEMBL4858682	CC#CCn1c(N2CCC[C@@H](N)C2)cc(=O)n(Cc2cccc(C(=O)N[C@@H](C)C(=O)O)c2)c1=O	nM	1	train
CC#CCn1c(N2CCC[C@@H](N)C2)cc(=O)n(Cc2cccc(C(=O)N[C@@H](C)C(=O)OC)c2)c1=O	7.62525	1	1	23.7	481.553	0.3004	2	9	128.66	7	3	0	1	481.233	3	35	CHEMBL4858093	CC#CCn1c(N2CCC[C@@H](N)C2)cc(=O)n(Cc2cccc(C(=O)N[C@@H](C)C(=O)OC)c2)c1=O	nM	1	train
CC#CCn1c(N2CCC[C@@H](N)C2)cc(=O)n(Cc2cccc(C(=O)OC)c2Br)c1=O	8.34679	1	1	4.5	489.37	1.5582	1	8	99.56	5	3	0	1	488.106	3	31	CHEMBL4852700	CC#CCn1c(N2CCC[C@@H](N)C2)cc(=O)n(Cc2cccc(C(=O)OC)c2Br)c1=O	nM	1	train
CC#CCn1c(N2CCC[C@@H](N)C2)cc(=O)n(Cc2cccc(C(=O)OC)c2F)c1=O	8.1549	1	1	7	428.464	0.9348	1	8	99.56	5	3	0	1	428.186	3	31	CHEMBL4871141	CC#CCn1c(N2CCC[C@@H](N)C2)cc(=O)n(Cc2cccc(C(=O)OC)c2F)c1=O	nM	1	train
CC#CCn1c(N2CCC[C@@H](N)C2)cc(=O)n(Cc2cccc(F)c2C(=O)O)c1=O	8.76955	1	3	1.7	414.437	0.8464	2	7	110.56	5	3	0	1	414.17	3	30	CHEMBL4446618	CC#CCn1c(N2CCC[C@@H](N)C2)cc(=O)n(Cc2cccc(F)c2C(=O)O)c1=O	nM	1	train
CC#CCn1c(N2CCC[C@@H](N)C2)cc(=O)n(Cc2cccc(F)c2C(=O)OC)c1=O	7.03058	1	2	93.2	428.464	0.9348	1	8	99.56	5	3	0	1	428.186	3	31	CHEMBL4453917	CC#CCn1c(N2CCC[C@@H](N)C2)cc(=O)n(Cc2cccc(F)c2C(=O)OC)c1=O	nM	1	train
CC#CCn1c(N2CCC[C@@H](N)C2)cc(=O)n(Cc2ccccc2)c1=O	6.97347	1	1	106.3	352.438	1.0091	1	6	73.26	4	3	0	1	352.19	3	26	CHEMBL2425883	CC#CCn1c(N2CCC[C@@H](N)C2)cc(=O)n(Cc2ccccc2)c1=O	nM	1	train
CC#CCn1c(N2CCC[C@@H](N)C2)cc(=O)n(Cc2ccccc2C(=O)O)c1=O	8.12494	1	2	7.5	396.447	0.7073	2	7	110.56	5	3	0	1	396.18	3	29	CHEMBL4538597	CC#CCn1c(N2CCC[C@@H](N)C2)cc(=O)n(Cc2ccccc2C(=O)O)c1=O	nM	1	train
CC#CCn1c(N2CCC[C@@H](N)C2)cc(=O)n(Cc2ccccc2C(=O)OC)c1=O	7.12726	1	1	74.6	410.474	0.7957	1	8	99.56	5	3	0	1	410.195	3	30	CHEMBL4436620	CC#CCn1c(N2CCC[C@@H](N)C2)cc(=O)n(Cc2ccccc2C(=O)OC)c1=O	nM	1	train
CC#CCn1c(N2CCC[C@@H](N)C2)cc(=O)n(Cc2ccccc2CC(=O)O)c1=O	7.04672	1	1	89.8	410.474	0.6362	2	7	110.56	6	3	0	1	410.195	3	30	CHEMBL4468423	CC#CCn1c(N2CCC[C@@H](N)C2)cc(=O)n(Cc2ccccc2CC(=O)O)c1=O	nM	1	train
CC#CCn1c(N2CCC[C@@H](N)C2)cc(=O)n(Cc2ccccc2CC(=O)OC)c1=O	7.24718	1	1	56.6	424.501	0.7246	1	8	99.56	6	3	0	1	424.211	3	31	CHEMBL4530011	CC#CCn1c(N2CCC[C@@H](N)C2)cc(=O)n(Cc2ccccc2CC(=O)OC)c1=O	nM	1	train
CC#CCn1c(N2CCC[C@@H](N)C2)cc(=O)n(Cc2cn(-c3ccccc3)nn2)c1=O	6.73283	1	1	185	419.489	0.5898	1	9	103.97	5	4	0	1	419.207	4	31	CHEMBL5287906	CC#CCn1c(N2CCC[C@@H](N)C2)cc(=O)n(Cc2cn(-c3ccccc3)nn2)c1=O	nM	1	test
CC#CCn1c(N2CCC[C@@H](N)C2)cc(=O)n(Cc2cn(C/C=C/C(=O)O)nn2)c1=O	8.01954	1	1	9.56	427.465	-0.7586	2	10	141.27	7	3	0	1	427.197	3	31	CHEMBL5289984	CC#CCn1c(N2CCC[C@@H](N)C2)cc(=O)n(Cc2cn(C/C=C/C(=O)O)nn2)c1=O	nM	1	train
CC#CCn1c(N2CCC[C@@H](N)C2)cc(=O)n(Cc2cn(CC(=O)N(C)C)nn2)c1=O	7.54333	1	2	28.62	428.497	-1.3112	1	10	124.28	6	3	0	1	428.228	3	31	CHEMBL4636081	CC#CCn1c(N2CCC[C@@H](N)C2)cc(=O)n(Cc2cn(CC(=O)N(C)C)nn2)c1=O	nM	1	train
CC#CCn1c(N2CCC[C@@H](N)C2)cc(=O)n(Cc2cn(CCC(=O)O)nn2)c1=O	7.90483	1	1	12.45	415.454	-0.9247	2	10	141.27	7	3	0	1	415.197	3	30	CHEMBL5283810	CC#CCn1c(N2CCC[C@@H](N)C2)cc(=O)n(Cc2cn(CCC(=O)O)nn2)c1=O	nM	1	train
CC#CCn1c(N2CCC[C@@H](N)C2)cc(=O)n(Cc2cn(CCC(=O)OC)nn2)c1=O	7.19382	1	1	64	429.481	-0.8363	1	11	130.27	7	3	1	0	429.212	3	31	CHEMBL4242416	CC#CCn1c(N2CCC[C@@H](N)C2)cc(=O)n(Cc2cn(CCC(=O)OC)nn2)c1=O	nM	1	train
CC#CCn1c(N2CCC[C@@H](N)C2)cc(=O)n(Cc2nc(C)c3cc(C)ccc3n2)c1=O	8.23807	1	1	5.78	432.528	1.56914	1	8	99.04	4	4	0	1	432.227	4	32	CHEMBL5289102	CC#CCn1c(N2CCC[C@@H](N)C2)cc(=O)n(Cc2nc(C)c3cc(C)ccc3n2)c1=O	nM	1	train
CC#CCn1c(N2CCC[C@@H](N)C2)cc(=O)n(Cc2nc3ccccc3[nH]2)c1=O	7.65758	1	1	22	392.463	0.8854	2	7	101.94	4	4	0	1	392.196	4	29	CHEMBL2425885	CC#CCn1c(N2CCC[C@@H](N)C2)cc(=O)n(Cc2nc3ccccc3[nH]2)c1=O	nM	1	val
CC#CCn1c(N2CCC[C@@H](N)C2)cc(=O)n(Cc2ncccn2)c1=O	8.46852	1	1	3.4	354.414	-0.2009	1	8	99.04	4	3	0	1	354.18	3	26	CHEMBL2425884	CC#CCn1c(N2CCC[C@@H](N)C2)cc(=O)n(Cc2ncccn2)c1=O	nM	1	test
CC#CCn1c(N2CCC[C@@H](N)C2)nc2c(Br)c[nH]c2c1=O	6.0655	1	1	860	364.247	1.4379	2	5	79.94	2	3	0	1	363.069	3	22	CHEMBL2346920	CC#CCn1c(N2CCC[C@@H](N)C2)nc2c(Br)c[nH]c2c1=O	nM	1	val
CC#CCn1c(N2CCC[C@@H](N)C2)nc2c(C)c(=O)n(Cc3nc(C)c4c(Cl)cccc4n3)c(=O)n21	9.1549	1	1	0.7	506.998	1.87024	1	10	116.34	4	5	1	0	506.195	5	36	CHEMBL5278621	CC#CCn1c(N2CCC[C@@H](N)C2)nc2c(C)c(=O)n(Cc3nc(C)c4c(Cl)cccc4n3)c(=O)n21	nM	1	train
CC#CCn1c(N2CCC[C@@H](N)C2)nc2c(C)c(=O)n(Cc3nc(C)c4c(F)cccc4n3)c(=O)n21	9.30103	1	1	0.5	490.543	1.35594	1	10	116.34	4	5	0	1	490.224	5	36	CHEMBL5278252	CC#CCn1c(N2CCC[C@@H](N)C2)nc2c(C)c(=O)n(Cc3nc(C)c4c(F)cccc4n3)c(=O)n21	nM	1	train
CC#CCn1c(N2CCC[C@@H](N)C2)nc2c(C)nn(Cc3nc(C)c4ccccc4n3)c(=O)c21	9	1	1	1	456.554	2.15214	1	9	107.75	4	5	0	1	456.239	5	34	CHEMBL256121	CC#CCn1c(N2CCC[C@@H](N)C2)nc2c(C)nn(Cc3nc(C)c4ccccc4n3)c(=O)c21	nM	1	train
CC#CCn1c(N2CCC[C@@H](N)C2)nc2c1C(=O)N(Cc1ccc(C#N)cc1)C1=NCCN12	8	1	1	10	442.527	1.53758	1	8	106.78	4	5	0	1	442.223	5	33	CHEMBL4568895	CC#CCn1c(N2CCC[C@@H](N)C2)nc2c1C(=O)N(Cc1ccc(C#N)cc1)C1=NCCN12	nM	1	val
CC#CCn1c(N2CCC[C@@H](N)C2)nc2c1C(=O)N(Cc1ccc(OC)cc1)C1=NCCCN12	7.41341	1	2	38.6	461.57	2.0646	1	8	92.22	5	5	0	1	461.254	5	34	CHEMBL3675628	CC#CCn1c(N2CCC[C@@H](N)C2)nc2c1C(=O)N(Cc1ccc(OC)cc1)C1=NCCCN12	nM	1	train
CC#CCn1c(N2CCC[C@@H](N)C2)nc2c1C(=O)N(Cc1cccc(C#N)c1)C1=NCCN12	7.95078	1	1	11.2	442.527	1.53758	1	8	106.78	4	5	0	1	442.223	5	33	CHEMBL4516443	CC#CCn1c(N2CCC[C@@H](N)C2)nc2c1C(=O)N(Cc1cccc(C#N)c1)C1=NCCN12	nM	1	val
CC#CCn1c(N2CCC[C@@H](N)C2)nc2c1C(=O)N(Cc1cccc3ccccc13)C1=NCCCN12	7.35655	1	2	44	481.604	3.2092	1	7	82.99	4	6	0	1	481.259	6	36	CHEMBL3675630	CC#CCn1c(N2CCC[C@@H](N)C2)nc2c1C(=O)N(Cc1cccc3ccccc13)C1=NCCCN12	nM	1	train
CC#CCn1c(N2CCC[C@@H](N)C2)nc2c1C(=O)N(Cc1ccccc1C#N)C1=NCCN12	8.04576	1	2	9	442.527	1.53758	1	8	106.78	4	5	0	1	442.223	5	33	CHEMBL3675632	CC#CCn1c(N2CCC[C@@H](N)C2)nc2c1C(=O)N(Cc1ccccc1C#N)C1=NCCN12	nM	1	val
CC#CCn1c(N2CCC[C@@H](N)C2)nc2c1C(=O)N(Cc1nc(C)c3ccccc3n1)C1=NCCCN12	8.89279	1	2	1.28	497.607	2.30762	1	9	108.77	4	6	0	1	497.265	6	37	CHEMBL3675622	CC#CCn1c(N2CCC[C@@H](N)C2)nc2c1C(=O)N(Cc1nc(C)c3ccccc3n1)C1=NCCCN12	nM	1	val
CC#CCn1c(N2CCC[C@@H](N)C2)nc2c1C(=O)N(Cc1nc(C)c3ccccc3n1)C1=NCCN12	9.42022	1	2	0.38	483.58	1.91752	1	9	108.77	4	6	0	1	483.25	6	36	CHEMBL3675618	CC#CCn1c(N2CCC[C@@H](N)C2)nc2c1C(=O)N(Cc1nc(C)c3ccccc3n1)C1=NCCN12	nM	1	train
CC#CCn1c(N2CCC[C@@H](N)C2)nc2c1C(=O)N(Cc1nc(C)c3ccccc3n1)C1=N[C@@H](C)CN12	9	1	1	1	497.607	2.30602	1	9	108.77	4	6	0	1	497.265	6	37	CHEMBL3675637	CC#CCn1c(N2CCC[C@@H](N)C2)nc2c1C(=O)N(Cc1nc(C)c3ccccc3n1)C1=N[C@@H](C)CN12	nM	1	train
CC#CCn1c(N2CCC[C@@H](N)C2)nc2c1C(=O)N(Cc1nccc(C#N)n1)C1=NCCN12	7.95861	1	1	11	444.503	0.32758	1	10	132.56	4	5	0	1	444.213	5	33	CHEMBL3675631	CC#CCn1c(N2CCC[C@@H](N)C2)nc2c1C(=O)N(Cc1nccc(C#N)n1)C1=NCCN12	nM	1	train
CC#CCn1c(N2CCC[C@@H](N)C2)nc2c1C(=O)NC1=NCCCN12	5.21375	0	2	6113	341.419	0.1434	2	7	91.78	2	4	0	1	341.196	4	25	CHEMBL3675629	CC#CCn1c(N2CCC[C@@H](N)C2)nc2c1C(=O)NC1=NCCCN12	nM	1	train
CC#CCn1c(N2CCC[C@@H](N)C2)nc2c1c(=O)n(C(C)C)c(=O)n2C	6.00877	1	1	980	358.446	0.4284	1	8	91.08	3	3	0	1	358.212	3	26	CHEMBL3616913	CC#CCn1c(N2CCC[C@@H](N)C2)nc2c1c(=O)n(C(C)C)c(=O)n2C	nM	1	train
CC#CCn1c(N2CCC[C@@H](N)C2)nc2c1c(=O)n(C/C=C/c1c(F)c(F)c(F)c(F)c1F)c(=O)n2C	8.09691	1	3	8	522.478	2.2564	1	8	91.08	5	4	1	0	522.18	4	37	CHEMBL3958670	CC#CCn1c(N2CCC[C@@H](N)C2)nc2c1c(=O)n(C/C=C/c1c(F)c(F)c(F)c(F)c1F)c(=O)n2C	nM	1	train
CC#CCn1c(N2CCC[C@@H](N)C2)nc2c1c(=O)n(CC(=O)c1cccc(OC)c1)c(=O)n2C	8.52288	1	3	3	464.526	0.739	1	10	117.38	6	4	0	1	464.217	4	34	CHEMBL3939916	CC#CCn1c(N2CCC[C@@H](N)C2)nc2c1c(=O)n(CC(=O)c1cccc(OC)c1)c(=O)n2C	nM	1	train
CC#CCn1c(N2CCC[C@@H](N)C2)nc2c1c(=O)n(CC(=O)c1cccc3c1OCCO3)c(=O)n2C	8.52288	1	3	3	492.536	0.5016	1	11	126.61	5	5	1	0	492.212	5	36	CHEMBL3974699	CC#CCn1c(N2CCC[C@@H](N)C2)nc2c1c(=O)n(CC(=O)c1cccc3c1OCCO3)c(=O)n2C	nM	1	train
CC#CCn1c(N2CCC[C@@H](N)C2)nc2c1c(=O)n(CC(=O)c1cccc3c1OCO3)c(=O)n2C	8.39794	1	3	4	478.509	0.4591	1	11	126.61	5	5	1	0	478.196	5	35	CHEMBL3979864	CC#CCn1c(N2CCC[C@@H](N)C2)nc2c1c(=O)n(CC(=O)c1cccc3c1OCO3)c(=O)n2C	nM	1	train
CC#CCn1c(N2CCC[C@@H](N)C2)nc2c1c(=O)n(CC(=O)c1ccccc1)c(=O)n2C	8.39794	1	1	4	434.5	0.7304	1	9	108.15	5	4	0	1	434.207	4	32	CHEMBL237287	CC#CCn1c(N2CCC[C@@H](N)C2)nc2c1c(=O)n(CC(=O)c1ccccc1)c(=O)n2C	nM	1	train
CC#CCn1c(N2CCC[C@@H](N)C2)nc2c1c(=O)n(CC(=O)c1ccccc1-c1ccccc1)c(=O)n2C	8.22185	1	2	6	510.598	2.3974	1	9	108.15	6	5	1	0	510.238	5	38	CHEMBL3948679	CC#CCn1c(N2CCC[C@@H](N)C2)nc2c1c(=O)n(CC(=O)c1ccccc1-c1ccccc1)c(=O)n2C	nM	1	val
CC#CCn1c(N2CCC[C@@H](N)C2)nc2c1c(=O)n(CC(=O)c1ccccc1NC(=O)C(C)C)c(=O)n2C	8.52288	1	3	3	519.606	1.3249	2	10	137.25	7	4	1	0	519.259	4	38	CHEMBL3903674	CC#CCn1c(N2CCC[C@@H](N)C2)nc2c1c(=O)n(CC(=O)c1ccccc1NC(=O)C(C)C)c(=O)n2C	nM	1	train
CC#CCn1c(N2CCC[C@@H](N)C2)nc2c1c(=O)n(CC(=O)c1ccccc1OCC(=O)NC)c(=O)n2C	9	1	4	1	521.578	-0.1448	2	11	146.48	8	4	2	0	521.239	4	38	CHEMBL237289	CC#CCn1c(N2CCC[C@@H](N)C2)nc2c1c(=O)n(CC(=O)c1ccccc1OCC(=O)NC)c(=O)n2C	nM	1	train
CC#CCn1c(N2CCC[C@@H](N)C2)nc2c1c(=O)n(CC(=O)c1ccccc1OCC(=O)NCC)c(=O)n2C	8.69897	1	3	2	535.605	0.2453	2	11	146.48	9	4	2	0	535.254	4	39	CHEMBL3955534	CC#CCn1c(N2CCC[C@@H](N)C2)nc2c1c(=O)n(CC(=O)c1ccccc1OCC(=O)NCC)c(=O)n2C	nM	1	train
CC#CCn1c(N2CCC[C@@H](N)C2)nc2c1c(=O)n(CC1=NC3C=CC=CC3C(C)=N1)c(=O)n2C	8.69897	1	1	2	474.569	0.8313	1	10	115.8	4	5	0	1	474.249	5	35	CHEMBL4747683	CC#CCn1c(N2CCC[C@@H](N)C2)nc2c1c(=O)n(CC1=NC3C=CC=CC3C(C)=N1)c(=O)n2C	nM	1	train
CC#CCn1c(N2CCC[C@@H](N)C2)nc2c1c(=O)n(CC1CCN(C(=O)OC(C)C)CC1)c(=O)n2C	5.30103	0	1	5000	499.616	1.1045	1	10	120.62	5	4	0	1	499.291	4	36	CHEMBL3911786	CC#CCn1c(N2CCC[C@@H](N)C2)nc2c1c(=O)n(CC1CCN(C(=O)OC(C)C)CC1)c(=O)n2C	nM	1	val
CC#CCn1c(N2CCC[C@@H](N)C2)nc2c1c(=O)n(CCC1CCN(C(=O)OC(C)C)CC1)c(=O)n2C	6.02228	1	1	950	513.643	1.4946	1	10	120.62	6	4	1	0	513.306	4	37	CHEMBL3973741	CC#CCn1c(N2CCC[C@@H](N)C2)nc2c1c(=O)n(CCC1CCN(C(=O)OC(C)C)CC1)c(=O)n2C	nM	1	train
CC#CCn1c(N2CCC[C@@H](N)C2)nc2c1c(=O)n(CCCC1CCN(C(=O)OC(C)C)CC1)c(=O)n2C	7.13668	1	1	73	527.67	1.8847	1	10	120.62	7	4	1	0	527.322	4	38	CHEMBL3902771	CC#CCn1c(N2CCC[C@@H](N)C2)nc2c1c(=O)n(CCCC1CCN(C(=O)OC(C)C)CC1)c(=O)n2C	nM	1	train
CC#CCn1c(N2CCC[C@@H](N)C2)nc2c1c(=O)n(CCCCC1CCN(C(=O)OC(C)C)CC1)c(=O)n2C	6.60206	1	1	250	541.697	2.2748	1	10	120.62	8	4	1	0	541.338	4	39	CHEMBL3901674	CC#CCn1c(N2CCC[C@@H](N)C2)nc2c1c(=O)n(CCCCC1CCN(C(=O)OC(C)C)CC1)c(=O)n2C	nM	1	train
CC#CCn1c(N2CCC[C@@H](N)C2)nc2c1c(=O)n(CCCCN1CCC(C(=O)OC(C)C)CC1)c(=O)n2C	6.39794	1	1	400	541.697	1.2913	1	11	120.62	9	4	2	0	541.338	4	39	CHEMBL3920718	CC#CCn1c(N2CCC[C@@H](N)C2)nc2c1c(=O)n(CCCCN1CCC(C(=O)OC(C)C)CC1)c(=O)n2C	nM	1	train
CC#CCn1c(N2CCC[C@@H](N)C2)nc2c1c(=O)n(CCCN1CCC(C(=O)N(C)C)CC1)c(=O)n2C	6.58503	1	1	260	512.659	0.0378	1	10	114.63	7	4	1	0	512.322	4	37	CHEMBL3897118	CC#CCn1c(N2CCC[C@@H](N)C2)nc2c1c(=O)n(CCCN1CCC(C(=O)N(C)C)CC1)c(=O)n2C	nM	1	train
CC#CCn1c(N2CCC[C@@H](N)C2)nc2c1c(=O)n(CCCN1CCC(C(=O)Nc3ccc(Br)cc3)CC1)c(=O)n2C	6.11351	1	1	770	639.599	2.3508	2	10	123.42	8	5	1	0	638.233	5	42	CHEMBL3924059	CC#CCn1c(N2CCC[C@@H](N)C2)nc2c1c(=O)n(CCCN1CCC(C(=O)Nc3ccc(Br)cc3)CC1)c(=O)n2C	nM	1	train
CC#CCn1c(N2CCC[C@@H](N)C2)nc2c1c(=O)n(CCCN1CCC(C(=O)Nc3ccc(C#N)cc3)CC1)c(=O)n2C	6.09691	1	1	800	585.713	1.45998	2	11	147.21	8	5	2	0	585.318	5	43	CHEMBL3945617	CC#CCn1c(N2CCC[C@@H](N)C2)nc2c1c(=O)n(CCCN1CCC(C(=O)Nc3ccc(C#N)cc3)CC1)c(=O)n2C	nM	1	train
CC#CCn1c(N2CCC[C@@H](N)C2)nc2c1c(=O)n(CCCN1CCC(C(=O)Nc3ccc(C)cc3)CC1)c(=O)n2C	6.52288	1	1	300	574.73	1.89672	2	10	123.42	8	5	1	0	574.338	5	42	CHEMBL3898220	CC#CCn1c(N2CCC[C@@H](N)C2)nc2c1c(=O)n(CCCN1CCC(C(=O)Nc3ccc(C)cc3)CC1)c(=O)n2C	nM	1	train
CC#CCn1c(N2CCC[C@@H](N)C2)nc2c1c(=O)n(CCCN1CCC(C(=O)Nc3ccc(Cl)cc3)CC1)c(=O)n2C	6.4437	1	1	360	595.148	2.2417	2	10	123.42	8	5	1	0	594.283	5	42	CHEMBL3896047	CC#CCn1c(N2CCC[C@@H](N)C2)nc2c1c(=O)n(CCCN1CCC(C(=O)Nc3ccc(Cl)cc3)CC1)c(=O)n2C	nM	1	train
CC#CCn1c(N2CCC[C@@H](N)C2)nc2c1c(=O)n(CCCN1CCC(C(=O)Nc3ccc(F)cc3)CC1)c(=O)n2C	6.29243	1	1	510	578.693	1.7274	2	10	123.42	8	5	1	0	578.313	5	42	CHEMBL3915044	CC#CCn1c(N2CCC[C@@H](N)C2)nc2c1c(=O)n(CCCN1CCC(C(=O)Nc3ccc(F)cc3)CC1)c(=O)n2C	nM	1	train
CC#CCn1c(N2CCC[C@@H](N)C2)nc2c1c(=O)n(CCCN1CCC(C(=O)Nc3ccc(OC)cc3)CC1)c(=O)n2C	6.92082	1	1	120	590.729	1.5969	2	11	132.65	9	5	2	0	590.333	5	43	CHEMBL3984849	CC#CCn1c(N2CCC[C@@H](N)C2)nc2c1c(=O)n(CCCN1CCC(C(=O)Nc3ccc(OC)cc3)CC1)c(=O)n2C	nM	1	train
CC#CCn1c(N2CCC[C@@H](N)C2)nc2c1c(=O)n(CCCN1CCC(C(=O)Nc3ccccc3)CC1)c(=O)n2C	6.65758	1	1	220	560.703	1.5883	2	10	123.42	8	5	1	0	560.322	5	41	CHEMBL3976778	CC#CCn1c(N2CCC[C@@H](N)C2)nc2c1c(=O)n(CCCN1CCC(C(=O)Nc3ccccc3)CC1)c(=O)n2C	nM	1	train
CC#CCn1c(N2CCC[C@@H](N)C2)nc2c1c(=O)n(CCCN1CCC(C(=O)OC(C)C)CC1)c(=O)n2C	6.85387	1	1	140	527.67	0.9012	1	11	120.62	8	4	2	0	527.322	4	38	CHEMBL3892718	CC#CCn1c(N2CCC[C@@H](N)C2)nc2c1c(=O)n(CCCN1CCC(C(=O)OC(C)C)CC1)c(=O)n2C	nM	1	train
CC#CCn1c(N2CCC[C@@H](N)C2)nc2c1c(=O)n(CCCN1CCC(C(=O)OC)CC1)c(=O)n2C	6.60206	1	1	250	499.616	0.1226	1	11	120.62	7	4	1	0	499.291	4	36	CHEMBL3910158	CC#CCn1c(N2CCC[C@@H](N)C2)nc2c1c(=O)n(CCCN1CCC(C(=O)OC)CC1)c(=O)n2C	nM	1	train
CC#CCn1c(N2CCC[C@@H](N)C2)nc2c1c(=O)n(CCCN1CCC(C(=O)OC3CCC3)CC1)c(=O)n2C	6.21467	1	1	610	539.681	1.0453	1	11	120.62	8	5	2	0	539.322	5	39	CHEMBL3972227	CC#CCn1c(N2CCC[C@@H](N)C2)nc2c1c(=O)n(CCCN1CCC(C(=O)OC3CCC3)CC1)c(=O)n2C	nM	1	train
CC#CCn1c(N2CCC[C@@H](N)C2)nc2c1c(=O)n(CCCN1CCC(C(=O)OC3CCCC3)CC1)c(=O)n2C	6.05061	1	1	890	553.708	1.4354	1	11	120.62	8	5	2	0	553.338	5	40	CHEMBL3899590	CC#CCn1c(N2CCC[C@@H](N)C2)nc2c1c(=O)n(CCCN1CCC(C(=O)OC3CCCC3)CC1)c(=O)n2C	nM	1	test
CC#CCn1c(N2CCC[C@@H](N)C2)nc2c1c(=O)n(CCCN1CCC(C(=O)OC3CCCCC3)CC1)c(=O)n2C	6.4437	1	1	360	567.735	1.8255	1	11	120.62	8	5	2	0	567.353	5	41	CHEMBL3979866	CC#CCn1c(N2CCC[C@@H](N)C2)nc2c1c(=O)n(CCCN1CCC(C(=O)OC3CCCCC3)CC1)c(=O)n2C	nM	1	train
CC#CCn1c(N2CCC[C@@H](N)C2)nc2c1c(=O)n(CCCN1CCC(C(=O)OCC)CC1)c(=O)n2C	6.85387	1	1	140	513.643	0.5127	1	11	120.62	8	4	2	0	513.306	4	37	CHEMBL3980269	CC#CCn1c(N2CCC[C@@H](N)C2)nc2c1c(=O)n(CCCN1CCC(C(=O)OCC)CC1)c(=O)n2C	nM	1	train
CC#CCn1c(N2CCC[C@@H](N)C2)nc2c1c(=O)n(CCCN1CCC(C(=O)OCCC)CC1)c(=O)n2C	6.30103	1	1	500	527.67	0.9028	1	11	120.62	9	4	2	0	527.322	4	38	CHEMBL3933623	CC#CCn1c(N2CCC[C@@H](N)C2)nc2c1c(=O)n(CCCN1CCC(C(=O)OCCC)CC1)c(=O)n2C	nM	1	train
CC#CCn1c(N2CCC[C@@H](N)C2)nc2c1c(=O)n(CCCN1CCC(C(=O)Oc3ccccc3)CC1)c(=O)n2C	6.55284	1	1	280	561.687	1.5552	1	11	120.62	8	5	2	0	561.306	5	41	CHEMBL3968249	CC#CCn1c(N2CCC[C@@H](N)C2)nc2c1c(=O)n(CCCN1CCC(C(=O)Oc3ccccc3)CC1)c(=O)n2C	nM	1	train
CC#CCn1c(N2CCC[C@@H](N)C2)nc2c1c(=O)n(CCCN1CCC(c3cc(-c4ccccc4)on3)CC1)c(=O)n2C	6.72125	1	1	190	584.725	2.7722	1	11	120.35	8	6	2	0	584.322	6	43	CHEMBL4783756	CC#CCn1c(N2CCC[C@@H](N)C2)nc2c1c(=O)n(CCCN1CCC(c3cc(-c4ccccc4)on3)CC1)c(=O)n2C	nM	1	train
CC#CCn1c(N2CCC[C@@H](N)C2)nc2c1c(=O)n(CCCN1CCC(c3nc(-c4ccccc4)c[nH]3)CC1)c(=O)n2C	7.35655	1	1	44	583.741	2.5073	2	10	123	8	6	1	0	583.338	6	43	CHEMBL4744389	CC#CCn1c(N2CCC[C@@H](N)C2)nc2c1c(=O)n(CCCN1CCC(c3nc(-c4ccccc4)c[nH]3)CC1)c(=O)n2C	nM	1	train
CC#CCn1c(N2CCC[C@@H](N)C2)nc2c1c(=O)n(CCCN1CCC(c3nc(-c4ccccc4)cs3)CC1)c(=O)n2C	6.72125	1	1	190	600.793	3.2407	1	11	107.21	8	6	2	0	600.299	6	43	CHEMBL4743350	CC#CCn1c(N2CCC[C@@H](N)C2)nc2c1c(=O)n(CCCN1CCC(c3nc(-c4ccccc4)cs3)CC1)c(=O)n2C	nM	1	train
CC#CCn1c(N2CCC[C@@H](N)C2)nc2c1c(=O)n(CCCN1CCC(c3nc(-c4ccccc4)no3)CC1)c(=O)n2C	6.63827	1	1	230	585.713	2.1672	1	12	133.24	8	6	2	0	585.318	6	43	CHEMBL4761281	CC#CCn1c(N2CCC[C@@H](N)C2)nc2c1c(=O)n(CCCN1CCC(c3nc(-c4ccccc4)no3)CC1)c(=O)n2C	nM	1	train
CC#CCn1c(N2CCC[C@@H](N)C2)nc2c1c(=O)n(CCCN1CCC(c3ncc(-c4ccccc4)o3)CC1)c(=O)n2C	6.92082	1	1	120	584.725	2.7722	1	11	120.35	8	6	2	0	584.322	6	43	CHEMBL4750433	CC#CCn1c(N2CCC[C@@H](N)C2)nc2c1c(=O)n(CCCN1CCC(c3ncc(-c4ccccc4)o3)CC1)c(=O)n2C	nM	1	val
CC#CCn1c(N2CCC[C@@H](N)C2)nc2c1c(=O)n(CCCN1CCC(c3nnnn3-c3ccccc3)CC1)c(=O)n2C	6.56864	1	1	270	585.717	1.0929	1	13	137.92	8	6	2	0	585.329	6	43	CHEMBL4796411	CC#CCn1c(N2CCC[C@@H](N)C2)nc2c1c(=O)n(CCCN1CCC(c3nnnn3-c3ccccc3)CC1)c(=O)n2C	nM	1	val
CC#CCn1c(N2CCC[C@@H](N)C2)nc2c1c(=O)n(CCCN1CCC(n3cc(-c4ccccc4)nn3)CC1)c(=O)n2C	7.3279	1	1	47	584.729	1.8332	1	12	125.03	8	6	2	0	584.334	6	43	CHEMBL4762199	CC#CCn1c(N2CCC[C@@H](N)C2)nc2c1c(=O)n(CCCN1CCC(n3cc(-c4ccccc4)nn3)CC1)c(=O)n2C	nM	1	train
CC#CCn1c(N2CCC[C@@H](N)C2)nc2c1c(=O)n(CCCN1CCN(c3cc(C)nn3-c3ccccc3)CC1)c(=O)n2C	7.08092	1	1	83	598.756	1.55392	1	12	115.38	8	6	2	0	598.349	6	44	CHEMBL4799779	CC#CCn1c(N2CCC[C@@H](N)C2)nc2c1c(=O)n(CCCN1CCN(c3cc(C)nn3-c3ccccc3)CC1)c(=O)n2C	nM	1	test
CC#CCn1c(N2CCC[C@@H](N)C2)nc2c1c(=O)n(CCCN1CCN(c3nc(-c4ccccc4)cs3)CC1)c(=O)n2C	7.22915	1	1	59	601.781	2.1833	1	12	110.45	8	6	2	0	601.295	6	43	CHEMBL4740282	CC#CCn1c(N2CCC[C@@H](N)C2)nc2c1c(=O)n(CCCN1CCN(c3nc(-c4ccccc4)cs3)CC1)c(=O)n2C	nM	1	train
CC#CCn1c(N2CCC[C@@H](N)C2)nc2c1c(=O)n(CCCN1CCN(c3nc(-c4ccccc4)no3)CC1)c(=O)n2C	7.39794	1	1	40	586.701	1.1098	1	13	136.48	8	6	2	0	586.313	6	43	CHEMBL4784857	CC#CCn1c(N2CCC[C@@H](N)C2)nc2c1c(=O)n(CCCN1CCN(c3nc(-c4ccccc4)no3)CC1)c(=O)n2C	nM	1	val
CC#CCn1c(N2CCC[C@@H](N)C2)nc2c1c(=O)n(CCCN1CCN(c3nc(-c4ccccc4)ns3)CC1)c(=O)n2C	6.4437	1	1	360	602.769	1.5783	1	13	123.34	8	6	2	0	602.29	6	43	CHEMBL4795875	CC#CCn1c(N2CCC[C@@H](N)C2)nc2c1c(=O)n(CCCN1CCN(c3nc(-c4ccccc4)ns3)CC1)c(=O)n2C	nM	1	test
CC#CCn1c(N2CCC[C@@H](N)C2)nc2c1c(=O)n(CCCN1CCN(c3ncc(C(F)(F)F)cn3)CC1)c(=O)n2C	6.13077	1	1	740	588.639	0.8686	1	12	123.34	7	5	2	0	588.29	5	42	CHEMBL4751384	CC#CCn1c(N2CCC[C@@H](N)C2)nc2c1c(=O)n(CCCN1CCN(c3ncc(C(F)(F)F)cn3)CC1)c(=O)n2C	nM	1	train
CC#CCn1c(N2CCC[C@@H](N)C2)nc2c1c(=O)n(CCCN1CCN(c3ncc(C)cn3)CC1)c(=O)n2C	6.18046	1	1	660	534.669	0.15822	1	12	123.34	7	5	2	0	534.318	5	39	CHEMBL4785060	CC#CCn1c(N2CCC[C@@H](N)C2)nc2c1c(=O)n(CCCN1CCN(c3ncc(C)cn3)CC1)c(=O)n2C	nM	1	train
CC#CCn1c(N2CCC[C@@H](N)C2)nc2c1c(=O)n(CCCN1CCN(c3ncc(CC)cn3)CC1)c(=O)n2C	6.21467	1	1	610	548.696	0.4122	1	12	123.34	8	5	2	0	548.334	5	40	CHEMBL4745258	CC#CCn1c(N2CCC[C@@H](N)C2)nc2c1c(=O)n(CCCN1CCN(c3ncc(CC)cn3)CC1)c(=O)n2C	nM	1	train
CC#CCn1c(N2CCC[C@@H](N)C2)nc2c1c(=O)n(CCCN1CCN(c3ncc(CCC)cn3)CC1)c(=O)n2C	6.22915	1	1	590	562.723	0.8023	1	12	123.34	9	5	2	0	562.349	5	41	CHEMBL4776485	CC#CCn1c(N2CCC[C@@H](N)C2)nc2c1c(=O)n(CCCN1CCN(c3ncc(CCC)cn3)CC1)c(=O)n2C	nM	1	train
CC#CCn1c(N2CCC[C@@H](N)C2)nc2c1c(=O)n(CCCN1CCN(c3ncc(F)cn3)CC1)c(=O)n2C	6.45593	1	1	350	538.632	-0.0111	1	12	123.34	7	5	2	0	538.293	5	39	CHEMBL4749117	CC#CCn1c(N2CCC[C@@H](N)C2)nc2c1c(=O)n(CCCN1CCN(c3ncc(F)cn3)CC1)c(=O)n2C	nM	1	train
CC#CCn1c(N2CCC[C@@H](N)C2)nc2c1c(=O)n(CCCN1CCN(c3ncc(OC)cn3)CC1)c(=O)n2C	6.36653	1	1	430	550.668	-0.1416	1	13	132.57	8	5	2	0	550.313	5	40	CHEMBL4764779	CC#CCn1c(N2CCC[C@@H](N)C2)nc2c1c(=O)n(CCCN1CCN(c3ncc(OC)cn3)CC1)c(=O)n2C	nM	1	train
CC#CCn1c(N2CCC[C@@H](N)C2)nc2c1c(=O)n(CCCN1CCN(c3nnc(-c4ccccc4)[nH]3)CC1)c(=O)n2C	7.11919	1	1	76	585.717	0.8449	2	12	139.13	8	6	2	0	585.329	6	43	CHEMBL4742337	CC#CCn1c(N2CCC[C@@H](N)C2)nc2c1c(=O)n(CCCN1CCN(c3nnc(-c4ccccc4)[nH]3)CC1)c(=O)n2C	nM	1	train
CC#CCn1c(N2CCC[C@@H](N)C2)nc2c1c(=O)n(CCCN1CCN(c3noc(-c4ccccc4)n3)CC1)c(=O)n2C	6.16749	1	1	680	586.701	1.1098	1	13	136.48	8	6	2	0	586.313	6	43	CHEMBL4782382	CC#CCn1c(N2CCC[C@@H](N)C2)nc2c1c(=O)n(CCCN1CCN(c3noc(-c4ccccc4)n3)CC1)c(=O)n2C	nM	1	train
CC#CCn1c(N2CCC[C@@H](N)C2)nc2c1c(=O)n(CCN1CCC(C(=O)OC(C)C)CC1)c(=O)n2C	6.11919	1	1	760	513.643	0.5111	1	11	120.62	7	4	2	0	513.306	4	37	CHEMBL3929627	CC#CCn1c(N2CCC[C@@H](N)C2)nc2c1c(=O)n(CCN1CCC(C(=O)OC(C)C)CC1)c(=O)n2C	nM	1	train
CC#CCn1c(N2CCC[C@@H](N)C2)nc2c1c(=O)n(Cc1c(Br)cccc1C(=O)O)c(=O)n2C	8.97881	1	1	1.05	529.395	1.3565	2	9	128.38	5	4	1	0	528.112	4	34	CHEMBL4544024	CC#CCn1c(N2CCC[C@@H](N)C2)nc2c1c(=O)n(Cc1c(Br)cccc1C(=O)O)c(=O)n2C	nM	1	train
CC#CCn1c(N2CCC[C@@H](N)C2)nc2c1c(=O)n(Cc1c(Cl)cccc1C(=O)O)c(=O)n2C	8.40894	1	1	3.9	484.944	1.2474	2	9	128.38	5	4	0	1	484.163	4	34	CHEMBL4458949	CC#CCn1c(N2CCC[C@@H](N)C2)nc2c1c(=O)n(Cc1c(Cl)cccc1C(=O)O)c(=O)n2C	nM	1	train
CC#CCn1c(N2CCC[C@@H](N)C2)nc2c1c(=O)n(Cc1c(Cl)cccc1C(=O)OC)c(=O)n2C	7.29328	1	1	50.9	498.971	1.3358	1	10	117.38	5	4	0	1	498.178	4	35	CHEMBL4465448	CC#CCn1c(N2CCC[C@@H](N)C2)nc2c1c(=O)n(Cc1c(Cl)cccc1C(=O)OC)c(=O)n2C	nM	1	train
CC#CCn1c(N2CCC[C@@H](N)C2)nc2c1c(=O)n(Cc1c(OC)cccc1C(=O)O)c(=O)n2C	8.22257	1	1	5.99	480.525	0.6026	2	10	137.61	6	4	0	1	480.212	4	35	CHEMBL4458832	CC#CCn1c(N2CCC[C@@H](N)C2)nc2c1c(=O)n(Cc1c(OC)cccc1C(=O)O)c(=O)n2C	nM	1	train
CC#CCn1c(N2CCC[C@@H](N)C2)nc2c1c(=O)n(Cc1cc(Br)ccc1C(=O)O)c(=O)n2C	9.14267	1	1	0.72	529.395	1.3565	2	9	128.38	5	4	1	0	528.112	4	34	CHEMBL4536341	CC#CCn1c(N2CCC[C@@H](N)C2)nc2c1c(=O)n(Cc1cc(Br)ccc1C(=O)O)c(=O)n2C	nM	1	train
CC#CCn1c(N2CCC[C@@H](N)C2)nc2c1c(=O)n(Cc1cc(C#N)ccc1C(=O)O)c(=O)n2C	8.61439	1	1	2.43	475.509	0.46568	2	10	152.17	5	4	0	1	475.197	4	35	CHEMBL4464069	CC#CCn1c(N2CCC[C@@H](N)C2)nc2c1c(=O)n(Cc1cc(C#N)ccc1C(=O)O)c(=O)n2C	nM	1	train
CC#CCn1c(N2CCC[C@@H](N)C2)nc2c1c(=O)n(Cc1cc(C)c3nccnc3c1)c(=O)n2C	8.69897	1	3	2	472.553	1.14742	1	10	116.86	4	5	0	1	472.234	5	35	CHEMBL3938646	CC#CCn1c(N2CCC[C@@H](N)C2)nc2c1c(=O)n(Cc1cc(C)c3nccnc3c1)c(=O)n2C	nM	1	train
CC#CCn1c(N2CCC[C@@H](N)C2)nc2c1c(=O)n(Cc1cc(Cl)ccc1C(=O)O)c(=O)n2C	9.74473	1	1	0.18	484.944	1.2474	2	9	128.38	5	4	0	1	484.163	4	34	CHEMBL4465482	CC#CCn1c(N2CCC[C@@H](N)C2)nc2c1c(=O)n(Cc1cc(Cl)ccc1C(=O)O)c(=O)n2C	nM	1	train
CC#CCn1c(N2CCC[C@@H](N)C2)nc2c1c(=O)n(Cc1cc(Cl)ccc1C(=O)OC)c(=O)n2C	8.25104	1	1	5.61	498.971	1.3358	1	10	117.38	5	4	0	1	498.178	4	35	CHEMBL4458152	CC#CCn1c(N2CCC[C@@H](N)C2)nc2c1c(=O)n(Cc1cc(Cl)ccc1C(=O)OC)c(=O)n2C	nM	1	train
CC#CCn1c(N2CCC[C@@H](N)C2)nc2c1c(=O)n(Cc1cc(F)c(F)cc1C#N)c(=O)n2C	8.67778	1	1	2.1	467.48	1.04568	1	9	114.87	4	4	0	1	467.188	4	34	CHEMBL5896005	CC#CCn1c(N2CCC[C@@H](N)C2)nc2c1c(=O)n(Cc1cc(F)c(F)cc1C#N)c(=O)n2C	nM	1	train
CC#CCn1c(N2CCC[C@@H](N)C2)nc2c1c(=O)n(Cc1cc(OC)ccc1C(=O)O)c(=O)n2C	9.35655	1	1	0.44	480.525	0.6026	2	10	137.61	6	4	0	1	480.212	4	35	CHEMBL4588692	CC#CCn1c(N2CCC[C@@H](N)C2)nc2c1c(=O)n(Cc1cc(OC)ccc1C(=O)O)c(=O)n2C	nM	1	train
CC#CCn1c(N2CCC[C@@H](N)C2)nc2c1c(=O)n(Cc1ccc(Br)cc1C(=O)O)c(=O)n2C	9.65758	1	1	0.22	529.395	1.3565	2	9	128.38	5	4	1	0	528.112	4	34	CHEMBL4461587	CC#CCn1c(N2CCC[C@@H](N)C2)nc2c1c(=O)n(Cc1ccc(Br)cc1C(=O)O)c(=O)n2C	nM	1	train
CC#CCn1c(N2CCC[C@@H](N)C2)nc2c1c(=O)n(Cc1ccc(Br)cc1C(=O)OC)c(=O)n2C	7.6558	1	1	22.09	543.422	1.4449	1	10	117.38	5	4	1	0	542.128	4	35	CHEMBL4465374	CC#CCn1c(N2CCC[C@@H](N)C2)nc2c1c(=O)n(Cc1ccc(Br)cc1C(=O)OC)c(=O)n2C	nM	1	train
CC#CCn1c(N2CCC[C@@H](N)C2)nc2c1c(=O)n(Cc1ccc(Br)cc1C(=O)OCC)c(=O)n2C	7.06814	1	1	85.48	557.449	1.835	1	10	117.38	6	4	1	0	556.143	4	36	CHEMBL4528149	CC#CCn1c(N2CCC[C@@H](N)C2)nc2c1c(=O)n(Cc1ccc(Br)cc1C(=O)OCC)c(=O)n2C	nM	1	train
CC#CCn1c(N2CCC[C@@H](N)C2)nc2c1c(=O)n(Cc1ccc(C#N)c3ccccc13)c(=O)n2C	8.52288	1	3	3	481.56	1.92068	1	9	114.87	4	5	0	1	481.223	5	36	CHEMBL3981831	CC#CCn1c(N2CCC[C@@H](N)C2)nc2c1c(=O)n(Cc1ccc(C#N)c3ccccc13)c(=O)n2C	nM	1	train
CC#CCn1c(N2CCC[C@@H](N)C2)nc2c1c(=O)n(Cc1ccc(Cl)cc1C(=O)O)c(=O)n2C	10	1	1	0.1	484.944	1.2474	2	9	128.38	5	4	0	1	484.163	4	34	CHEMBL4448186	CC#CCn1c(N2CCC[C@@H](N)C2)nc2c1c(=O)n(Cc1ccc(Cl)cc1C(=O)O)c(=O)n2C	nM	1	train
CC#CCn1c(N2CCC[C@@H](N)C2)nc2c1c(=O)n(Cc1ccc(Cl)cc1C(=O)OC)c(=O)n2C	7.68867	1	1	20.48	498.971	1.3358	1	10	117.38	5	4	0	1	498.178	4	35	CHEMBL4567320	CC#CCn1c(N2CCC[C@@H](N)C2)nc2c1c(=O)n(Cc1ccc(Cl)cc1C(=O)OC)c(=O)n2C	nM	1	train
CC#CCn1c(N2CCC[C@@H](N)C2)nc2c1c(=O)n(Cc1ccc(Cl)cc1C(=O)OCC)c(=O)n2C	7.12825	1	1	74.43	512.998	1.7259	1	10	117.38	6	4	1	0	512.194	4	36	CHEMBL4468590	CC#CCn1c(N2CCC[C@@H](N)C2)nc2c1c(=O)n(Cc1ccc(Cl)cc1C(=O)OCC)c(=O)n2C	nM	1	train
CC#CCn1c(N2CCC[C@@H](N)C2)nc2c1c(=O)n(Cc1ccc(F)c3ccccc13)c(=O)n2C	7.92082	1	3	12	474.54	2.1881	1	8	91.08	4	5	0	1	474.218	5	35	CHEMBL3957200	CC#CCn1c(N2CCC[C@@H](N)C2)nc2c1c(=O)n(Cc1ccc(F)c3ccccc13)c(=O)n2C	nM	1	train
CC#CCn1c(N2CCC[C@@H](N)C2)nc2c1c(=O)n(Cc1ccc(F)cc1C(=O)O)c(=O)n2C	8.62893	1	1	2.35	468.489	0.7331	2	9	128.38	5	4	0	1	468.192	4	34	CHEMBL4528994	CC#CCn1c(N2CCC[C@@H](N)C2)nc2c1c(=O)n(Cc1ccc(F)cc1C(=O)O)c(=O)n2C	nM	1	train
CC#CCn1c(N2CCC[C@@H](N)C2)nc2c1c(=O)n(Cc1ccc(OC)c3ccccc13)c(=O)n2C	8.09691	1	3	8	486.576	2.0576	1	9	100.31	5	5	0	1	486.238	5	36	CHEMBL3986074	CC#CCn1c(N2CCC[C@@H](N)C2)nc2c1c(=O)n(Cc1ccc(OC)c3ccccc13)c(=O)n2C	nM	1	train
CC#CCn1c(N2CCC[C@@H](N)C2)nc2c1c(=O)n(Cc1ccc(OC)cc1)c(=O)n2C	8.09691	1	1	8	436.516	0.9044	1	9	100.31	5	4	0	1	436.222	4	32	CHEMBL391307	CC#CCn1c(N2CCC[C@@H](N)C2)nc2c1c(=O)n(Cc1ccc(OC)cc1)c(=O)n2C	nM	1	train
CC#CCn1c(N2CCC[C@@H](N)C2)nc2c1c(=O)n(Cc1cccc(F)c1C#N)c(=O)n2C	9.67778	1	1	0.21	449.49	0.90658	1	9	114.87	4	4	0	1	449.198	4	33	CHEMBL6057823	CC#CCn1c(N2CCC[C@@H](N)C2)nc2c1c(=O)n(Cc1cccc(F)c1C#N)c(=O)n2C	nM	1	train
CC#CCn1c(N2CCC[C@@H](N)C2)nc2c1c(=O)n(Cc1cccc(F)c1C(=O)O)c(=O)n2C	7.99097	1	1	10.21	468.489	0.7331	2	9	128.38	5	4	0	1	468.192	4	34	CHEMBL4441220	CC#CCn1c(N2CCC[C@@H](N)C2)nc2c1c(=O)n(Cc1cccc(F)c1C(=O)O)c(=O)n2C	nM	1	train
CC#CCn1c(N2CCC[C@@H](N)C2)nc2c1c(=O)n(Cc1cccc(F)c1C(=O)OC)c(=O)n2C	8.29585	1	1	5.06	482.516	0.8215	1	10	117.38	5	4	0	1	482.208	4	35	CHEMBL4590999	CC#CCn1c(N2CCC[C@@H](N)C2)nc2c1c(=O)n(Cc1cccc(F)c1C(=O)OC)c(=O)n2C	nM	1	train
CC#CCn1c(N2CCC[C@@H](N)C2)nc2c1c(=O)n(Cc1ccccc1C(=O)O)c(=O)n2C	8.70333	1	1	1.98	450.499	0.594	2	9	128.38	5	4	0	1	450.202	4	33	CHEMBL4452518	CC#CCn1c(N2CCC[C@@H](N)C2)nc2c1c(=O)n(Cc1ccccc1C(=O)O)c(=O)n2C	nM	1	train
CC#CCn1c(N2CCC[C@@H](N)C2)nc2c1c(=O)n(Cc1ccccc1C(=O)OC)c(=O)n2C	8.53611	1	1	2.91	464.526	0.6824	1	10	117.38	5	4	0	1	464.217	4	34	CHEMBL4435383	CC#CCn1c(N2CCC[C@@H](N)C2)nc2c1c(=O)n(Cc1ccccc1C(=O)OC)c(=O)n2C	nM	1	train
CC#CCn1c(N2CCC[C@@H](N)C2)nc2c1c(=O)n(Cc1nc(-c3ccccc3)c3ccccc3n1)c(=O)n2C	8.39794	1	3	4	534.624	2.506	1	10	116.86	5	6	1	0	534.249	6	40	CHEMBL3953094	CC#CCn1c(N2CCC[C@@H](N)C2)nc2c1c(=O)n(Cc1nc(-c3ccccc3)c3ccccc3n1)c(=O)n2C	nM	1	train
CC#CCn1c(N2CCC[C@@H](N)C2)nc2c1c(=O)n(Cc1nc(C(F)(F)F)cc3ccccc13)c(=O)n2C	7.88606	1	3	13	525.535	2.4628	1	9	103.97	4	5	1	0	525.21	5	38	CHEMBL3931178	CC#CCn1c(N2CCC[C@@H](N)C2)nc2c1c(=O)n(Cc1nc(C(F)(F)F)cc3ccccc13)c(=O)n2C	nM	1	train
CC#CCn1c(N2CCC[C@@H](N)C2)nc2c1c(=O)n(Cc1nc(C(F)F)cc3ccccc13)c(=O)n2C	8.22185	1	3	6	507.545	2.3816	1	9	103.97	5	5	1	0	507.219	5	37	CHEMBL3917354	CC#CCn1c(N2CCC[C@@H](N)C2)nc2c1c(=O)n(Cc1nc(C(F)F)cc3ccccc13)c(=O)n2C	nM	1	train
CC#CCn1c(N2CCC[C@@H](N)C2)nc2c1c(=O)n(Cc1nc(C)c3ccccc3n1)c(=O)n2C	10	1	26	0.1	472.553	1.14742	1	10	116.86	4	5	0	1	472.234	5	35	CHEMBL237500	CC#CCn1c(N2CCC[C@@H](N)C2)nc2c1c(=O)n(Cc1nc(C)c3ccccc3n1)c(=O)n2C	nM	1	test
CC#CCn1c(N2CCC[C@@H](N)C2)nc2c1c(=O)n(Cc1nc(C)cc3ccccc13)c(=O)n2C	8.52288	1	4	3	471.565	1.75242	1	9	103.97	4	5	0	1	471.238	5	35	CHEMBL237499	CC#CCn1c(N2CCC[C@@H](N)C2)nc2c1c(=O)n(Cc1nc(C)cc3ccccc13)c(=O)n2C	nM	1	train
CC#CCn1c(N2CCC[C@@H](N)C2)nc2c1c(=O)n(Cc1nc(C)cc3ccccc13)c(=O)n2C1CC1	8.30103	1	3	5	497.603	2.55032	1	9	103.97	5	6	0	1	497.254	6	37	CHEMBL3911930	CC#CCn1c(N2CCC[C@@H](N)C2)nc2c1c(=O)n(Cc1nc(C)cc3ccccc13)c(=O)n2C1CC1	nM	1	train
CC#CCn1c(N2CCC[C@@H](N)C2)nc2c1c(=O)n(Cc1nc3cc(Cl)ccc3s1)c(=O)n2C	9.69897	1	1	0.2	498.012	2.1589	1	10	103.97	4	5	0	1	497.14	5	34	CHEMBL4109453	CC#CCn1c(N2CCC[C@@H](N)C2)nc2c1c(=O)n(Cc1nc3cc(Cl)ccc3s1)c(=O)n2C	nM	1	train
CC#CCn1c(N2CCC[C@@H](N)C2)nc2c1c(=O)n(Cc1nc3cc(F)ccc3s1)c(=O)n2C	10.301	1	3	0.05	481.557	1.6446	1	10	103.97	4	5	0	1	481.17	5	34	CHEMBL4113723	CC#CCn1c(N2CCC[C@@H](N)C2)nc2c1c(=O)n(Cc1nc3cc(F)ccc3s1)c(=O)n2C	nM	1	train
CC#CCn1c(N2CCC[C@@H](N)C2)nc2c1c(=O)n(Cc1nc3ccccc3s1)c(=O)n2C	10	1	2	0.1	463.567	1.5055	1	10	103.97	4	5	0	1	463.179	5	33	CHEMBL4111229	CC#CCn1c(N2CCC[C@@H](N)C2)nc2c1c(=O)n(Cc1nc3ccccc3s1)c(=O)n2C	nM	1	train
CC#CCn1c(N2CCC[C@@H](N)C2)nc2c1c(=O)n(Cc1ncc(C)c3ccccc13)c(=O)n2C	9	1	3	1	471.565	1.75242	1	9	103.97	4	5	0	1	471.238	5	35	CHEMBL3903787	CC#CCn1c(N2CCC[C@@H](N)C2)nc2c1c(=O)n(Cc1ncc(C)c3ccccc13)c(=O)n2C	nM	1	train
CC#CCn1c(N2CCC[C@@H](N)C2)nc2c1c(=O)n(Cc1ncc3ccccc3n1)c(=O)n2C	9	1	3	1	458.526	0.839	1	10	116.86	4	5	0	1	458.218	5	34	CHEMBL3903110	CC#CCn1c(N2CCC[C@@H](N)C2)nc2c1c(=O)n(Cc1ncc3ccccc3n1)c(=O)n2C	nM	1	test
CC#CCn1c(N2CCC[C@@H](N)C2)nc2c1c(=O)n(Cc1ncccc1C(=O)OC)c(=O)n2C	8.31876	1	1	4.8	465.514	0.0774	1	11	130.27	5	4	1	0	465.212	4	34	CHEMBL5834108	CC#CCn1c(N2CCC[C@@H](N)C2)nc2c1c(=O)n(Cc1ncccc1C(=O)OC)c(=O)n2C	nM	1	train
CC#CCn1c(N2CCC[C@@H](N)C2)nc2c1c(=O)n(Cc1nccnc1C#N)c(=O)n2C	10.0969	1	1	0.08	433.476	-0.44252	1	11	140.65	4	4	1	0	433.197	4	32	CHEMBL5914058	CC#CCn1c(N2CCC[C@@H](N)C2)nc2c1c(=O)n(Cc1nccnc1C#N)c(=O)n2C	nM	1	train
CC#CCn1c(N2CCC[C@@H](N)C2)nc2c1c(=O)nc1n2CCCN1CC(=O)c1ccccc1	6.37572	1	1	421	459.554	1.6368	1	9	102.28	5	5	0	1	459.238	5	34	CHEMBL4591675	CC#CCn1c(N2CCC[C@@H](N)C2)nc2c1c(=O)nc1n2CCCN1CC(=O)c1ccccc1	nM	1	train
CC#CCn1c(N2CCC[C@@H](N)C2)nc2c1c(=O)nc1n2CCCN1Cc1ccc(OC)cc1	6.10237	1	1	790	461.57	1.9627	1	9	94.44	5	5	0	1	461.254	5	34	CHEMBL4465057	CC#CCn1c(N2CCC[C@@H](N)C2)nc2c1c(=O)nc1n2CCCN1Cc1ccc(OC)cc1	nM	1	train
CC#CCn1c(N2CCC[C@@H](N)C2)nc2c1c(=O)nc1n2CCCN1Cc1cccc2ccccc12	6.31605	1	1	483	481.604	3.1073	1	8	85.21	4	6	0	1	481.259	6	36	CHEMBL4537708	CC#CCn1c(N2CCC[C@@H](N)C2)nc2c1c(=O)nc1n2CCCN1Cc1cccc2ccccc12	nM	1	train
CC#CCn1c(N2CCC[C@@H](N)C2)nc2c1c(=O)nc1n2CCCN1Cc1nc(C)c2ccccc2n1	5.35892	0	1	4376	497.607	2.20572	1	10	110.99	4	6	0	1	497.265	6	37	CHEMBL4557196	CC#CCn1c(N2CCC[C@@H](N)C2)nc2c1c(=O)nc1n2CCCN1Cc1nc(C)c2ccccc2n1	nM	1	train
CC#CCn1c(N2CCC[C@@H](N)C2)nc2c3cc(C(=O)O)ccc3n(C)c(=O)c21.Cl	7.04576	1	1	90	429.908	1.959	2	7	106.38	3	4	0	1	429.157	4	30	CHEMBL2147067	CC#CCn1c(N2CCC[C@@H](N)C2)nc2c3cc(C(=O)O)ccc3n(C)c(=O)c21.Cl	nM	1	train
CC#CCn1c(N2CCC[C@@H](N)C2)nc2cc[nH]c2c1=O	6.33724	1	1	460	285.351	0.6754	2	5	79.94	2	3	0	1	285.159	3	21	CHEMBL2346921	CC#CCn1c(N2CCC[C@@H](N)C2)nc2cc[nH]c2c1=O	nM	1	val
CC#CCn1c(N2CCC[C@@H](N)C2)nc2ccn(C)c2c1=O	6.67387	1	1	211.9	299.378	0.6858	1	6	69.08	2	3	0	1	299.175	3	22	CHEMBL2346919	CC#CCn1c(N2CCC[C@@H](N)C2)nc2ccn(C)c2c1=O	nM	1	val
CC#CCn1c(N2CCC[C@@H](N)C2)nc2ccn(Cc3c[nH]c4ccccc34)c2c1=O	7.35556	1	1	44.1	414.513	2.6784	2	6	84.87	4	5	0	1	414.217	5	31	CHEMBL2346923	CC#CCn1c(N2CCC[C@@H](N)C2)nc2ccn(Cc3c[nH]c4ccccc34)c2c1=O	nM	1	train
CC#CCn1c(N2CCC[C@@H](N)C2)nc2ccn(Cc3ccc4cc(Br)ccc4n3)c2c1=O	6.85636	1	1	139.2	505.42	3.5078	1	7	81.97	4	5	1	0	504.127	5	33	CHEMBL2346927	CC#CCn1c(N2CCC[C@@H](N)C2)nc2ccn(Cc3ccc4cc(Br)ccc4n3)c2c1=O	nM	1	train
CC#CCn1c(N2CCC[C@@H](N)C2)nc2ccn(Cc3ccc4cc(C)ccc4n3)c2c1=O	7.27901	1	1	52.6	440.551	3.05372	1	7	81.97	4	5	0	1	440.232	5	33	CHEMBL2346930	CC#CCn1c(N2CCC[C@@H](N)C2)nc2ccn(Cc3ccc4cc(C)ccc4n3)c2c1=O	nM	1	train
CC#CCn1c(N2CCC[C@@H](N)C2)nc2ccn(Cc3ccc4cc(Cl)ccc4n3)c2c1=O	7.22113	1	1	60.1	460.969	3.3987	1	7	81.97	4	5	0	1	460.178	5	33	CHEMBL2346928	CC#CCn1c(N2CCC[C@@H](N)C2)nc2ccn(Cc3ccc4cc(Cl)ccc4n3)c2c1=O	nM	1	train
CC#CCn1c(N2CCC[C@@H](N)C2)nc2ccn(Cc3ccc4cc(F)ccc4n3)c2c1=O	7.83863	1	1	14.5	444.514	2.8844	1	7	81.97	4	5	0	1	444.207	5	33	CHEMBL2346929	CC#CCn1c(N2CCC[C@@H](N)C2)nc2ccn(Cc3ccc4cc(F)ccc4n3)c2c1=O	nM	1	train
CC#CCn1c(N2CCC[C@@H](N)C2)nc2ccn(Cc3ccc4ccc(Cl)cc4n3)c2c1=O	7.9431	1	1	11.4	460.969	3.3987	1	7	81.97	4	5	0	1	460.178	5	33	CHEMBL2347035	CC#CCn1c(N2CCC[C@@H](N)C2)nc2ccn(Cc3ccc4ccc(Cl)cc4n3)c2c1=O	nM	1	train
CC#CCn1c(N2CCC[C@@H](N)C2)nc2ccn(Cc3ccc4ccc(F)cc4n3)c2c1=O	8.33068	1	1	4.67	444.514	2.8844	1	7	81.97	4	5	0	1	444.207	5	33	CHEMBL2347036	CC#CCn1c(N2CCC[C@@H](N)C2)nc2ccn(Cc3ccc4ccc(F)cc4n3)c2c1=O	nM	1	train
CC#CCn1c(N2CCC[C@@H](N)C2)nc2ccn(Cc3ccc4ccccc4n3)c2c1=O	8.15181	1	1	7.05	426.524	2.7453	1	7	81.97	4	5	0	1	426.217	5	32	CHEMBL2346926	CC#CCn1c(N2CCC[C@@H](N)C2)nc2ccn(Cc3ccc4ccccc4n3)c2c1=O	nM	1	train
CC#CCn1c(N2CCC[C@@H](N)C2)nc2ccn(Cc3ccnc4ccccc34)c2c1=O	7.31695	1	1	48.2	426.524	2.7453	1	7	81.97	4	5	0	1	426.217	5	32	CHEMBL2346925	CC#CCn1c(N2CCC[C@@H](N)C2)nc2ccn(Cc3ccnc4ccccc34)c2c1=O	nM	1	train
CC#CCn1c(N2CCC[C@@H](N)C2)nc2ccn(Cc3cnc4ccccc4n3)c2c1=O	8.22695	1	1	5.93	427.512	2.1403	1	8	94.86	4	5	0	1	427.212	5	32	CHEMBL2347037	CC#CCn1c(N2CCC[C@@H](N)C2)nc2ccn(Cc3cnc4ccccc4n3)c2c1=O	nM	1	train
CC#CCn1c(N2CCC[C@@H](N)C2)nc2ccn(Cc3nc(C)c4ccccc4n3)c2c1=O	8.80967	1	1	1.55	441.539	2.44872	1	8	94.86	4	5	0	1	441.228	5	33	CHEMBL2347039	CC#CCn1c(N2CCC[C@@H](N)C2)nc2ccn(Cc3nc(C)c4ccccc4n3)c2c1=O	nM	1	train
CC#CCn1c(N2CCC[C@@H](N)C2)nc2ccn(Cc3nc4ccccc4[nH]3)c2c1=O	7.55909	1	1	27.6	415.501	2.0734	2	7	97.76	4	5	0	1	415.212	5	31	CHEMBL2346924	CC#CCn1c(N2CCC[C@@H](N)C2)nc2ccn(Cc3nc4ccccc4[nH]3)c2c1=O	nM	1	train
CC#CCn1c(N2CCC[C@@H](N)C2)nc2ccn(Cc3nc4ccccc4nc3C)c2c1=O	7.80967	1	1	15.5	441.539	2.44872	1	8	94.86	4	5	0	1	441.228	5	33	CHEMBL2347038	CC#CCn1c(N2CCC[C@@H](N)C2)nc2ccn(Cc3nc4ccccc4nc3C)c2c1=O	nM	1	train
CC#CCn1c(N2CCC[C@@H](N)C2)nc2ccn(Cc3ncccn3)c2c1=O	7.35655	1	1	44	377.452	0.9871	1	8	94.86	4	4	0	1	377.196	4	28	CHEMBL2346922	CC#CCn1c(N2CCC[C@@H](N)C2)nc2ccn(Cc3ncccn3)c2c1=O	nM	1	train
CC#CCn1c(N2CCC[C@@H](N)C2)nc2cnn(CC3=Nc4ccccc4Oc4ccccc43)c(=O)c21	8.52288	1	1	3	493.571	3.4705	1	9	103.56	4	6	0	1	493.223	6	37	CHEMBL401502	CC#CCn1c(N2CCC[C@@H](N)C2)nc2cnn(CC3=Nc4ccccc4Oc4ccccc43)c(=O)c21	nM	1	val
CC#CCn1c(N2CCC[C@@H](N)C2)nc2cnn(Cc3nc(C)c4ccccc4n3)c(=O)c21	9	1	1	1	442.527	1.84372	1	9	107.75	4	5	0	1	442.223	5	33	CHEMBL403553	CC#CCn1c(N2CCC[C@@H](N)C2)nc2cnn(Cc3nc(C)c4ccccc4n3)c(=O)c21	nM	1	train
CC#CCn1c(N2CCC[C@@H](N)C2)nc2nc3n(c(=O)c21)CC(=O)N3C	6.91009	1	2	123	355.402	-0.4798	1	8	102.28	2	4	0	1	355.176	4	26	CHEMBL3687980	CC#CCn1c(N2CCC[C@@H](N)C2)nc2nc3n(c(=O)c21)CC(=O)N3C	nM	1	test
CC#CCn1c(N2CCC[C@@H](NC(=O)OC(C)(C)C)C2)nc2c1c(=O)n(CC(=O)c1cccc(OC3CC3)c1)c(=O)n2C	8.30103	1	1	5	590.681	2.8376	1	11	129.69	8	5	2	0	590.285	5	43	CHEMBL3680632	CC#CCn1c(N2CCC[C@@H](NC(=O)OC(C)(C)C)C2)nc2c1c(=O)n(CC(=O)c1cccc(OC3CC3)c1)c(=O)n2C	nM	1	train
CC#CCn1c(N2CCC[C@@H](NC(=O)OC(C)(C)C)C2)nc2c1c(=O)n(CC(=O)c1ccccc1Br)c(=O)n2C	8.69897	1	1	2	613.513	3.0589	1	10	120.46	6	4	1	0	612.17	4	40	CHEMBL3680634	CC#CCn1c(N2CCC[C@@H](NC(=O)OC(C)(C)C)C2)nc2c1c(=O)n(CC(=O)c1ccccc1Br)c(=O)n2C	nM	1	train
CC#CCn1c(N2CCC[C@@H](NC(=O)OC(C)(C)C)C2)nc2c1c(=O)n(CC(=O)c1ccccc1[N+](=O)[O-])c(=O)n2C	8.52288	1	1	3	579.614	2.2046	1	12	163.6	7	4	2	0	579.244	4	42	CHEMBL3680637	CC#CCn1c(N2CCC[C@@H](NC(=O)OC(C)(C)C)C2)nc2c1c(=O)n(CC(=O)c1ccccc1[N+](=O)[O-])c(=O)n2C	nM	1	train
CC#CCn1c(N2CCC[C@@H](NC(=O)OC(C)(C)C)C2)nc2c1c(=O)n(Cc1cc(C#N)c3ccccc3n1)c(=O)n2C	8.69897	1	1	2	582.665	2.88168	1	11	140.07	5	5	2	0	582.27	5	43	CHEMBL3680631	CC#CCn1c(N2CCC[C@@H](NC(=O)OC(C)(C)C)C2)nc2c1c(=O)n(Cc1cc(C#N)c3ccccc3n1)c(=O)n2C	nM	1	train
CC#CCn1c(N2CCC[C@@H](NC(=O)OC(C)(C)C)C2)nc2c1c(=O)n(Cc1cc(C#N)cc3ccccc13)c(=O)n2C	8.22185	1	1	6	581.677	3.48668	1	10	127.18	5	5	1	0	581.275	5	43	CHEMBL3680629	CC#CCn1c(N2CCC[C@@H](NC(=O)OC(C)(C)C)C2)nc2c1c(=O)n(Cc1cc(C#N)cc3ccccc13)c(=O)n2C	nM	1	train
CC#CCn1c(N2CCC[C@@H](NC(=O)OC(C)(C)C)C2)nc2c1c(=O)n(Cc1ccc3nc(C)c(C)nc3c1)c(=O)n2C	8.69897	1	1	2	586.697	3.02184	1	11	129.17	5	5	2	0	586.302	5	43	CHEMBL3680633	CC#CCn1c(N2CCC[C@@H](NC(=O)OC(C)(C)C)C2)nc2c1c(=O)n(Cc1ccc3nc(C)c(C)nc3c1)c(=O)n2C	nM	1	train
CC#CCn1c(N2CCC[C@@H](NC(=O)OC(C)(C)C)C2)nc2c1c(=O)n(Cc1nc(-c3ccccc3)nc3ccccc13)c(=O)n2C	8.04576	1	1	9	634.741	4.072	1	11	129.17	6	6	2	0	634.302	6	47	CHEMBL3680630	CC#CCn1c(N2CCC[C@@H](NC(=O)OC(C)(C)C)C2)nc2c1c(=O)n(Cc1nc(-c3ccccc3)nc3ccccc13)c(=O)n2C	nM	1	test
CC#CCn1c(N2CCC[C@@H](NC(=O)OC(C)(C)C)C2)nc2c1c(=O)n(Cc1nc3ccccc3c(C)c1C#N)c(=O)n2C	8.69897	1	1	2	596.692	3.1901	1	11	140.07	5	5	2	0	596.286	5	44	CHEMBL3680635	CC#CCn1c(N2CCC[C@@H](NC(=O)OC(C)(C)C)C2)nc2c1c(=O)n(Cc1nc3ccccc3c(C)c1C#N)c(=O)n2C	nM	1	train
CC#CCn1c(N2CCC[C@@H](NC(=O)OC(C)(C)C)C2)nc2c1c(=O)n(Cc1nccc(-c3ccccc3)n1)c(=O)n2C	8.69897	1	1	2	584.681	2.9188	1	11	129.17	6	5	2	0	584.286	5	43	CHEMBL3680636	CC#CCn1c(N2CCC[C@@H](NC(=O)OC(C)(C)C)C2)nc2c1c(=O)n(Cc1nccc(-c3ccccc3)n1)c(=O)n2C	nM	1	val
CC#CCn1c(N2CCC[C@@H](NC(C)=O)C2)nc2c1c(=O)n(Cc1nc(C)c3ccccc3n1)c(=O)n2C	4.91364	0	1	12200	514.59	1.32482	1	10	119.94	5	5	1	0	514.244	5	38	CHEMBL3616894	CC#CCn1c(N2CCC[C@@H](NC(C)=O)C2)nc2c1c(=O)n(Cc1nc(C)c3ccccc3n1)c(=O)n2C	nM	1	test
CC#CCn1c(N2CCC[C@H](N)C2)c(C#N)c2c1c(=O)n(CC(=O)c1cccc(OC)c1)c(=O)n2C	8.69897	1	1	2	488.548	1.21568	1	10	128.28	6	4	0	1	488.217	4	36	CHEMBL1951603	CC#CCn1c(N2CCC[C@H](N)C2)c(C#N)c2c1c(=O)n(CC(=O)c1cccc(OC)c1)c(=O)n2C	nM	1	test
CC#CCn1c(N2CCC[C@H](N)C2)c(C#N)c2c1c(=O)n(Cc1nc(C)c3ccccc3n1)c(=O)n2C	6.60206	1	1	250	496.575	1.6241	1	10	127.76	4	5	0	1	496.234	5	37	CHEMBL1951606	CC#CCn1c(N2CCC[C@H](N)C2)c(C#N)c2c1c(=O)n(Cc1nc(C)c3ccccc3n1)c(=O)n2C	nM	1	train
CC#CCn1c(N2CCC[C@H](N)C2)c(C#N)c2c1c(=O)n(Cc1nccc3ccccc13)c(=O)n2C	8.39794	1	1	4	481.56	1.92068	1	9	114.87	4	5	0	1	481.223	5	36	CHEMBL1951604	CC#CCn1c(N2CCC[C@H](N)C2)c(C#N)c2c1c(=O)n(Cc1nccc3ccccc13)c(=O)n2C	nM	1	train
CC#CCn1c(N2CCC[C@H](N)C2)c(C#N)c2ncn(CC(=O)c3cccc(OC)c3)c(=O)c21	7.82391	1	1	15	458.522	1.91198	1	9	119.17	6	4	0	1	458.207	4	34	CHEMBL1951426	CC#CCn1c(N2CCC[C@H](N)C2)c(C#N)c2ncn(CC(=O)c3cccc(OC)c3)c(=O)c21	nM	1	train
CC#CCn1c(N2CCC[C@H](N)C2)c(C#N)c2ncn(Cc3ccnc4ccccc34)c(=O)c21	8	1	1	10	451.534	2.61698	1	8	105.76	4	5	0	1	451.212	5	34	CHEMBL1951427	CC#CCn1c(N2CCC[C@H](N)C2)c(C#N)c2ncn(Cc3ccnc4ccccc34)c(=O)c21	nM	1	train
CC#CCn1c(N2CCC[C@H](N)C2)c(C#N)c2ncn(Cc3nccc4ccccc34)c(=O)c21	8.30103	1	1	5	451.534	2.61698	1	8	105.76	4	5	0	1	451.212	5	34	CHEMBL1951428	CC#CCn1c(N2CCC[C@H](N)C2)c(C#N)c2ncn(Cc3nccc4ccccc34)c(=O)c21	nM	1	test
CC#CCn1c(N2CCC[C@H](N)C2)cc(=O)n(Cc2nc(C)c3cc(C)ccc3n2)c1=O	8.23807	1	1	5.78	432.528	1.56914	1	8	99.04	4	4	0	1	432.227	4	32	CHEMBL4647761	CC#CCn1c(N2CCC[C@H](N)C2)cc(=O)n(Cc2nc(C)c3cc(C)ccc3n2)c1=O	nM	1	train
CC#CCn1c(N2CCC[C@H](N)C2)nc2c1c(=O)n(CC(=O)c1ccccc1)c(=O)n2C	8.04576	1	1	9	434.5	0.7304	1	9	108.15	5	4	0	1	434.207	4	32	CHEMBL237288	CC#CCn1c(N2CCC[C@H](N)C2)nc2c1c(=O)n(CC(=O)c1ccccc1)c(=O)n2C	nM	1	train
CC#CCn1c(N2CCC[C@H](N)C2)nc2c1c(=O)n(Cc1ccc(OC)c3ccccc13)c(=O)n2C	7.88606	1	3	13	486.576	2.0576	1	9	100.31	5	5	0	1	486.238	5	36	CHEMBL3912809	CC#CCn1c(N2CCC[C@H](N)C2)nc2c1c(=O)n(Cc1ccc(OC)c3ccccc13)c(=O)n2C	nM	1	train
CC#CCn1c(N2CCC[C@H](N)C2)nc2c1c(=O)n(Cc1nc(C)cc3ccccc13)c(=O)n2C	8.52288	1	3	3	471.565	1.75242	1	9	103.97	4	5	0	1	471.238	5	35	CHEMBL3898310	CC#CCn1c(N2CCC[C@H](N)C2)nc2c1c(=O)n(Cc1nc(C)cc3ccccc13)c(=O)n2C	nM	1	train
CC#CCn1c(N2CCC[C@H](N)C2)nc2c1c(=O)n(Cc1ncc(C)c3ccccc13)c(=O)n2C	8.52288	1	3	3	471.565	1.75242	1	9	103.97	4	5	0	1	471.238	5	35	CHEMBL3966199	CC#CCn1c(N2CCC[C@H](N)C2)nc2c1c(=O)n(Cc1ncc(C)c3ccccc13)c(=O)n2C	nM	1	train
CC#CCn1c(N2CCC[C@H](N)C2)nc2cnn(CC3=Nc4ccccc4Oc4ccccc43)c(=O)c21	7.60206	1	1	25	493.571	3.4705	1	9	103.56	4	6	0	1	493.223	6	37	CHEMBL256929	CC#CCn1c(N2CCC[C@H](N)C2)nc2cnn(CC3=Nc4ccccc4Oc4ccccc43)c(=O)c21	nM	1	val
CC#CCn1c(N2CCN3CCC[C@H]3C2)nc2c1c(=O)n(Cc1nc(C)c3ccccc3n1)c(=O)n2C	4.85699	0	1	13900	498.591	1.50432	0	10	94.08	4	6	0	1	498.249	6	37	CHEMBL3616891	CC#CCn1c(N2CCN3CCC[C@H]3C2)nc2c1c(=O)n(Cc1nc(C)c3ccccc3n1)c(=O)n2C	nM	1	val
CC#CCn1c(N2CCNCC2)c(C#N)c2ncn(CC(=O)c3cccc(OC)c3)c(=O)c21	7.63827	1	1	23	444.495	1.39408	1	9	105.18	6	4	0	1	444.191	4	33	CHEMBL1951419	CC#CCn1c(N2CCNCC2)c(C#N)c2ncn(CC(=O)c3cccc(OC)c3)c(=O)c21	nM	1	test
CC#CCn1c(N2CCNCC2)nc2c1c(=O)n(C)c(=O)n2C	6.69897	1	1	200	316.365	-1.1334	1	8	77.09	2	3	0	1	316.165	3	23	CHEMBL235792	CC#CCn1c(N2CCNCC2)nc2c1c(=O)n(C)c(=O)n2C	nM	1	train
CC#CCn1c(N2CCNCC2)nc2c1c(=O)n(CCCN1CCC(C(=O)OC(C)C)CC1)c(=O)n2C	5.26761	0	1	5400	513.643	0.3833	1	11	106.63	8	4	2	0	513.306	4	37	CHEMBL3909049	CC#CCn1c(N2CCNCC2)nc2c1c(=O)n(CCCN1CCC(C(=O)OC(C)C)CC1)c(=O)n2C	nM	1	train
CC#CCn1c(N2CCNCC2)nc2c1c(=O)n(Cc1ccc(-c3ccccc3C#N)cc1)c(=O)n2C	5.74473	0	1	1800	493.571	1.91658	1	9	100.88	5	5	0	1	493.223	5	37	CHEMBL3616906	CC#CCn1c(N2CCNCC2)nc2c1c(=O)n(Cc1ccc(-c3ccccc3C#N)cc1)c(=O)n2C	nM	1	train
CC#CCn1c(N2CCNCC2)nc2c1c(=O)n(Cc1ccc(-n3cccn3)cc1)c(=O)n2C	5.84164	0	1	1440	458.526	0.5636	1	10	94.91	5	5	0	1	458.218	5	34	CHEMBL3616908	CC#CCn1c(N2CCNCC2)nc2c1c(=O)n(Cc1ccc(-n3cccn3)cc1)c(=O)n2C	nM	1	test
CC#CCn1c(N2CCNCC2)nc2c1c(=O)n(Cc1ccc(-n3cncn3)cc1)c(=O)n2C	6.65758	1	1	220	459.514	-0.0414	1	11	107.8	5	5	1	0	459.213	5	34	CHEMBL3616909	CC#CCn1c(N2CCNCC2)nc2c1c(=O)n(Cc1ccc(-n3cncn3)cc1)c(=O)n2C	nM	1	train
CC#CCn1c(N2CCNCC2)nc2c1c(=O)n(Cc1ccc3ccccc3c1)c(=O)n2C	6.74473	1	1	180	442.523	1.5311	1	8	77.09	4	5	0	1	442.212	5	33	CHEMBL3616903	CC#CCn1c(N2CCNCC2)nc2c1c(=O)n(Cc1ccc3ccccc3c1)c(=O)n2C	nM	1	train
CC#CCn1c(N2CCNCC2)nc2c1c(=O)n(Cc1ccc3ccccc3n1)c(=O)n2C	7.5376	1	1	29	443.511	0.9261	1	9	89.98	4	5	0	1	443.207	5	33	CHEMBL3616902	CC#CCn1c(N2CCNCC2)nc2c1c(=O)n(Cc1ccc3ccccc3n1)c(=O)n2C	nM	1	train
CC#CCn1c(N2CCNCC2)nc2c1c(=O)n(Cc1cccc(C#N)c1)c(=O)n2C	6.46852	1	1	340	417.473	0.24958	1	9	100.88	4	4	0	1	417.191	4	31	CHEMBL3616905	CC#CCn1c(N2CCNCC2)nc2c1c(=O)n(Cc1cccc(C#N)c1)c(=O)n2C	nM	1	test
CC#CCn1c(N2CCNCC2)nc2c1c(=O)n(Cc1ccccc1)c(=O)n2C	5.91009	0	1	1230	392.463	0.3779	1	8	77.09	4	4	0	1	392.196	4	29	CHEMBL3616904	CC#CCn1c(N2CCNCC2)nc2c1c(=O)n(Cc1ccccc1)c(=O)n2C	nM	1	test
CC#CCn1c(N2CCNCC2)nc2c1c(=O)n(Cc1csc(CO)n1)c(=O)n2C	6.18709	1	1	650	429.506	-0.6733	2	11	110.21	5	4	1	0	429.158	4	30	CHEMBL3616888	CC#CCn1c(N2CCNCC2)nc2c1c(=O)n(Cc1csc(CO)n1)c(=O)n2C	nM	1	train
CC#CCn1c(N2CCNCC2)nc2c1c(=O)n(Cc1nc(C)c3ccccc3n1)c(=O)n2C	7.7122	1	1	19.4	458.526	0.62952	1	10	102.87	4	5	0	1	458.218	5	34	CHEMBL3616890	CC#CCn1c(N2CCNCC2)nc2c1c(=O)n(Cc1nc(C)c3ccccc3n1)c(=O)n2C	nM	1	train
CC#CCn1c(N2CCNCC2)nc2c1c(=O)n(Cc1nc(OC)c3ccccc3n1)c(=O)n2C	7.60206	1	1	25	474.525	0.3297	1	11	112.1	5	5	1	0	474.213	5	35	CHEMBL3616901	CC#CCn1c(N2CCNCC2)nc2c1c(=O)n(Cc1nc(OC)c3ccccc3n1)c(=O)n2C	nM	1	train
CC#CCn1c(N2CCNCC2)nc2c1c(=O)n(Cc1ncc3ccccc3n1)c(=O)n2C	8.23657	1	1	5.8	444.499	0.3211	1	10	102.87	4	5	0	1	444.202	5	33	CHEMBL3616900	CC#CCn1c(N2CCNCC2)nc2c1c(=O)n(Cc1ncc3ccccc3n1)c(=O)n2C	nM	1	train
CC#CCn1c(N2CCNCC2)nc2c1c(=O)n(Cc1nn(-c3ccccc3)nc1C)c(=O)n2C	6.74473	1	1	180	473.541	0.26702	1	11	107.8	5	5	1	0	473.229	5	35	CHEMBL3616907	CC#CCn1c(N2CCNCC2)nc2c1c(=O)n(Cc1nn(-c3ccccc3)nc1C)c(=O)n2C	nM	1	train
CC#CCn1c(N2CCNCC2)nc2cnn(Cc3nc(C)c4ccccc4n3)c(=O)c21	8.30103	1	1	5	428.5	1.32582	1	9	93.76	4	5	0	1	428.207	5	32	CHEMBL401971	CC#CCn1c(N2CCNCC2)nc2cnn(Cc3nc(C)c4ccccc4n3)c(=O)c21	nM	1	train
CC#CCn1c(NCCN)nc2cnn(Cc3nc(C)c4ccccc4n3)c(=O)c21	9	1	1	1	402.462	1.28682	2	9	116.54	6	4	0	1	402.192	4	30	CHEMBL257376	CC#CCn1c(NCCN)nc2cnn(Cc3nc(C)c4ccccc4n3)c(=O)c21	nM	1	train
CC#CCn1c(NC[C@H](C)N)nc2cnn(Cc3nc(C)c4ccccc4n3)c(=O)c21	8.69897	1	1	2	416.489	1.67532	2	9	116.54	6	4	0	1	416.207	4	31	CHEMBL403408	CC#CCn1c(NC[C@H](C)N)nc2cnn(Cc3nc(C)c4ccccc4n3)c(=O)c21	nM	1	train
CC#Cc1cnc(N2CCC[C@@H](N)C2)n(Cc2ccccc2C#N)c1=O	8.30103	1	1	5	347.422	1.46218	1	6	87.94	3	3	0	1	347.175	3	26	CHEMBL1650423	CC#Cc1cnc(N2CCC[C@@H](N)C2)n(Cc2ccccc2C#N)c1=O	nM	1	val
CC(=O)N(C)C1CCC([C@H](C(=O)N(C)C)[C@H](N)C(=O)N2CC[C@H](F)C2)CC1.Cl	7.5376	1	2	29	420.957	1.0474	1	4	86.95	5	2	0	1	420.23	2	28	CHEMBL428747	CC(=O)N(C)C1CCC([C@H](C(=O)N(C)C)[C@H](N)C(=O)N2CC[C@H](F)C2)CC1.Cl	nM	1	train
CC(=O)N(C)C1CCC([C@H](C)[C@H](N)C(=O)N2CC[C@H](F)C2)CC1.Cl	7.79588	1	2	16	363.905	1.9791	1	3	66.64	4	2	0	1	363.209	2	24	CHEMBL245545	CC(=O)N(C)C1CCC([C@H](C)[C@H](N)C(=O)N2CC[C@H](F)C2)CC1.Cl	nM	1	train
CC(=O)N(C)[C@H]1CC[C@@H]([C@H](N)Cc2cc(F)ccc2F)CC1	6.00436	1	1	990	310.388	2.8717	1	2	46.33	4	2	0	1	310.186	2	22	CHEMBL1683099	CC(=O)N(C)[C@H]1CC[C@@H]([C@H](N)Cc2cc(F)ccc2F)CC1	nM	1	train
CC(=O)N(C)[C@H]1CC[C@H]([C@H](C)[C@H](N)C(=O)N2CC[C@H](F)C2)CC1	7.79588	1	1	16	327.444	1.5573	1	3	66.64	4	2	0	1	327.232	2	23	CHEMBL1229855	CC(=O)N(C)[C@H]1CC[C@H]([C@H](C)[C@H](N)C(=O)N2CC[C@H](F)C2)CC1	nM	1	train
CC(=O)N(C)[C@H]1CC[C@H]([C@H](N)Cc2cc(F)ccc2F)CC1	6.92082	1	1	120	310.388	2.8717	1	2	46.33	4	2	0	1	310.186	2	22	CHEMBL1683098	CC(=O)N(C)[C@H]1CC[C@H]([C@H](N)Cc2cc(F)ccc2F)CC1	nM	1	train
CC(=O)N(C)c1ccc([C@H](C(=O)N(C)C)[C@H](N)C(=O)N2CC[C@H](F)C2)cc1.O=C(O)C(F)(F)F	6.82391	1	1	150	492.47	1.3721	2	5	124.25	5	2	0	1	492.2	2	34	CHEMBL246168	CC(=O)N(C)c1ccc([C@H](C(=O)N(C)C)[C@H](N)C(=O)N2CC[C@H](F)C2)cc1.O=C(O)C(F)(F)F	nM	1	train
CC(=O)N(C)c1ccc([C@H](C)[C@H](N)C(=O)N2CC[C@H](F)C2)cc1.O=C(O)C(F)(F)F	6.67778	1	1	210	435.418	2.3038	2	4	103.94	4	2	0	1	435.178	2	30	CHEMBL246169	CC(=O)N(C)c1ccc([C@H](C)[C@H](N)C(=O)N2CC[C@H](F)C2)cc1.O=C(O)C(F)(F)F	nM	1	train
CC(=O)N(CCCC(F)(F)F)[C@H]1CC[C@H]([C@H](N)Cc2cc(F)ccc2F)CC1	7	1	1	100	406.439	4.5844	1	2	46.33	7	2	0	1	406.204	2	28	CHEMBL1683112	CC(=O)N(CCCC(F)(F)F)[C@H]1CC[C@H]([C@H](N)Cc2cc(F)ccc2F)CC1	nM	1	train
CC(=O)N(Cc1ccccc1)[C@H]1CC[C@H]([C@H](N)Cc2cc(F)ccc2F)CC1	6.95861	1	1	110	386.486	4.4421	1	2	46.33	6	3	0	1	386.217	3	28	CHEMBL1683111	CC(=O)N(Cc1ccccc1)[C@H]1CC[C@H]([C@H](N)Cc2cc(F)ccc2F)CC1	nM	1	train
CC(=O)N1CC(c2noc([C@@H]3CCCN3C(=O)C[C@H](N)Cc3cc(F)c(F)cc3F)n2)C1	8.30103	1	1	5	451.449	2.0562	1	6	105.56	6	4	0	1	451.183	4	32	CHEMBL567279	CC(=O)N1CC(c2noc([C@@H]3CCCN3C(=O)C[C@H](N)Cc3cc(F)c(F)cc3F)n2)C1	nM	1	train
CC(=O)N1CCC([C@H](N)Cc2cc(F)ccc2F)CC1	6.34679	1	1	450	282.334	2.0931	1	2	46.33	3	2	0	1	282.154	2	20	CHEMBL1683129	CC(=O)N1CCC([C@H](N)Cc2cc(F)ccc2F)CC1	nM	1	train
CC(=O)N1CCCN(C(=O)C[C@H](N)Cc2cc(F)c(F)cc2F)CC1.Cl	5.46852	0	1	3400	393.837	1.8664	1	3	66.64	4	2	0	1	393.143	2	26	CHEMBL480549	CC(=O)N1CCCN(C(=O)C[C@H](N)Cc2cc(F)c(F)cc2F)CC1.Cl	nM	1	test
CC(=O)NCC[C@H](N)C(=O)N1CCCCC1	3.28567	0	1	518000	227.308	-0.1476	2	3	75.43	4	1	0	1	227.163	1	16	CHEMBL440325	CC(=O)NCC[C@H](N)C(=O)N1CCCCC1	nM	1	train
CC(=O)NC[C@@H]1C[C@@H]2CCCC[C@@H]2N1C(=O)C[C@H](N)Cc1cc(F)c(F)cc1F	6.5376	1	1	290	411.468	2.6596	2	3	75.43	6	3	0	1	411.213	3	29	CHEMBL3357775	CC(=O)NC[C@@H]1C[C@@H]2CCCC[C@@H]2N1C(=O)C[C@H](N)Cc1cc(F)c(F)cc1F	nM	1	train
CC(=O)N[C@H]1CC[C@H]([C@H](C)[C@H](N)C(=O)N2CC[C@H](F)C2)CC1	7.79588	1	1	16	313.417	1.2151	2	3	75.43	4	2	0	1	313.217	2	22	CHEMBL237547	CC(=O)N[C@H]1CC[C@H]([C@H](C)[C@H](N)C(=O)N2CC[C@H](F)C2)CC1	nM	1	train
CC(=O)Nc1ccc(OP(=O)(Oc2ccc(NC(C)=O)cc2)C2CCCN2C(=O)C2CCCN2)cc1	5.25181	0	1	5600	514.519	3.9548	3	7	126.07	8	4	1	0	514.198	4	36	CHEMBL439382	CC(=O)Nc1ccc(OP(=O)(Oc2ccc(NC(C)=O)cc2)C2CCCN2C(=O)C2CCCN2)cc1	nM	1	train
CC(=O)Nc1ccc(OP(=O)(Oc2ccc(NC(C)=O)cc2)C2CCCN2C(=O)C2CCCN2)cc1.Cl	6.39794	1	1	400	550.98	4.3766	3	7	126.07	8	4	1	0	550.175	4	37	CHEMBL265344	CC(=O)Nc1ccc(OP(=O)(Oc2ccc(NC(C)=O)cc2)C2CCCN2C(=O)C2CCCN2)cc1.Cl	nM	1	train
CC(=O)Nc1ccc(OP(=O)(Oc2ccc(NC(C)=O)cc2)C2CCCN2C(=O)[C@@H](N)CCCCN)cc1	5.09691	0	1	8000	545.577	3.6591	4	8	166.08	12	3	1	0	545.24	3	38	CHEMBL236781	CC(=O)Nc1ccc(OP(=O)(Oc2ccc(NC(C)=O)cc2)C2CCCN2C(=O)[C@@H](N)CCCCN)cc1	nM	1	val
CC(=O)Nc1ccc(OP(=O)(Oc2ccc(NC(C)=O)cc2)C2CCCN2C(=O)[C@@H]2CCCN2)cc1	6.39794	1	1	400	514.519	3.9548	3	7	126.07	8	4	1	0	514.198	4	36	CHEMBL2153742	CC(=O)Nc1ccc(OP(=O)(Oc2ccc(NC(C)=O)cc2)C2CCCN2C(=O)[C@@H]2CCCN2)cc1	nM	1	train
CC(=O)Nc1ccc(OP(=O)(Oc2ccc(NC(C)=O)cc2)C2CCCN2C(=O)[C@H](CCCCN)NC(=O)OCc2ccccc2)cc1	5.37675	0	1	4200	679.711	5.6268	4	9	178.39	15	4	2	0	679.277	4	48	CHEMBL238114	CC(=O)Nc1ccc(OP(=O)(Oc2ccc(NC(C)=O)cc2)C2CCCN2C(=O)[C@H](CCCCN)NC(=O)OCc2ccccc2)cc1	nM	1	train
CC(=O)Nc1ccc(S(=O)(=O)N2CCN(C(=O)CCNCC(=O)N3CCC[C@H]3C#N)CC2)cc1	5.84832	0	1	1418	490.586	-0.02782	2	7	142.92	8	3	0	1	490.2	3	34	CHEMBL201753	CC(=O)Nc1ccc(S(=O)(=O)N2CCN(C(=O)CCNCC(=O)N3CCC[C@H]3C#N)CC2)cc1	nM	1	train
CC(=O)Nc1ccc([C@H](C(=O)N(C)C)[C@H](N)C(=O)N2CC[C@H](F)C2)cc1.O=C(O)C(F)(F)F	6.79588	1	1	160	478.443	1.3478	3	5	133.04	5	2	0	1	478.184	2	33	CHEMBL245970	CC(=O)Nc1ccc([C@H](C(=O)N(C)C)[C@H](N)C(=O)N2CC[C@H](F)C2)cc1.O=C(O)C(F)(F)F	nM	1	train
CC(=O)Nc1ccc([C@H](C)[C@H](N)C(=O)N2CC[C@H](F)C2)cc1.O=C(O)C(F)(F)F	6.22185	1	1	600	421.391	2.2795	3	4	112.73	4	2	0	1	421.162	2	29	CHEMBL245971	CC(=O)Nc1ccc([C@H](C)[C@H](N)C(=O)N2CC[C@H](F)C2)cc1.O=C(O)C(F)(F)F	nM	1	train
CC(=O)Nc1ccc2c(=O)n(CC(C)C)c(CN)c(-c3ccccc3)c2c1	6.60206	1	1	250	363.461	3.7416	2	4	77.12	5	3	0	1	363.195	3	27	CHEMBL186308	CC(=O)Nc1ccc2c(=O)n(CC(C)C)c(CN)c(-c3ccccc3)c2c1	nM	1	test
CC(=O)Nc1ccc2c(c1)nc1n2C[C@H](N)[C@@H](c2cc(F)c(F)cc2F)C1.O=C(O)C(F)(F)F	8.0655	1	1	8.6	488.388	3.7125	3	5	110.24	2	4	0	1	488.128	4	34	CHEMBL556494	CC(=O)Nc1ccc2c(c1)nc1n2C[C@H](N)[C@@H](c2cc(F)c(F)cc2F)C1.O=C(O)C(F)(F)F	nM	1	test
CC(=O)Nc1cccc(-c2cc(N3C[C@H](c4cc(F)c(F)cc4F)[C@@H](N)C3)ncn2)c1	7.85387	1	1	14	427.43	3.4504	2	5	84.14	4	4	0	1	427.162	4	31	CHEMBL236719	CC(=O)Nc1cccc(-c2cc(N3C[C@H](c4cc(F)c(F)cc4F)[C@@H](N)C3)ncn2)c1	nM	1	train
CC(=O)Nc1cccc(OP(=O)(Oc2cccc(NC(C)=O)c2)C2CCCN2C(=O)C2CCCN2)c1.Cl	6.09691	1	1	800	550.98	4.3766	3	7	126.07	8	4	1	0	550.175	4	37	CHEMBL9263	CC(=O)Nc1cccc(OP(=O)(Oc2cccc(NC(C)=O)c2)C2CCCN2C(=O)C2CCCN2)c1.Cl	nM	1	train
CC(=O)Nc1nc(C)c(S(=O)(=O)N(C)[C@H]2CC[C@H]([C@H](N)Cc3cc(F)ccc3F)CC2)s1	7	1	1	100	486.61	3.43742	2	6	105.39	7	3	0	1	486.157	3	32	CHEMBL1683089	CC(=O)Nc1nc(C)c(S(=O)(=O)N(C)[C@H]2CC[C@H]([C@H](N)Cc3cc(F)ccc3F)CC2)s1	nM	1	train
CC(=O)OC[C@@H]1C[C@@H]2CCCC[C@@H]2N1C(=O)C[C@H](N)Cc1cc(F)c(F)cc1F	7.1549	1	1	70	412.452	3.0866	1	4	72.63	6	3	0	1	412.197	3	29	CHEMBL3357769	CC(=O)OC[C@@H]1C[C@@H]2CCCC[C@@H]2N1C(=O)C[C@H](N)Cc1cc(F)c(F)cc1F	nM	1	train
CC(=O)OCc1ccc2cc1C(=O)NCC(=O)NCC(=O)NCCCC[C@H](N)C(=O)N1CCC[C@H]1C(=O)N2.O=C(O)C(F)(F)F	5.82391	0	2	1500	644.604	-0.2141	6	9	226.33	2	3	2	0	644.242	3	45	CHEMBL1160335	CC(=O)OCc1ccc2cc1C(=O)NCC(=O)NCC(=O)NCCCC[C@H](N)C(=O)N1CCC[C@H]1C(=O)N2.O=C(O)C(F)(F)F	nM	1	train
CC(=O)O[C@@]12C[C@@H]3C[C@@H](C[C@](NCC(=O)N4CCC[C@H]4C#N)(C3)C1)C2	7.1549	1	1	70	345.443	1.74508	1	5	82.43	4	5	0	1	345.205	5	25	CHEMBL3084822	CC(=O)O[C@@]12C[C@@H]3C[C@@H](C[C@](NCC(=O)N4CCC[C@H]4C#N)(C3)C1)C2	nM	1	val
CC(=O)O[C@H]1CC[C@@]2(C)C(=CC[C@@H]3[C@@H]2CC[C@]2(C)C(C(C)=O)=CC[C@@H]32)C1	4.44855	0	1	35600	356.506	5.0062	0	3	43.37	2	4	1	0	356.235	4	26	CHEMBL1761683	CC(=O)O[C@H]1CC[C@@]2(C)C(=CC[C@@H]3[C@@H]2CC[C@]2(C)C(C(C)=O)=CC[C@@H]32)C1	nM	1	train
CC(=O)O[C@H]1C[C@H]2C[C@@H](NCC(=O)N3CCC[C@H]3C#N)C[C@H]2C1.Cl	7.49485	1	1	32	355.866	1.63268	1	5	82.43	4	3	0	1	355.166	3	24	CHEMBL1082350	CC(=O)O[C@H]1C[C@H]2C[C@@H](NCC(=O)N3CCC[C@H]3C#N)C[C@H]2C1.Cl	nM	1	train
CC(=O)[C@H]1C(NCc2ccccc2)C[C@H]2[C@@H]3CC=C4C[C@@H](O)CC[C@]4(C)[C@H]3CC[C@]12C	4.67162	0	1	21300	421.625	5.2836	2	3	49.33	4	5	1	0	421.298	5	31	CHEMBL1761684	CC(=O)[C@H]1C(NCc2ccccc2)C[C@H]2[C@@H]3CC=C4C[C@@H](O)CC[C@]4(C)[C@H]3CC[C@]12C	nM	1	train
CC(=O)c1ccc(-c2cc(N3C[C@H](c4cc(F)c(F)cc4F)[C@@H](N)C3)ncn2)cc1	6.79588	1	1	160	412.415	3.6946	1	5	72.11	4	4	0	1	412.151	4	30	CHEMBL391837	CC(=O)c1ccc(-c2cc(N3C[C@H](c4cc(F)c(F)cc4F)[C@@H](N)C3)ncn2)cc1	nM	1	train
CC(=O)c1ccc(N2CCN(C(=O)C[C@H](N)Cc3cc(F)c(F)cc3F)CC2)cc1	7.0013	1	1	99.7	419.447	2.9152	1	4	66.64	6	3	0	1	419.182	3	30	CHEMBL2069832	CC(=O)c1ccc(N2CCN(C(=O)C[C@H](N)Cc3cc(F)c(F)cc3F)CC2)cc1	nM	1	train
CC(=O)c1ccc(N2C[C@@H]3[C@H](C2)[C@H]3NCC(=O)N2C[C@@H](F)C[C@H]2C#N)cc1	6.96257	1	1	109	370.428	1.37598	1	5	76.44	5	4	0	1	370.181	4	27	CHEMBL480914	CC(=O)c1ccc(N2C[C@@H]3[C@H](C2)[C@H]3NCC(=O)N2C[C@@H](F)C[C@H]2C#N)cc1	nM	1	train
CC(=O)c1cccc(-c2cc(N3C[C@H](c4cc(F)c(F)cc4F)[C@@H](N)C3)ncn2)c1	7.72125	1	1	19	412.415	3.6946	1	5	72.11	4	4	0	1	412.151	4	30	CHEMBL393612	CC(=O)c1cccc(-c2cc(N3C[C@H](c4cc(F)c(F)cc4F)[C@@H](N)C3)ncn2)c1	nM	1	train
CC(=O)c1cccc(NC(=O)Cc2c(C)nc(CC(C)C)c(CN)c2-c2ccc(C)cc2)c1.Cl.Cl	8.74473	1	1	1.8	516.513	6.25004	2	4	85.08	8	3	2	0	515.211	3	35	CHEMBL3215827	CC(=O)c1cccc(NC(=O)Cc2c(C)nc(CC(C)C)c(CN)c2-c2ccc(C)cc2)c1.Cl.Cl	nM	1	train
CC(=O)c1ccccc1-c1cc(N2C[C@H](c3cc(F)c(F)cc3F)[C@@H](N)C2)ncn1	6.63827	1	1	230	412.415	3.6946	1	5	72.11	4	4	0	1	412.151	4	30	CHEMBL236707	CC(=O)c1ccccc1-c1cc(N2C[C@H](c3cc(F)c(F)cc3F)[C@@H](N)C2)ncn1	nM	1	train
CC(=O)c1csc(-c2cnc(CC(C)C)c(CN)c2-c2ccc(C)cc2)n1.Cl.Cl	8.06048	1	1	8.7	452.451	5.88392	1	5	68.87	6	3	1	0	451.125	3	29	CHEMBL4096274	CC(=O)c1csc(-c2cnc(CC(C)C)c(CN)c2-c2ccc(C)cc2)n1.Cl.Cl	nM	1	train
CC(C)(/C=C/c1ccccc1)NCC(=O)N1C[C@@H](F)C[C@H]1C#N	7.79588	1	1	16	315.392	2.53058	1	3	56.13	5	2	0	1	315.175	2	23	CHEMBL508845	CC(C)(/C=C/c1ccccc1)NCC(=O)N1C[C@@H](F)C[C@H]1C#N	nM	1	test
CC(C)(C)C#Cc1cnc(N2CCC[C@@H](N)C2)n(Cc2ccccc2C#N)c1=O	6.24413	1	1	570	389.503	2.48838	1	6	87.94	3	3	0	1	389.222	3	29	CHEMBL1650425	CC(C)(C)C#Cc1cnc(N2CCC[C@@H](N)C2)n(Cc2ccccc2C#N)c1=O	nM	1	val
CC(C)(C)C(=O)CC1(NCC(=O)N2[C@H](C#N)CC[C@@H]2C#N)CCCC1	5.73049	0	1	1860	344.459	2.30086	1	5	96.99	5	2	0	1	344.221	2	25	CHEMBL378750	CC(C)(C)C(=O)CC1(NCC(=O)N2[C@H](C#N)CC[C@@H]2C#N)CCCC1	nM	1	train
CC(C)(C)C(=O)NC[C@@H]1CCCN1C(=O)C[C@H](N)Cc1cc(F)c(F)cc1F	8.4318	1	1	3.7	399.457	2.5171	2	3	75.43	6	2	0	1	399.213	2	28	CHEMBL558322	CC(C)(C)C(=O)NC[C@@H]1CCCN1C(=O)C[C@H](N)Cc1cc(F)c(F)cc1F	nM	1	train
CC(C)(C)C(NC(=O)C[C@@H](N)C(=O)N1CCC[C@H]1C#N)c1ccccc1	6.60033	1	1	251	356.47	2.12198	2	4	99.22	5	2	0	1	356.221	2	26	CHEMBL515378	CC(C)(C)C(NC(=O)C[C@@H](N)C(=O)N1CCC[C@H]1C#N)c1ccccc1	nM	1	test
CC(C)(C)C(NC(=O)C[C@H](N)C(=O)N1CCC[C@H]1C#N)c1ccccc1	6.60033	1	1	251	356.47	2.12198	2	4	99.22	5	2	0	1	356.221	2	26	CHEMBL189220	CC(C)(C)C(NC(=O)C[C@H](N)C(=O)N1CCC[C@H]1C#N)c1ccccc1	nM	1	test
CC(C)(C)CC(C)(C)NCC(=O)N1CCC[C@H]1C#N	6.91009	1	1	123	265.401	2.30538	1	3	56.13	4	1	0	1	265.215	1	19	CHEMBL94630	CC(C)(C)CC(C)(C)NCC(=O)N1CCC[C@H]1C#N	nM	1	train
CC(C)(C)CC(C)(C)NCC(=O)N1[C@H](C#N)CC[C@@H]1C#N	6.68194	1	1	208	290.411	2.19756	1	4	79.92	4	1	0	1	290.211	1	21	CHEMBL377320	CC(C)(C)CC(C)(C)NCC(=O)N1[C@H](C#N)CC[C@@H]1C#N	nM	1	train
CC(C)(C)CCNCC(=O)N1CCC[C@H]1C#N	6.33161	1	1	466	237.347	1.52678	1	3	56.13	4	1	0	1	237.184	1	17	CHEMBL94647	CC(C)(C)CCNCC(=O)N1CCC[C@H]1C#N	nM	1	train
CC(C)(C)Cc1nc2ccc(OCC(N)=O)cc2c(-c2ccccc2)c1CN	6.60206	1	1	250	377.488	3.8132	2	4	91.23	6	3	0	1	377.21	3	28	CHEMBL4085958	CC(C)(C)Cc1nc2ccc(OCC(N)=O)cc2c(-c2ccccc2)c1CN	nM	1	train
CC(C)(C)Cn1c(CN)c(-c2ccccc2)c2cc(Cl)ccc2c1=O	5.72125	0	1	1900	354.881	4.8267	1	3	48.02	3	3	0	1	354.15	3	25	CHEMBL1812738	CC(C)(C)Cn1c(CN)c(-c2ccccc2)c2cc(Cl)ccc2c1=O	nM	1	test
CC(C)(C)N1CCN(CCNCC(=O)N2CCC[C@@H]2C#N)C1=O.O=C(O)C(=O)O	7.16685	1	1	68.1	411.459	-0.21772	3	6	154.28	5	2	0	1	411.212	2	29	CHEMBL1202090	CC(C)(C)N1CCN(CCNCC(=O)N2CCC[C@@H]2C#N)C1=O.O=C(O)C(=O)O	nM	1	val
CC(C)(C)NC(=O)O[C@@]12C[C@@H]3C[C@@H](C[C@](NCC(=O)N4CCC[C@H]4C#N)(C3)C1)C2	7.65758	1	1	22	402.539	2.70668	2	5	94.46	4	5	0	1	402.263	5	29	CHEMBL3084825	CC(C)(C)NC(=O)O[C@@]12C[C@@H]3C[C@@H](C[C@](NCC(=O)N4CCC[C@H]4C#N)(C3)C1)C2	nM	1	val
CC(C)(C)NC(=O)O[C@H]1C[C@H]2C[C@@H](NCC(=O)N3CCC[C@H]3C#N)C[C@H]2C1.Cl	6.48678	1	1	326	412.962	2.59428	2	5	94.46	4	3	0	1	412.224	3	28	CHEMBL1084473	CC(C)(C)NC(=O)O[C@H]1C[C@H]2C[C@@H](NCC(=O)N3CCC[C@H]3C#N)C[C@H]2C1.Cl	nM	1	train
CC(C)(C)NC(=O)c1nnc2n1CCN(C(=O)C[C@H](N)Cc1cc(F)c(F)cc1F)C2	6.63078	1	1	234	438.454	1.526	2	6	106.14	5	3	0	1	438.199	3	31	CHEMBL233891	CC(C)(C)NC(=O)c1nnc2n1CCN(C(=O)C[C@H](N)Cc1cc(F)c(F)cc1F)C2	nM	1	train
CC(C)(C)NCC(=O)N1CCC[C@H]1C#N	7.45593	1	1	35	209.293	0.88908	1	3	56.13	2	1	0	1	209.153	1	15	CHEMBL96937	CC(C)(C)NCC(=O)N1CCC[C@H]1C#N	nM	1	train
CC(C)(C)NCC(=O)N1CCC[C@H]1C(=O)c1nnc(C(C)(C)C)o1	7.25181	1	1	56	336.436	1.9289	1	6	88.33	4	2	0	1	336.216	2	24	CHEMBL395166	CC(C)(C)NCC(=O)N1CCC[C@H]1C(=O)c1nnc(C(C)(C)C)o1	nM	1	val
CC(C)(C)NCC(=O)N1CCC[C@H]1C(=O)c1nnc(C2(C)CCCCC2)o1	8	1	1	10	376.501	2.8532	1	6	88.33	5	3	0	1	376.247	3	27	CHEMBL232571	CC(C)(C)NCC(=O)N1CCC[C@H]1C(=O)c1nnc(C2(C)CCCCC2)o1	nM	1	val
CC(C)(C)NCC(=O)N1CCC[C@H]1C(=O)c1noc(-c2ccc(F)cc2)n1	7.82391	1	1	15	374.416	2.4375	1	6	88.33	5	3	0	1	374.175	3	27	CHEMBL399615	CC(C)(C)NCC(=O)N1CCC[C@H]1C(=O)c1noc(-c2ccc(F)cc2)n1	nM	1	train
CC(C)(C)NCC(=O)N1CCC[C@H]1C(=O)c1noc(C2(C)CCCCC2)n1	7.02228	1	1	95	376.501	2.8532	1	6	88.33	5	3	0	1	376.247	3	27	CHEMBL232586	CC(C)(C)NCC(=O)N1CCC[C@H]1C(=O)c1noc(C2(C)CCCCC2)n1	nM	1	train
CC(C)(C)NCC(=O)N1C[C@@H](F)C[C@H]1C#N	8.5376	1	1	2.9	227.283	0.83708	1	3	56.13	2	1	0	1	227.143	1	16	CHEMBL512726	CC(C)(C)NCC(=O)N1C[C@@H](F)C[C@H]1C#N	nM	1	train
CC(C)(C)NCC(=O)N1C[C@@H](F)C[C@H]1C(=O)c1nnc(C2CCCCC2)o1	7.52288	1	1	30	380.464	2.6271	1	6	88.33	5	3	0	1	380.222	3	27	CHEMBL391645	CC(C)(C)NCC(=O)N1C[C@@H](F)C[C@H]1C(=O)c1nnc(C2CCCCC2)o1	nM	1	val
CC(C)(C)NCC(=O)N1C[C@@H](F)C[C@H]1C(=O)c1noc(C(C)(C)C)n1	7.20066	1	1	63	354.426	1.8769	1	6	88.33	4	2	0	1	354.207	2	25	CHEMBL392552	CC(C)(C)NCC(=O)N1C[C@@H](F)C[C@H]1C(=O)c1noc(C(C)(C)C)n1	nM	1	train
CC(C)(C)NCC(=O)N1[C@H](C#N)CC[C@@H]1C#N	6.17849	1	1	663	234.303	0.78126	1	4	79.92	2	1	0	1	234.148	1	17	CHEMBL208902	CC(C)(C)NCC(=O)N1[C@H](C#N)CC[C@@H]1C#N	nM	1	train
CC(C)(C)OC(=O)N1CCC([C@H](N)Cc2cc(F)c(F)cc2F)CC1	6.56864	1	1	270	358.404	3.6208	1	3	55.56	3	2	0	1	358.187	2	25	CHEMBL496863	CC(C)(C)OC(=O)N1CCC([C@H](N)Cc2cc(F)c(F)cc2F)CC1	nM	1	train
CC(C)(C)OC(=O)NCC(=O)N1CCC[C@H]1C(=O)O/C=C/c1ccccc1	9.58503	1	1	0.26	374.437	2.7162	1	5	84.94	5	2	0	1	374.184	2	27	CHEMBL5219939	CC(C)(C)OC(=O)NCC(=O)N1CCC[C@H]1C(=O)O/C=C/c1ccccc1	nM	1	train
CC(C)(C)OC(=O)NCCCC[C@H](NC(=O)OC(C)(C)C)C(=O)N1CCC[C@H]1C(=O)O/C=C/c1ccccc1	6.767	1	1	171	545.677	4.7798	2	7	123.27	10	2	1	0	545.31	2	39	CHEMBL5219996	CC(C)(C)OC(=O)NCCCC[C@H](NC(=O)OC(C)(C)C)C(=O)N1CCC[C@H]1C(=O)O/C=C/c1ccccc1	nM	1	train
CC(C)(C)OC[C@@H]1C(=O)NCCN1C(=O)C[C@H](N)Cc1cc(F)c(F)cc1F	9.04576	1	1	0.9	401.429	1.5059	2	4	84.66	6	2	0	1	401.193	2	28	CHEMBL1779710	CC(C)(C)OC[C@@H]1C(=O)NCCN1C(=O)C[C@H](N)Cc1cc(F)c(F)cc1F	nM	1	test
CC(C)(C)SC[C@@H]1C(=O)NCCN1C(=O)C[C@H](N)Cc1cc(F)c(F)cc1F	8.88606	1	1	1.3	417.497	2.2225	2	4	75.43	6	2	0	1	417.17	2	28	CHEMBL1779714	CC(C)(C)SC[C@@H]1C(=O)NCCN1C(=O)C[C@H](N)Cc1cc(F)c(F)cc1F	nM	1	test
CC(C)(C)[C@H](N)C(=O)N1CCC[C@H]1B(O)O	8.79588	1	3	1.6	228.101	-0.6372	3	4	86.79	2	1	0	1	228.165	1	16	CHEMBL63406	CC(C)(C)[C@H](N)C(=O)N1CCC[C@H]1B(O)O	nM	1	train
CC(C)(C)[C@H](N)C(=O)N1CCC[C@H]1C#N	8.88606	1	3	1.3	209.293	0.87438	1	3	70.12	1	1	0	1	209.153	1	15	CHEMBL363250	CC(C)(C)[C@H](N)C(=O)N1CCC[C@H]1C#N	nM	1	train
CC(C)(C)[C@H](N)C(=O)N1CCSCC1	8.46852	1	1	3.4	216.35	0.9352	1	3	46.33	1	1	0	1	216.13	1	14	CHEMBL4241283	CC(C)(C)[C@H](N)C(=O)N1CCSCC1	nM	1	val
CC(C)(C)[C@H](N)C(=O)N1C[C@@H](O)C[C@H]1B(O)O	7.27572	1	1	53	244.1	-1.6664	4	5	107.02	2	1	0	1	244.159	1	17	CHEMBL2063031	CC(C)(C)[C@H](N)C(=O)N1C[C@@H](O)C[C@H]1B(O)O	nM	1	train
CC(C)(C)[C@H](N)C(=O)N1C[C@H](O)C[C@H]1B(O)O	7.22915	1	1	59	244.1	-1.6664	4	5	107.02	2	1	0	1	244.159	1	17	CHEMBL2063032	CC(C)(C)[C@H](N)C(=O)N1C[C@H](O)C[C@H]1B(O)O	nM	1	train
CC(C)(C)[C@H](N)C(=O)N1Cc2ccc(F)cc2C1	5.00798	0	1	9818	250.317	2.0413	1	2	46.33	1	2	0	1	250.148	2	18	CHEMBL6060914	CC(C)(C)[C@H](N)C(=O)N1Cc2ccc(F)cc2C1	nM	1	val
CC(C)(C)[C@H](N)C(=O)N1Cc2ccc(F)cc2[C@H]1B(O)O	2.00798	0	1	9818000	294.135	0.5944	3	4	86.79	2	2	0	1	294.155	2	21	CHEMBL5745532	CC(C)(C)[C@H](N)C(=O)N1Cc2ccc(F)cc2[C@H]1B(O)O	nM	1	val
CC(C)(C)[C@H](N)Cc1cc(F)c(F)cc1F	4.5867	0	1	25900	231.261	3.0198	1	1	26.02	2	1	0	1	231.123	1	16	CHEMBL450091	CC(C)(C)[C@H](N)Cc1cc(F)c(F)cc1F	nM	1	train
CC(C)(C)c1ccc(C[C@H](N)C(=O)N2C[C@@H](F)C[C@H]2C#N)cc1	6.90309	1	1	125	317.408	2.31648	1	3	70.12	3	2	0	1	317.19	2	23	CHEMBL3093909	CC(C)(C)c1ccc(C[C@H](N)C(=O)N2C[C@@H](F)C[C@H]2C#N)cc1	nM	1	train
CC(C)(C)c1cn(CC[C@H](N)Cc2cc(F)c(F)cc2F)nn1	6.91721	1	1	121	326.366	2.953	1	4	56.73	5	2	0	1	326.172	2	23	CHEMBL4789426	CC(C)(C)c1cn(CC[C@H](N)Cc2cc(F)c(F)cc2F)nn1	nM	1	test
CC(C)(C)c1nc(N2CCC[C@@H](N)C2)n(Cc2ccccc2C#N)c(=O)c1Br	5.13077	0	1	7400	444.377	3.15078	1	6	87.94	3	3	0	1	443.132	3	28	CHEMBL1650407	CC(C)(C)c1nc(N2CCC[C@@H](N)C2)n(Cc2ccccc2C#N)c(=O)c1Br	nM	1	val
CC(C)(C)c1nc([C@@H]2CCCN2C(=O)C[C@H](N)Cc2cc(F)c(F)cc2F)no1	7.49485	1	1	32	410.44	3.408	1	5	85.25	5	3	0	1	410.193	3	29	CHEMBL568111	CC(C)(C)c1nc([C@@H]2CCCN2C(=O)C[C@H](N)Cc2cc(F)c(F)cc2F)no1	nM	1	train
CC(C)(C)c1nc2c(c(C(F)(F)F)n1)CCN(C(=O)C[C@H](N)CN1C(=O)CCC(F)(F)C1O)C2	7.40894	1	1	39	493.477	1.9711	2	6	112.65	4	3	0	1	493.211	3	34	CHEMBL3644785	CC(C)(C)c1nc2c(c(C(F)(F)F)n1)CCN(C(=O)C[C@H](N)CN1C(=O)CCC(F)(F)C1O)C2	nM	1	train
CC(C)(C)c1nc2c(c(C(F)(F)F)n1)CCN(C(=O)C[C@H](N)CN1C(=O)CCC(F)C1O)C2	6.70553	1	1	197	475.487	1.6739	2	6	112.65	4	3	0	1	475.221	3	33	CHEMBL3644796	CC(C)(C)c1nc2c(c(C(F)(F)F)n1)CCN(C(=O)C[C@H](N)CN1C(=O)CCC(F)C1O)C2	nM	1	train
CC(C)(C)c1noc([C@@H]2CCCN2C(=O)C[C@H](N)Cc2cc(F)c(F)cc2F)n1	8.69897	1	1	2	410.44	3.408	1	5	85.25	5	3	0	1	410.193	3	29	CHEMBL565633	CC(C)(C)c1noc([C@@H]2CCCN2C(=O)C[C@H](N)Cc2cc(F)c(F)cc2F)n1	nM	1	val
CC(C)(CC(=O)N1C2CCC1CC2)NCC(=O)N1C[C@@H](F)C[C@H]1C#N	7.18046	1	1	66	350.438	1.36068	1	4	76.44	5	3	0	1	350.212	3	25	CHEMBL1084601	CC(C)(CC(=O)N1C2CCC1CC2)NCC(=O)N1C[C@@H](F)C[C@H]1C#N	nM	1	train
CC(C)(CC(=O)N1CC=CCC1)NCC(=O)N1C[C@@H](F)C[C@H]1C#N	7.74473	1	1	18	336.411	0.99578	1	4	76.44	5	2	0	1	336.196	2	24	CHEMBL1085075	CC(C)(CC(=O)N1CC=CCC1)NCC(=O)N1C[C@@H](F)C[C@H]1C#N	nM	1	train
CC(C)(CC(=O)N1CCC(=O)CC1)NCC(=O)N1C[C@@H](F)C[C@H]1C#N	7.58503	1	1	26	352.41	0.39878	1	5	93.51	5	2	0	1	352.191	2	25	CHEMBL1085332	CC(C)(CC(=O)N1CCC(=O)CC1)NCC(=O)N1C[C@@H](F)C[C@H]1C#N	nM	1	test
CC(C)(CC(=O)N1CCCC1)NCC(=O)N1CCC[C@H]1C#N	7.14874	1	1	71	306.41	0.88168	1	4	76.44	5	2	0	1	306.206	2	22	CHEMBL1082997	CC(C)(CC(=O)N1CCCC1)NCC(=O)N1CCC[C@H]1C#N	nM	1	train
CC(C)(CC(=O)N1CCCC1)NCC(=O)N1C[C@@H](F)C[C@H]1C#N	8.30103	1	3	5	324.4	0.82968	1	4	76.44	5	2	0	1	324.196	2	23	CHEMBL1082462	CC(C)(CC(=O)N1CCCC1)NCC(=O)N1C[C@@H](F)C[C@H]1C#N	nM	1	train
CC(C)(CC(=O)N1CCCCC1)NCC(=O)N1C[C@@H](F)C[C@H]1C#N	7.85387	1	2	14	338.427	1.21978	1	4	76.44	5	2	0	1	338.212	2	24	CHEMBL1085074	CC(C)(CC(=O)N1CCCCC1)NCC(=O)N1C[C@@H](F)C[C@H]1C#N	nM	1	train
CC(C)(CC(=O)N1CCCCCC1)NCC(=O)N1C[C@@H](F)C[C@H]1C#N	6.79588	1	1	160	352.454	1.60988	1	4	76.44	5	2	0	1	352.227	2	25	CHEMBL1085598	CC(C)(CC(=O)N1CCCCCC1)NCC(=O)N1C[C@@H](F)C[C@H]1C#N	nM	1	train
CC(C)(CC(=O)N1CCC[C@H]1CO)NCC(=O)N1C[C@@H](F)C[C@H]1C#N	7.61979	1	1	24	354.426	0.19058	2	5	96.67	6	2	0	1	354.207	2	25	CHEMBL1086039	CC(C)(CC(=O)N1CCC[C@H]1CO)NCC(=O)N1C[C@@H](F)C[C@H]1C#N	nM	1	train
CC(C)(CC(=O)N1CCN(S(C)(=O)=O)CC1)NCC(=O)N1C[C@@H](F)C[C@H]1C#N	7.82391	1	2	15	417.507	-0.68892	1	6	113.82	6	2	0	1	417.185	2	28	CHEMBL1085595	CC(C)(CC(=O)N1CCN(S(C)(=O)=O)CC1)NCC(=O)N1C[C@@H](F)C[C@H]1C#N	nM	1	train
CC(C)(CC(=O)N1CCOCC1)NCC(=O)N1C[C@@H](F)C[C@H]1C#N	7.88606	1	3	13	340.399	0.06608	1	5	85.67	5	2	0	1	340.191	2	24	CHEMBL1085333	CC(C)(CC(=O)N1CCOCC1)NCC(=O)N1C[C@@H](F)C[C@H]1C#N	nM	1	train
CC(C)(CC(=O)N1CCSC1)NCC(=O)N1C[C@@H](F)C[C@H]1C#N	7.56864	1	1	27	342.44	0.74018	1	5	76.44	5	2	0	1	342.153	2	23	CHEMBL1085580	CC(C)(CC(=O)N1CCSC1)NCC(=O)N1C[C@@H](F)C[C@H]1C#N	nM	1	train
CC(C)(CC(=O)N1CC[C@@H](F)C1)NCC(=O)N1C[C@@H](F)C[C@H]1C#N	7.40894	1	1	39	342.39	0.77768	1	4	76.44	5	2	0	1	342.187	2	24	CHEMBL1082465	CC(C)(CC(=O)N1CC[C@@H](F)C1)NCC(=O)N1C[C@@H](F)C[C@H]1C#N	nM	1	train
CC(C)(CC(=O)N1CC[C@@H](O)C1)NCC(=O)N1CCC[C@H]1C#N	6.74473	1	1	180	322.409	-0.14752	2	5	96.67	5	2	0	1	322.2	2	23	CHEMBL1086502	CC(C)(CC(=O)N1CC[C@@H](O)C1)NCC(=O)N1CCC[C@H]1C#N	nM	1	train
CC(C)(CC(=O)N1CC[C@@H](O)C1)NCC(=O)N1C[C@@H](F)C[C@H]1C#N	7.67778	1	3	21	340.399	-0.19952	2	5	96.67	5	2	0	1	340.191	2	24	CHEMBL1082463	CC(C)(CC(=O)N1CC[C@@H](O)C1)NCC(=O)N1C[C@@H](F)C[C@H]1C#N	nM	1	train
CC(C)(CC(=O)N1CC[C@H](O)C1)NCC(=O)N1C[C@@H](F)C[C@H]1C#N	7.30103	1	1	50	340.399	-0.19952	2	5	96.67	5	2	0	1	340.191	2	24	CHEMBL1082464	CC(C)(CC(=O)N1CC[C@H](O)C1)NCC(=O)N1C[C@@H](F)C[C@H]1C#N	nM	1	train
CC(C)(CC(=O)N1CCc2cc(F)cc(F)c2C1)NCC(=O)N1CCC[C@H]1C#N	7.65758	1	1	22	404.461	2.12238	1	4	76.44	5	3	0	1	404.202	3	29	CHEMBL425756	CC(C)(CC(=O)N1CCc2cc(F)cc(F)c2C1)NCC(=O)N1CCC[C@H]1C#N	nM	1	val
CC(C)(CC(=O)N1CCc2cc(F)ccc2C1)NCC(=O)N1CCC[C@H]1C#N	7.52288	1	1	30	386.471	1.98328	1	4	76.44	5	3	0	1	386.212	3	28	CHEMBL380902	CC(C)(CC(=O)N1CCc2cc(F)ccc2C1)NCC(=O)N1CCC[C@H]1C#N	nM	1	val
CC(C)(CC(=O)N1CCc2ccccc2C1)NCC(=O)N1CCC[C@H]1C#N	7.3098	1	1	49	368.481	1.84418	1	4	76.44	5	3	0	1	368.221	3	27	CHEMBL201424	CC(C)(CC(=O)N1CCc2ccccc2C1)NCC(=O)N1CCC[C@H]1C#N	nM	1	val
CC(C)(CC(=O)N1CCc2ccccc2C1)[C@H](N)C(=O)N1CCC[C@H]1C#N.O=C(O)C(F)(F)F	7.79588	1	1	16	482.503	2.46278	2	5	127.73	4	3	0	1	482.214	3	34	CHEMBL474025	CC(C)(CC(=O)N1CCc2ccccc2C1)[C@H](N)C(=O)N1CCC[C@H]1C#N.O=C(O)C(F)(F)F	nM	1	val
CC(C)(CC(=O)N1CCc2ccsc2C1)[C@H](N)C(=O)N1CCC[C@H]1C#N.O=C(O)C(F)(F)F	7.60206	1	1	25	488.532	2.52428	2	6	127.73	4	3	0	1	488.171	3	33	CHEMBL514006	CC(C)(CC(=O)N1CCc2ccsc2C1)[C@H](N)C(=O)N1CCC[C@H]1C#N.O=C(O)C(F)(F)F	nM	1	train
CC(C)(CC(=O)N1CCn2c(nnc2C(F)(F)F)C1)[C@H](N)C(=O)N1CCC[C@H]1C#N.O=C(O)C(F)(F)F	7.92082	1	1	12	541.453	1.53058	2	8	158.44	4	3	1	0	541.187	3	37	CHEMBL474003	CC(C)(CC(=O)N1CCn2c(nnc2C(F)(F)F)C1)[C@H](N)C(=O)N1CCC[C@H]1C#N.O=C(O)C(F)(F)F	nM	1	train
CC(C)(CC(=O)N1CCn2nc(C(F)(F)F)nc2C1)[C@H](N)C(=O)N1CCC[C@H]1C#N.O=C(O)C(F)(F)F	7.50864	1	1	31	541.453	1.53058	2	8	158.44	4	3	1	0	541.187	3	37	CHEMBL475169	CC(C)(CC(=O)N1CCn2nc(C(F)(F)F)nc2C1)[C@H](N)C(=O)N1CCC[C@H]1C#N.O=C(O)C(F)(F)F	nM	1	test
CC(C)(CC(=O)N1Cc2ccccc2C1)NCC(=O)N1CCC[C@H]1C#N	7.82391	1	3	15	354.454	1.80168	1	4	76.44	5	3	0	1	354.206	3	26	CHEMBL201644	CC(C)(CC(=O)N1Cc2ccccc2C1)NCC(=O)N1CCC[C@H]1C#N	nM	1	train
CC(C)(CC(=O)N1Cc2ccccc2C1)[C@H](N)C(=O)N1CCC[C@H]1C#N.O=C(O)C(F)(F)F	7.92082	1	1	12	468.476	2.42028	2	5	127.73	4	3	0	1	468.198	3	33	CHEMBL475863	CC(C)(CC(=O)N1Cc2ccccc2C1)[C@H](N)C(=O)N1CCC[C@H]1C#N.O=C(O)C(F)(F)F	nM	1	train
CC(C)(CC(=O)NC(C)(C)Cc1ccccc1)NCC(=O)N1CCC[C@H]1C#N	5.88606	0	1	1300	384.524	2.39678	2	4	85.23	8	2	0	1	384.253	2	28	CHEMBL217212	CC(C)(CC(=O)NC(C)(C)Cc1ccccc1)NCC(=O)N1CCC[C@H]1C#N	nM	1	train
CC(C)(CC(=O)NC(C)(C)c1ccccc1)NCC(=O)N1CCC[C@H]1C#N	5.95546	0	2	1108	370.497	2.31078	2	4	85.23	7	2	0	1	370.237	2	27	CHEMBL202711	CC(C)(CC(=O)NC(C)(C)c1ccccc1)NCC(=O)N1CCC[C@H]1C#N	nM	1	train
CC(C)(CC(=O)NC1CCCC1)NCC(=O)N1C[C@@H](F)C[C@H]1C#N	7.5376	1	1	29	338.427	1.26608	2	4	85.23	6	2	0	1	338.212	2	24	CHEMBL1084972	CC(C)(CC(=O)NC1CCCC1)NCC(=O)N1C[C@@H](F)C[C@H]1C#N	nM	1	val
CC(C)(CC(=O)NCCc1ccc(C(F)(F)F)cc1)NCC(=O)N1CCC[C@H]1C#N	6.62709	1	1	236	424.467	2.63698	2	4	85.23	8	2	0	1	424.209	2	30	CHEMBL274103	CC(C)(CC(=O)NCCc1ccc(C(F)(F)F)cc1)NCC(=O)N1CCC[C@H]1C#N	nM	1	train
CC(C)(CC(=O)NCCc1ccc(Cl)c(Cl)c1)NCC(=O)N1CCC[C@H]1C#N	6.74232	1	1	181	425.36	2.92498	2	4	85.23	8	2	0	1	424.143	2	28	CHEMBL218393	CC(C)(CC(=O)NCCc1ccc(Cl)c(Cl)c1)NCC(=O)N1CCC[C@H]1C#N	nM	1	train
CC(C)(CC(=O)NCCc1cccc(C(F)(F)F)c1)NCC(=O)N1CCC[C@H]1C#N	6.6073	1	1	247	424.467	2.63698	2	4	85.23	8	2	0	1	424.209	2	30	CHEMBL384493	CC(C)(CC(=O)NCCc1cccc(C(F)(F)F)c1)NCC(=O)N1CCC[C@H]1C#N	nM	1	train
CC(C)(CC(=O)NCCc1ccccc1)NCC(=O)N1CCC[C@H]1C#N	6.84164	1	1	144	356.47	1.61818	2	4	85.23	8	2	0	1	356.221	2	26	CHEMBL274770	CC(C)(CC(=O)NCCc1ccccc1)NCC(=O)N1CCC[C@H]1C#N	nM	1	train
CC(C)(CC(=O)NCCc1ccccc1C(F)(F)F)NCC(=O)N1CCC[C@H]1C#N	6.49485	1	1	320	424.467	2.63698	2	4	85.23	8	2	0	1	424.209	2	30	CHEMBL216878	CC(C)(CC(=O)NCCc1ccccc1C(F)(F)F)NCC(=O)N1CCC[C@H]1C#N	nM	1	train
CC(C)(CC(=O)NCCc1ccccn1)NCC(=O)N1CCC[C@H]1C#N	6.92812	1	1	118	357.458	1.01318	2	5	98.12	8	2	0	1	357.216	2	26	CHEMBL218026	CC(C)(CC(=O)NCCc1ccccn1)NCC(=O)N1CCC[C@H]1C#N	nM	1	train
CC(C)(CC(=O)NCc1ccc(C(F)(F)F)cc1)NCC(=O)N1CCC[C@H]1C#N	6.72125	1	1	190	410.44	2.59448	2	4	85.23	7	2	0	1	410.193	2	29	CHEMBL216453	CC(C)(CC(=O)NCc1ccc(C(F)(F)F)cc1)NCC(=O)N1CCC[C@H]1C#N	nM	1	train
CC(C)(CC(=O)NCc1ccccc1)NCC(=O)N1CCC[C@H]1C#N	6.6216	1	1	239	342.443	1.57568	2	4	85.23	7	2	0	1	342.206	2	25	CHEMBL216377	CC(C)(CC(=O)NCc1ccccc1)NCC(=O)N1CCC[C@H]1C#N	nM	1	train
CC(C)(CC(=O)NCc1ccccn1)NCC(=O)N1CCC[C@H]1C#N	6.36351	1	1	433	343.431	0.97068	2	5	98.12	7	2	0	1	343.201	2	25	CHEMBL216296	CC(C)(CC(=O)NCc1ccccn1)NCC(=O)N1CCC[C@H]1C#N	nM	1	train
CC(C)(CC(=O)N[C@@H]1C[C@H]1c1cccc(Cl)c1)NCC(=O)N1CCC[C@H]1C#N	7.25181	1	1	56	402.926	2.58498	2	4	85.23	7	3	0	1	402.182	3	28	CHEMBL474768	CC(C)(CC(=O)N[C@@H]1C[C@H]1c1cccc(Cl)c1)NCC(=O)N1CCC[C@H]1C#N	nM	1	val
CC(C)(CC(=O)N[C@@H]1C[C@H]1c1cccc(Cl)c1)NCC(=O)N1C[C@@H](F)C[C@H]1C#N	7.56864	1	1	27	420.916	2.53298	2	4	85.23	7	3	0	1	420.173	3	29	CHEMBL447393	CC(C)(CC(=O)N[C@@H]1C[C@H]1c1cccc(Cl)c1)NCC(=O)N1C[C@@H](F)C[C@H]1C#N	nM	1	val
CC(C)(CC(=O)N[C@H]1C[C@@H]1c1cc(F)cc(F)c1)NCC(=O)N1CCC[C@H]1C#N	7.12494	1	1	75	404.461	2.20978	2	4	85.23	7	3	0	1	404.202	3	29	CHEMBL472976	CC(C)(CC(=O)N[C@H]1C[C@@H]1c1cc(F)cc(F)c1)NCC(=O)N1CCC[C@H]1C#N	nM	1	test
CC(C)(CC(=O)N[C@H]1C[C@@H]1c1ccc(C(F)(F)F)cc1)NCC(=O)N1CCC[C@H]1C#N	7.07058	1	1	85	436.478	2.95038	2	4	85.23	7	3	0	1	436.209	3	31	CHEMBL473176	CC(C)(CC(=O)N[C@H]1C[C@@H]1c1ccc(C(F)(F)F)cc1)NCC(=O)N1CCC[C@H]1C#N	nM	1	test
CC(C)(CC(=O)N[C@H]1C[C@@H]1c1ccc(Cl)c(Cl)c1)NCC(=O)N1CCC[C@H]1C#N	7.16749	1	1	68	437.371	3.23838	2	4	85.23	7	3	0	1	436.143	3	29	CHEMBL474959	CC(C)(CC(=O)N[C@H]1C[C@@H]1c1ccc(Cl)c(Cl)c1)NCC(=O)N1CCC[C@H]1C#N	nM	1	test
CC(C)(CC(=O)N[C@H]1C[C@@H]1c1ccc(Cl)cc1)NCC(=O)N1CCC[C@H]1C#N	7.0655	1	1	86	402.926	2.58498	2	4	85.23	7	3	0	1	402.182	3	28	CHEMBL474560	CC(C)(CC(=O)N[C@H]1C[C@@H]1c1ccc(Cl)cc1)NCC(=O)N1CCC[C@H]1C#N	nM	1	test
CC(C)(CC(=O)N[C@H]1C[C@@H]1c1ccc(F)c(F)c1)NCC(=O)N1CCC[C@H]1C#N	7.20761	1	1	62	404.461	2.20978	2	4	85.23	7	3	0	1	404.202	3	29	CHEMBL472977	CC(C)(CC(=O)N[C@H]1C[C@@H]1c1ccc(F)c(F)c1)NCC(=O)N1CCC[C@H]1C#N	nM	1	test
CC(C)(CC(=O)N[C@H]1C[C@@H]1c1ccc(F)cc1)NCC(=O)N1CCC[C@H]1C#N	7.26761	1	1	54	386.471	2.07068	2	4	85.23	7	3	0	1	386.212	3	28	CHEMBL514617	CC(C)(CC(=O)N[C@H]1C[C@@H]1c1ccc(F)cc1)NCC(=O)N1CCC[C@H]1C#N	nM	1	test
CC(C)(CC(=O)N[C@H]1C[C@@H]1c1ccc(F)cc1F)NCC(=O)N1CCC[C@H]1C#N	7.07572	1	1	84	404.461	2.20978	2	4	85.23	7	3	0	1	404.202	3	29	CHEMBL515552	CC(C)(CC(=O)N[C@H]1C[C@@H]1c1ccc(F)cc1F)NCC(=O)N1CCC[C@H]1C#N	nM	1	test
CC(C)(CC(=O)N[C@H]1C[C@@H]1c1cccc(C(F)(F)F)c1)NCC(=O)N1CCC[C@H]1C#N	7.22185	1	1	60	436.478	2.95038	2	4	85.23	7	3	0	1	436.209	3	31	CHEMBL473973	CC(C)(CC(=O)N[C@H]1C[C@@H]1c1cccc(C(F)(F)F)c1)NCC(=O)N1CCC[C@H]1C#N	nM	1	test
CC(C)(CC(=O)N[C@H]1C[C@@H]1c1cccc(Cl)c1)NCC(=O)N1CC(F)(F)C[C@H]1C#N	7.58503	1	1	26	438.906	2.83018	2	4	85.23	7	3	0	1	438.163	3	30	CHEMBL463231	CC(C)(CC(=O)N[C@H]1C[C@@H]1c1cccc(Cl)c1)NCC(=O)N1CC(F)(F)C[C@H]1C#N	nM	1	test
CC(C)(CC(=O)N[C@H]1C[C@@H]1c1cccc(Cl)c1)NCC(=O)N1CCC[C@H]1C#N	7.37675	1	2	42	402.926	2.58498	2	4	85.23	7	3	0	1	402.182	3	28	CHEMBL463481	CC(C)(CC(=O)N[C@H]1C[C@@H]1c1cccc(Cl)c1)NCC(=O)N1CCC[C@H]1C#N	nM	1	test
CC(C)(CC(=O)N[C@H]1C[C@@H]1c1cccc(Cl)c1)NCC(=O)N1C[C@@H](F)C[C@H]1C#N	7.82391	1	1	15	420.916	2.53298	2	4	85.23	7	3	0	1	420.173	3	29	CHEMBL517776	CC(C)(CC(=O)N[C@H]1C[C@@H]1c1cccc(Cl)c1)NCC(=O)N1C[C@@H](F)C[C@H]1C#N	nM	1	test
CC(C)(CC(=O)N[C@H]1C[C@@H]1c1cccc(F)c1)NCC(=O)N1CCC[C@H]1C#N	7.19382	1	1	64	386.471	2.07068	2	4	85.23	7	3	0	1	386.212	3	28	CHEMBL473172	CC(C)(CC(=O)N[C@H]1C[C@@H]1c1cccc(F)c1)NCC(=O)N1CCC[C@H]1C#N	nM	1	test
CC(C)(CC(=O)N[C@H]1C[C@@H]1c1cccc(F)c1)NCC(=O)N1C[C@@H](F)C[C@H]1C#N	7.67778	1	1	21	404.461	2.01868	2	4	85.23	7	3	0	1	404.202	3	29	CHEMBL464093	CC(C)(CC(=O)N[C@H]1C[C@@H]1c1cccc(F)c1)NCC(=O)N1C[C@@H](F)C[C@H]1C#N	nM	1	test
CC(C)(CC(=O)N[C@H]1C[C@@H]1c1cccc(OC(F)(F)F)c1)NCC(=O)N1CCC[C@H]1C#N	7.13668	1	1	73	452.477	2.83018	2	5	94.46	8	3	0	1	452.204	3	32	CHEMBL474559	CC(C)(CC(=O)N[C@H]1C[C@@H]1c1cccc(OC(F)(F)F)c1)NCC(=O)N1CCC[C@H]1C#N	nM	1	test
CC(C)(CC(=O)N[C@H]1C[C@@H]1c1cccc(OC(F)(F)F)c1)NCC(=O)N1C[C@@H](F)C[C@H]1C#N	7.69897	1	1	20	470.467	2.77818	2	5	94.46	8	3	0	1	470.194	3	33	CHEMBL463230	CC(C)(CC(=O)N[C@H]1C[C@@H]1c1cccc(OC(F)(F)F)c1)NCC(=O)N1C[C@@H](F)C[C@H]1C#N	nM	1	test
CC(C)(CC(=O)N[C@H]1C[C@@H]1c1ccccc1)NCC(=O)N1CCC[C@H]1C#N	7.07058	1	1	85	368.481	1.93158	2	4	85.23	7	3	0	1	368.221	3	27	CHEMBL473166	CC(C)(CC(=O)N[C@H]1C[C@@H]1c1ccccc1)NCC(=O)N1CCC[C@H]1C#N	nM	1	test
CC(C)(CC(=O)N[C@H]1C[C@@H]1c1ccccc1)NCC(=O)N1C[C@@H](F)C[C@H]1C#N	7.72125	1	1	19	386.471	1.87958	2	4	85.23	7	3	0	1	386.212	3	28	CHEMBL464092	CC(C)(CC(=O)N[C@H]1C[C@@H]1c1ccccc1)NCC(=O)N1C[C@@H](F)C[C@H]1C#N	nM	1	test
CC(C)(CC(=O)N[C@H]1C[C@@H]1c1cccnc1)NCC(=O)N1C[C@@H](F)C[C@H]1C#N	7.61979	1	1	24	387.459	1.27458	2	5	98.12	7	3	0	1	387.207	3	28	CHEMBL472797	CC(C)(CC(=O)N[C@H]1C[C@@H]1c1cccnc1)NCC(=O)N1C[C@@H](F)C[C@H]1C#N	nM	1	train
CC(C)(CC(=O)Nc1ccc(-c2ccccc2)cc1)NCC(=O)N1CCC[C@H]1C#N	6.57025	1	1	269	404.514	3.56498	2	4	85.23	7	3	0	1	404.221	3	30	CHEMBL217060	CC(C)(CC(=O)Nc1ccc(-c2ccccc2)cc1)NCC(=O)N1CCC[C@H]1C#N	nM	1	test
CC(C)(CC(=O)Nc1ccc(F)c(F)c1)NCC(=O)N1CCC[C@H]1C#N	6.64782	1	1	225	364.396	2.17618	2	4	85.23	6	2	0	1	364.171	2	26	CHEMBL386326	CC(C)(CC(=O)Nc1ccc(F)c(F)c1)NCC(=O)N1CCC[C@H]1C#N	nM	1	train
CC(C)(CC(=O)Nc1ccc(F)cc1)NCC(=O)N1CCC[C@H]1C#N	6.70553	1	1	197	346.406	2.03708	2	4	85.23	6	2	0	1	346.181	2	25	CHEMBL385637	CC(C)(CC(=O)Nc1ccc(F)cc1)NCC(=O)N1CCC[C@H]1C#N	nM	1	train
CC(C)(CC(=O)Nc1ccccc1)NCC(=O)N1CCC[C@H]1C#N	6.68403	1	1	207	328.416	1.89798	2	4	85.23	6	2	0	1	328.19	2	24	CHEMBL216383	CC(C)(CC(=O)Nc1ccccc1)NCC(=O)N1CCC[C@H]1C#N	nM	1	train
CC(C)(CC(=O)Nc1ccccn1)NCC(=O)N1C[C@@H](F)C[C@H]1C#N	7.72125	1	3	19	347.394	1.24098	2	5	98.12	6	2	0	1	347.176	2	25	CHEMBL1085306	CC(C)(CC(=O)Nc1ccccn1)NCC(=O)N1C[C@@H](F)C[C@H]1C#N	nM	1	train
CC(C)(CN(Cc1ccc(C#N)cc1)C(=O)c1ccccc1)NCC(=O)N1C[C@@H](F)C[C@H]1C#N	8.20761	1	1	6.2	461.541	3.03146	1	5	100.23	8	3	0	1	461.223	3	34	CHEMBL471088	CC(C)(CN(Cc1ccc(C#N)cc1)C(=O)c1ccccc1)NCC(=O)N1C[C@@H](F)C[C@H]1C#N	nM	1	train
CC(C)(CNC(=O)C(C)(C)C)NCC(=O)N1C[C@@H](F)C[C@H]1C#N	8.23657	1	1	5.8	326.416	0.97948	2	4	85.23	5	1	0	1	326.212	1	23	CHEMBL487861	CC(C)(CNC(=O)C(C)(C)C)NCC(=O)N1C[C@@H](F)C[C@H]1C#N	nM	1	train
CC(C)(CNC(=O)C(c1ccc(Cl)cc1)c1ccc(Cl)cc1)NCC(=O)N1C[C@@H](F)C[C@H]1C#N	6.96257	1	1	109	505.421	4.07228	2	4	85.23	8	3	1	0	504.15	3	34	CHEMBL488810	CC(C)(CNC(=O)C(c1ccc(Cl)cc1)c1ccc(Cl)cc1)NCC(=O)N1C[C@@H](F)C[C@H]1C#N	nM	1	train
CC(C)(CNC(=O)C1(C)CCCCC1)NCC(=O)N1C[C@@H](F)C[C@H]1C#N	7.88606	1	1	13	366.481	1.90378	2	4	85.23	6	2	0	1	366.243	2	26	CHEMBL487862	CC(C)(CNC(=O)C1(C)CCCCC1)NCC(=O)N1C[C@@H](F)C[C@H]1C#N	nM	1	train
CC(C)(CNC(=O)c1ccc2[nH]cnc2c1)NCC(=O)N1C[C@@H](F)C[C@H]1C#N	8.24413	1	1	5.7	386.431	1.12348	3	5	113.91	6	3	0	1	386.187	3	28	CHEMBL519585	CC(C)(CNC(=O)c1ccc2[nH]cnc2c1)NCC(=O)N1C[C@@H](F)C[C@H]1C#N	nM	1	train
CC(C)(CNC(=O)c1ccc2[nH]nnc2c1)NCC(=O)N1C[C@@H](F)C[C@H]1C#N	8.82391	1	1	1.5	387.419	0.51848	3	6	126.8	6	3	0	1	387.182	3	28	CHEMBL487860	CC(C)(CNC(=O)c1ccc2[nH]nnc2c1)NCC(=O)N1C[C@@H](F)C[C@H]1C#N	nM	1	train
CC(C)(CNC(=O)c1ccc2c(c1)CCO2)NCC(=O)N1C[C@@H](F)C[C@H]1C#N	8.5376	1	1	2.9	388.443	1.18208	2	5	94.46	6	3	0	1	388.191	3	28	CHEMBL488036	CC(C)(CNC(=O)c1ccc2c(c1)CCO2)NCC(=O)N1C[C@@H](F)C[C@H]1C#N	nM	1	val
CC(C)(CNC(=O)c1ccccc1)NCC(=O)N1C[C@@H](F)C[C@H]1C#N	8.34679	1	1	4.5	346.406	1.24718	2	4	85.23	6	2	0	1	346.181	2	25	CHEMBL488418	CC(C)(CNC(=O)c1ccccc1)NCC(=O)N1C[C@@H](F)C[C@H]1C#N	nM	1	train
CC(C)(CNC(=O)c1ccccn1)NCC(=O)N1C[C@@H](F)C[C@H]1C#N	8.08619	1	1	8.2	347.394	0.64218	2	5	98.12	6	2	0	1	347.176	2	25	CHEMBL487681	CC(C)(CNC(=O)c1ccccn1)NCC(=O)N1C[C@@H](F)C[C@H]1C#N	nM	1	train
CC(C)(CNC(=O)c1cccs1)NCC(=O)N1C[C@@H](F)C[C@H]1C#N	8.26761	1	1	5.4	352.435	1.30868	2	5	85.23	6	2	0	1	352.137	2	24	CHEMBL488419	CC(C)(CNC(=O)c1cccs1)NCC(=O)N1C[C@@H](F)C[C@H]1C#N	nM	1	train
CC(C)(CNCc1ccc(C#N)cc1)NCC(=O)N1C[C@@H](F)C[C@H]1C#N	7.40894	1	1	39	357.433	1.47866	2	5	91.95	7	2	0	1	357.196	2	26	CHEMBL485828	CC(C)(CNCc1ccc(C#N)cc1)NCC(=O)N1C[C@@H](F)C[C@H]1C#N	nM	1	train
CC(C)(CNS(=O)(=O)c1ccccc1)NCC(=O)N1C[C@@H](F)C[C@H]1C#N	7.12494	1	1	75	382.461	0.79568	2	5	102.3	7	2	0	1	382.147	2	26	CHEMBL485827	CC(C)(CNS(=O)(=O)c1ccccc1)NCC(=O)N1C[C@@H](F)C[C@H]1C#N	nM	1	train
CC(C)(CNc1ccc(C#N)cn1)NCC(=O)N1CCC[C@H]1C#N	7.5376	1	1	29	326.404	1.24796	2	6	104.84	6	2	0	1	326.186	2	24	CHEMBL327166	CC(C)(CNc1ccc(C#N)cn1)NCC(=O)N1CCC[C@H]1C#N	nM	1	train
CC(C)(CO)NCC(=O)N1CCC[C@H]1C(=O)c1nnc(C(C)(C)C)o1	7.3279	1	1	47	352.435	0.9013	2	7	108.56	6	2	0	1	352.211	2	25	CHEMBL232759	CC(C)(CO)NCC(=O)N1CCC[C@H]1C(=O)c1nnc(C(C)(C)C)o1	nM	1	val
CC(C)(CO)NCC(=O)N1CCC[C@H]1C(=O)c1noc(C(C)(C)C)n1	6.6517	1	1	223	352.435	0.9013	2	7	108.56	6	2	0	1	352.211	2	25	CHEMBL231697	CC(C)(CO)NCC(=O)N1CCC[C@H]1C(=O)c1noc(C(C)(C)C)n1	nM	1	train
CC(C)(CO)NCC(=O)N1C[C@@H](F)C[C@H]1C#N	8.33724	1	2	4.6	243.282	-0.19052	2	4	76.36	4	1	0	1	243.138	1	17	CHEMBL472096	CC(C)(CO)NCC(=O)N1C[C@@H](F)C[C@H]1C#N	nM	1	train
CC(C)(CO)NCC(=O)N1C[C@@H](F)C[C@H]1C(=O)c1nnc(C(C)(C)C)o1	7.65758	1	1	22	370.425	0.8493	2	7	108.56	6	2	0	1	370.202	2	26	CHEMBL232185	CC(C)(CO)NCC(=O)N1C[C@@H](F)C[C@H]1C(=O)c1nnc(C(C)(C)C)o1	nM	1	val
CC(C)(CO)NCC(=O)N1C[C@@H](F)C[C@H]1C(=O)c1noc(C(C)(C)C)n1	7.17393	1	1	67	370.425	0.8493	2	7	108.56	6	2	0	1	370.202	2	26	CHEMBL391929	CC(C)(CO)NCC(=O)N1C[C@@H](F)C[C@H]1C(=O)c1noc(C(C)(C)C)n1	nM	1	train
CC(C)(CO)NCC(=O)N1C[C@@H](F)C[C@H]1[C@@H](O)c1nnc(C(C)(C)C)o1	7.65758	1	1	22	372.441	0.7	3	7	111.72	6	2	0	1	372.217	2	26	CHEMBL1229644	CC(C)(CO)NCC(=O)N1C[C@@H](F)C[C@H]1[C@@H](O)c1nnc(C(C)(C)C)o1	nM	1	train
CC(C)(CO)NCC(=O)N1[C@H](C#N)CC[C@@H]1C#N	5.95468	0	1	1110	250.302	-0.24634	2	5	100.15	4	1	0	1	250.143	1	18	CHEMBL379260	CC(C)(CO)NCC(=O)N1[C@H](C#N)CC[C@@H]1C#N	nM	1	train
CC(C)(Cc1ccc(F)cc1)NCC(=O)N1CCC[C@H]1C(=O)c1ncon1	7.45593	1	1	35	374.416	1.9933	1	6	88.33	7	3	0	1	374.175	3	27	CHEMBL232153	CC(C)(Cc1ccc(F)cc1)NCC(=O)N1CCC[C@H]1C(=O)c1ncon1	nM	1	test
CC(C)(Cc1ccc(F)cc1)NCC(=O)N1C[C@@H](F)C[C@H]1C(=O)c1nnc(C(C)(C)C)o1	7.60206	1	1	25	448.514	3.2388	1	6	88.33	7	3	0	1	448.229	3	32	CHEMBL393947	CC(C)(Cc1ccc(F)cc1)NCC(=O)N1C[C@@H](F)C[C@H]1C(=O)c1nnc(C(C)(C)C)o1	nM	1	train
CC(C)(Cc1ccc(F)cc1)NCC(=O)N1[C@H](C#N)CC[C@@H]1C#N	6.18642	1	1	651	328.391	2.14316	1	4	79.92	5	2	0	1	328.17	2	24	CHEMBL209058	CC(C)(Cc1ccc(F)cc1)NCC(=O)N1[C@H](C#N)CC[C@@H]1C#N	nM	1	train
CC(C)(Cc1ccccc1)NCC(=O)N1CCC[C@H]1C#N	7.61979	1	1	24	285.391	2.11188	1	3	56.13	5	2	0	1	285.184	2	21	CHEMBL96908	CC(C)(Cc1ccccc1)NCC(=O)N1CCC[C@H]1C#N	nM	1	train
CC(C)(F)C(=O)NC[C@@H]1CCCN1C(=O)C[C@H](N)Cc1cc(F)c(F)cc1F	8.20066	1	1	6.3	403.42	2.2191	2	3	75.43	7	2	0	1	403.188	2	28	CHEMBL558323	CC(C)(F)C(=O)NC[C@@H]1CCCN1C(=O)C[C@H](N)Cc1cc(F)c(F)cc1F	nM	1	train
CC(C)(F)Cn1cc2c(n1)CN([C@H]1CSC(c3cc(F)cc(F)c3F)[C@@H](N)C1)C2	8.79588	1	1	1.6	428.499	3.9382	1	5	47.08	4	4	0	1	428.166	4	29	CHEMBL3644457	CC(C)(F)Cn1cc2c(n1)CN([C@H]1CSC(c3cc(F)cc(F)c3F)[C@@H](N)C1)C2	nM	1	train
CC(C)(F)[C@H](N)C(=O)N1CCC[C@H]1B(O)O	7.92082	1	3	12	232.064	-0.9352	3	4	86.79	3	1	0	1	232.139	1	16	CHEMBL6004569	CC(C)(F)[C@H](N)C(=O)N1CCC[C@H]1B(O)O	nM	1	train
CC(C)(F)c1nc([C@@H]2CCCN2C(=O)C[C@H](N)Cc2cc(F)c(F)cc2F)no1	7.79588	1	1	16	414.403	3.3151	1	5	85.25	6	3	0	1	414.168	3	29	CHEMBL567728	CC(C)(F)c1nc([C@@H]2CCCN2C(=O)C[C@H](N)Cc2cc(F)c(F)cc2F)no1	nM	1	train
CC(C)(N)C(=O)N1CCC[C@H]1B(O)O	4.52288	0	1	30000	200.047	-1.2733	3	4	86.79	2	1	0	1	200.133	1	14	CHEMBL66189	CC(C)(N)C(=O)N1CCC[C@H]1B(O)O	nM	1	train
CC(C)(N)C(O)NCC(=O)N1CCC[C@H]1C#N	6.66154	1	1	218	240.307	-0.85372	3	5	102.38	4	1	0	1	240.159	1	17	CHEMBL323129	CC(C)(N)C(O)NCC(=O)N1CCC[C@H]1C#N	nM	1	train
CC(C)(NC(=O)CCNCC(=O)N1CCC[C@H]1C#N)c1ccccc1	6.92445	1	2	119	342.443	1.53218	2	4	85.23	7	2	0	1	342.206	2	25	CHEMBL201158	CC(C)(NC(=O)CCNCC(=O)N1CCC[C@H]1C#N)c1ccccc1	nM	1	train
CC(C)(NCC(=O)N1C[C@@H](F)C[C@H]1C#N)c1cc2ccccc2o1	7.05552	1	1	88	329.375	2.72008	1	4	69.27	4	3	0	1	329.154	3	24	CHEMBL472100	CC(C)(NCC(=O)N1C[C@@H](F)C[C@H]1C#N)c1cc2ccccc2o1	nM	1	train
CC(C)(NCC(=O)N1C[C@@H](F)C[C@H]1C#N)c1ccccn1	7.65758	1	1	22	290.342	1.36888	1	4	69.02	4	2	0	1	290.154	2	21	CHEMBL512694	CC(C)(NCC(=O)N1C[C@@H](F)C[C@H]1C#N)c1ccccn1	nM	1	test
CC(C)(NCC(=O)N1C[C@@H](F)C[C@H]1C#N)c1ccco1	8.0655	1	1	8.6	279.315	1.56688	1	4	69.27	4	2	0	1	279.138	2	20	CHEMBL471089	CC(C)(NCC(=O)N1C[C@@H](F)C[C@H]1C#N)c1ccco1	nM	1	val
CC(C)(NCC(=O)N1C[C@@H](F)C[C@H]1C#N)c1cccs1	7.92082	1	1	12	295.383	2.03538	1	4	56.13	4	2	0	1	295.115	2	20	CHEMBL512890	CC(C)(NCC(=O)N1C[C@@H](F)C[C@H]1C#N)c1cccs1	nM	1	train
CC(C)(NCC(=O)N1[C@H](C#N)CC[C@@H]1C#N)c1ccccc1	6.58336	1	1	261	296.374	1.91806	1	4	79.92	4	2	0	1	296.164	2	22	CHEMBL210259	CC(C)(NCC(=O)N1[C@H](C#N)CC[C@@H]1C#N)c1ccccc1	nM	1	train
CC(C)(Nc1ccc(CNC(=O)C2SCCN2C(=O)C[C@H](N)Cc2cc(F)c(F)cc2F)cc1)C(=O)O.Cl	7.88606	1	1	13	575.053	3.2786	4	6	124.76	10	3	1	0	574.163	3	38	CHEMBL1683502	CC(C)(Nc1ccc(CNC(=O)C2SCCN2C(=O)C[C@H](N)Cc2cc(F)c(F)cc2F)cc1)C(=O)O.Cl	nM	1	train
CC(C)(O)Cn1cc2c(n1)CN([C@H]1CCO[C@H](c3cc(F)ccc3F)[C@@H](N)C1)C2	7.67572	1	1	21.1	406.477	2.4954	2	6	76.54	4	4	0	1	406.218	4	29	CHEMBL3654428	CC(C)(O)Cn1cc2c(n1)CN([C@H]1CCO[C@H](c3cc(F)ccc3F)[C@@H](N)C1)C2	nM	1	train
CC(C)(O)Cn1cc2c(n1)CN([C@H]1CSC(c3cc(F)cc(F)c3F)[C@@H](N)C1)C2	8.58503	1	1	2.6	426.508	2.961	2	6	67.31	4	4	0	1	426.17	4	29	CHEMBL3644455	CC(C)(O)Cn1cc2c(n1)CN([C@H]1CSC(c3cc(F)cc(F)c3F)[C@@H](N)C1)C2	nM	1	train
CC(C)(Oc1ccc(CNC(=O)C2SCCN2C(=O)C[C@H](N)Cc2cc(F)c(F)cc2F)cc1)C(=O)O.Cl	7.25181	1	1	56	576.037	3.2455	3	6	121.96	10	3	1	0	575.147	3	38	CHEMBL1683496	CC(C)(Oc1ccc(CNC(=O)C2SCCN2C(=O)C[C@H](N)Cc2cc(F)c(F)cc2F)cc1)C(=O)O.Cl	nM	1	train
CC(C)=CCC/C(C)=C/OC(=O)[C@@H]1CCCN1C(=O)[C@@H](N)CCCCN	7.81531	1	1	15.3	365.518	2.6271	2	5	98.65	10	1	0	1	365.268	1	26	CHEMBL5220348	CC(C)=CCC/C(C)=C/OC(=O)[C@@H]1CCCN1C(=O)[C@@H](N)CCCCN	nM	1	train
CC(C)=CCC/C(C)=C/OC(=O)[C@@H]1CCCN1C(=O)[C@H](CCCCNC(=O)OC(C)(C)C)NC(=O)OC(C)(C)C	9.4318	1	1	0.37	565.752	5.7591	2	7	123.27	12	1	2	0	565.373	1	40	CHEMBL5219532	CC(C)=CCC/C(C)=C/OC(=O)[C@@H]1CCCN1C(=O)[C@H](CCCCNC(=O)OC(C)(C)C)NC(=O)OC(C)(C)C	nM	1	train
CC(C)=CCN1C(C2CC[C@H]3NCC[C@@H]23)=NC2C1C(=O)N(CC(=O)c1ccccc1)C(=O)N2C	7.74473	1	1	18	463.582	2.5264	1	6	85.32	6	5	0	1	463.258	5	34	CHEMBL459591	CC(C)=CCN1C(C2CC[C@H]3NCC[C@@H]23)=NC2C1C(=O)N(CC(=O)c1ccccc1)C(=O)N2C	nM	1	train
CC(C)=CCn1c(N2CC3CCCNC3C2)nc2c1c(=O)n(CC(=O)c1ccccc1)c(=O)n2C	8.79588	1	1	1.6	476.581	1.934	1	9	94.16	6	5	0	1	476.254	5	35	CHEMBL2408771	CC(C)=CCn1c(N2CC3CCCNC3C2)nc2c1c(=O)n(CC(=O)c1ccccc1)c(=O)n2C	nM	1	train
CC(C)=CCn1c(N2CC3CCNC3C2)nc2c1c(=O)n(CC(=O)c1ccccc1)c(=O)n2C	6.19044	1	1	645	462.554	1.5439	1	9	94.16	6	5	0	1	462.238	5	34	CHEMBL2408774	CC(C)=CCn1c(N2CC3CCNC3C2)nc2c1c(=O)n(CC(=O)c1ccccc1)c(=O)n2C	nM	1	train
CC(C)=CCn1c(N2CCC3CNCC32)nc2c1c(=O)n(C)c(=O)n2C	7	1	1	100	358.446	0.198	1	8	77.09	3	4	0	1	358.212	4	26	CHEMBL2408642	CC(C)=CCn1c(N2CCC3CNCC32)nc2c1c(=O)n(C)c(=O)n2C	nM	1	test
CC(C)=CCn1c(N2CCC3CNCC32)nc2c1c(=O)n(CC(=O)c1ccccc1)c(=O)n2C	8.04576	1	2	9	462.554	1.5439	1	9	94.16	6	5	0	1	462.238	5	34	CHEMBL2408655	CC(C)=CCn1c(N2CCC3CNCC32)nc2c1c(=O)n(CC(=O)c1ccccc1)c(=O)n2C	nM	1	train
CC(C)=CCn1c(N2CCCC(N)C2)nc2c1c(=O)n(C(C)C(=O)c1ccccc1)c(=O)n2C	5.66555	0	3	2160	464.57	2.2343	1	9	108.15	6	4	0	1	464.254	4	34	CHEMBL3922613	CC(C)=CCn1c(N2CCCC(N)C2)nc2c1c(=O)n(C(C)C(=O)c1ccccc1)c(=O)n2C	nM	1	train
CC(C)=CCn1c(N2CCCC(N)C2)nc2c1c(=O)n(C)c(=O)n2C	7.45593	1	1	35	346.435	0.3274	1	8	91.08	3	3	0	1	346.212	3	25	CHEMBL237279	CC(C)=CCn1c(N2CCCC(N)C2)nc2c1c(=O)n(C)c(=O)n2C	nM	1	train
CC(C)=CCn1c(N2CCCC(N)C2)nc2c1c(=O)n(CC(=O)N1CCCCC1)c(=O)n2C	6.60206	1	3	250	457.579	0.8029	1	9	111.39	5	4	0	1	457.28	4	33	CHEMBL3912125	CC(C)=CCn1c(N2CCCC(N)C2)nc2c1c(=O)n(CC(=O)N1CCCCC1)c(=O)n2C	nM	1	val
CC(C)=CCn1c(N2CCCC(N)C2)nc2c1c(=O)n(CC(=O)c1cccc(C(=O)O)c1)c(=O)n2C	8.30103	1	3	5	494.552	1.3715	2	10	145.45	7	4	0	1	494.228	4	36	CHEMBL3965610	CC(C)=CCn1c(N2CCCC(N)C2)nc2c1c(=O)n(CC(=O)c1cccc(C(=O)O)c1)c(=O)n2C	nM	1	train
CC(C)=CCn1c(N2CCCC(N)C2)nc2c1c(=O)n(CC(=O)c1ccccc1)c(=O)n2C	8.30103	1	2	5	450.543	1.6733	1	9	108.15	6	4	0	1	450.238	4	33	CHEMBL365000	CC(C)=CCn1c(N2CCCC(N)C2)nc2c1c(=O)n(CC(=O)c1ccccc1)c(=O)n2C	nM	1	train
CC(C)=CCn1c(N2CCCC(N)C2)nc2c1c(=O)n(CC(=O)c1ccccc1C(=O)N1CCOCC1)c(=O)n2C	8.22185	1	3	6	563.659	1.1457	1	11	137.69	7	5	2	0	563.286	5	41	CHEMBL3957746	CC(C)=CCn1c(N2CCCC(N)C2)nc2c1c(=O)n(CC(=O)c1ccccc1C(=O)N1CCOCC1)c(=O)n2C	nM	1	val
CC(C)=CCn1c(N2CCCC(N)C2)nc2c1c(=O)n(CCc1ccccc1)c(=O)n2C	7.25181	1	1	56	436.56	2.0331	1	8	91.08	6	4	0	1	436.259	4	32	CHEMBL237281	CC(C)=CCn1c(N2CCCC(N)C2)nc2c1c(=O)n(CCc1ccccc1)c(=O)n2C	nM	1	train
CC(C)=CCn1c(N2CCCC(N)C2)nc2c1c(=O)n(Cc1cc3ccccc3cn1)c(=O)n2C	8.04576	1	3	9	473.581	2.3869	1	9	103.97	5	5	0	1	473.254	5	35	CHEMBL3942798	CC(C)=CCn1c(N2CCCC(N)C2)nc2c1c(=O)n(Cc1cc3ccccc3cn1)c(=O)n2C	nM	1	train
CC(C)=CCn1c(N2CCCC(N)C2)nc2c1c(=O)n(Cc1ccc3ccccc3n1)c(=O)n2C	7.92082	1	3	12	473.581	2.3869	1	9	103.97	5	5	0	1	473.254	5	35	CHEMBL3904065	CC(C)=CCn1c(N2CCCC(N)C2)nc2c1c(=O)n(Cc1ccc3ccccc3n1)c(=O)n2C	nM	1	train
CC(C)=CCn1c(N2CCCC(N)C2)nc2c1c(=O)n(Cc1ccccc1)c(=O)n2C	6.54668	1	1	284	422.533	1.8387	1	8	91.08	5	4	0	1	422.243	4	31	CHEMBL391634	CC(C)=CCn1c(N2CCCC(N)C2)nc2c1c(=O)n(Cc1ccccc1)c(=O)n2C	nM	1	train
CC(C)=CCn1c(N2CCCC(N)C2)nc2c1c(=O)n(Cc1ccccc1C#N)c(=O)n2C	7.70774	1	1	19.6	447.543	1.71038	1	9	114.87	5	4	0	1	447.238	4	33	CHEMBL4246674	CC(C)=CCn1c(N2CCCC(N)C2)nc2c1c(=O)n(Cc1ccccc1C#N)c(=O)n2C	nM	1	train
CC(C)=CCn1c(N2CCCC(N)C2)nc2c1c(=O)n(Cc1ncnc3ccccc13)c(=O)n2C	8.39794	1	3	4	474.569	1.7819	1	10	116.86	5	5	0	1	474.249	5	35	CHEMBL3934913	CC(C)=CCn1c(N2CCCC(N)C2)nc2c1c(=O)n(Cc1ncnc3ccccc13)c(=O)n2C	nM	1	test
CC(C)=CCn1c(N2CCCNCC2)c(C#N)c2c1c(=O)n(Cc1c(C#N)cnc3ccccc13)c(=O)n2C	8.25964	1	1	5.5	522.613	2.60746	1	10	124.67	5	5	1	0	522.249	5	39	CHEMBL1949693	CC(C)=CCn1c(N2CCCNCC2)c(C#N)c2c1c(=O)n(Cc1c(C#N)cnc3ccccc13)c(=O)n2C	nM	1	train
CC(C)=CCn1c(N2CCCNCC2)c(C#N)c2c1c(=O)n(Cc1cn3ccccc3n1)c(=O)n2C	8	1	1	10	486.58	1.83528	1	10	105.29	5	5	0	1	486.249	5	36	CHEMBL1951610	CC(C)=CCn1c(N2CCCNCC2)c(C#N)c2c1c(=O)n(Cc1cn3ccccc3n1)c(=O)n2C	nM	1	train
CC(C)=CCn1c(N2CCCNCC2)c(C#N)c2c1c(=O)n(Cc1nc(C)c3ccccc3n1)c(=O)n2C	8.69897	1	1	2	512.618	2.4392	1	10	113.77	5	5	1	0	512.265	5	38	CHEMBL1951609	CC(C)=CCn1c(N2CCCNCC2)c(C#N)c2c1c(=O)n(Cc1nc(C)c3ccccc3n1)c(=O)n2C	nM	1	train
CC(C)=CCn1c(N2CCCNCC2)c(C#N)c2c1c(=O)n(Cc1ncc3ccccc3c1C#N)c(=O)n2C	9	1	1	1	522.613	2.60746	1	10	124.67	5	5	1	0	522.249	5	39	CHEMBL1951611	CC(C)=CCn1c(N2CCCNCC2)c(C#N)c2c1c(=O)n(Cc1ncc3ccccc3c1C#N)c(=O)n2C	nM	1	train
CC(C)=CCn1c(N2CCCNCC2)c(C#N)c2c1c(=O)n(Cc1nccc3ccccc13)c(=O)n2C	8.52288	1	1	3	497.603	2.73578	1	9	100.88	5	5	0	1	497.254	5	37	CHEMBL1951608	CC(C)=CCn1c(N2CCCNCC2)c(C#N)c2c1c(=O)n(Cc1nccc3ccccc13)c(=O)n2C	nM	1	train
CC(C)=CCn1c(N2CCCNCC2)c(C#N)c2ncn(Cc3nccc4ccccc34)c(=O)c21	8.1549	1	1	7	467.577	3.43208	1	8	91.77	5	5	0	1	467.243	5	35	CHEMBL1951437	CC(C)=CCn1c(N2CCCNCC2)c(C#N)c2ncn(Cc3nccc4ccccc34)c(=O)c21	nM	1	train
CC(C)=CCn1c(N2CCC[C@@H](N)C2)nc2c1C(=O)N(Cc1nc(C)c3ccccc3n1)C1=NCCN12	8.79588	1	2	1.6	499.623	2.86042	1	9	108.77	5	6	0	1	499.281	6	37	CHEMBL3675624	CC(C)=CCn1c(N2CCC[C@@H](N)C2)nc2c1C(=O)N(Cc1nc(C)c3ccccc3n1)C1=NCCN12	nM	1	train
CC(C)=CCn1c(N2CCC[C@@H](N)C2)nc2c1c(=O)n(CC(=O)c1ccccc1)c(=O)n2C	9	1	3	1	450.543	1.6733	1	9	108.15	6	4	0	1	450.238	4	33	CHEMBL237488	CC(C)=CCn1c(N2CCC[C@@H](N)C2)nc2c1c(=O)n(CC(=O)c1ccccc1)c(=O)n2C	nM	1	train
CC(C)=CCn1c(N2CCC[C@@H](N)C2)nc2c1c(=O)n(Cc1nccc3ccccc13)c(=O)n2C	8.39794	1	1	4	473.581	2.3869	1	9	103.97	5	5	0	1	473.254	5	35	CHEMBL429450	CC(C)=CCn1c(N2CCC[C@@H](N)C2)nc2c1c(=O)n(Cc1nccc3ccccc13)c(=O)n2C	nM	1	train
CC(C)=CCn1c(N2CCC[C@@H](N)C2)nc2c3cc(C(=O)O)ccc3n(C)c(=O)c21.Cl	7.29243	1	1	51	445.951	2.9019	2	7	106.38	4	4	0	1	445.188	4	31	CHEMBL2147066	CC(C)=CCn1c(N2CCC[C@@H](N)C2)nc2c3cc(C(=O)O)ccc3n(C)c(=O)c21.Cl	nM	1	train
CC(C)=CCn1c(N2CCC[C@H](N)C2)c(C#N)c2c1c(=O)n(Cc1cnc3ccccc3n1)c(=O)n2C	8.04576	1	1	9	498.591	2.25858	1	10	127.76	5	5	0	1	498.249	5	37	CHEMBL1951601	CC(C)=CCn1c(N2CCC[C@H](N)C2)c(C#N)c2c1c(=O)n(Cc1cnc3ccccc3n1)c(=O)n2C	nM	1	train
CC(C)=CCn1c(N2CCC[C@H](N)C2)c(C#N)c2c1c(=O)n(Cc1nc(C)c3ccccc3n1)c(=O)n2C	8.69897	1	1	2	512.618	2.567	1	10	127.76	5	5	1	0	512.265	5	38	CHEMBL1951600	CC(C)=CCn1c(N2CCC[C@H](N)C2)c(C#N)c2c1c(=O)n(Cc1nc(C)c3ccccc3n1)c(=O)n2C	nM	1	train
CC(C)=CCn1c(N2CCC[C@H](N)C2)c(C#N)c2c1c(=O)n(Cc1nccc3ccccc13)c(=O)n2C	9	1	1	1	497.603	2.86358	1	9	114.87	5	5	0	1	497.254	5	37	CHEMBL1951599	CC(C)=CCn1c(N2CCC[C@H](N)C2)c(C#N)c2c1c(=O)n(Cc1nccc3ccccc13)c(=O)n2C	nM	1	train
CC(C)=CCn1c(N2CCC[C@H](N)C2)c(C#N)c2c1c(=O)n(Cc1ncccc1C#N)c(=O)n2C	7.60206	1	1	25	472.553	1.58206	1	10	138.66	5	4	0	1	472.234	4	35	CHEMBL1951602	CC(C)=CCn1c(N2CCC[C@H](N)C2)c(C#N)c2c1c(=O)n(Cc1ncccc1C#N)c(=O)n2C	nM	1	val
CC(C)=CCn1c(N2CCC[C@H](N)C2)c(C#N)c2ncn(C)c(=O)c21	8.04576	1	1	9	340.431	1.50038	1	7	92.87	3	3	0	1	340.201	3	25	CHEMBL1951435	CC(C)=CCn1c(N2CCC[C@H](N)C2)c(C#N)c2ncn(C)c(=O)c21	nM	1	train
CC(C)=CCn1c(N2CCC[C@H](N)C2)c(C#N)c2ncn(Cc3ccnc4ccccc34)c(=O)c21	8.39794	1	1	4	467.577	3.55988	1	8	105.76	5	5	0	1	467.243	5	35	CHEMBL1951431	CC(C)=CCn1c(N2CCC[C@H](N)C2)c(C#N)c2ncn(Cc3ccnc4ccccc34)c(=O)c21	nM	1	train
CC(C)=CCn1c(N2CCC[C@H](N)C2)c(C#N)c2ncn(Cc3nc(C)c4ccccc4n3)c(=O)c21	8.52288	1	1	3	482.592	3.2633	1	9	118.65	5	5	0	1	482.254	5	36	CHEMBL1951433	CC(C)=CCn1c(N2CCC[C@H](N)C2)c(C#N)c2ncn(Cc3nc(C)c4ccccc4n3)c(=O)c21	nM	1	train
CC(C)=CCn1c(N2CCC[C@H](N)C2)c(C#N)c2ncn(Cc3ncc4ccccc4n3)c(=O)c21	8.09691	1	1	8	468.565	2.95488	1	9	118.65	5	5	0	1	468.239	5	35	CHEMBL1951434	CC(C)=CCn1c(N2CCC[C@H](N)C2)c(C#N)c2ncn(Cc3ncc4ccccc4n3)c(=O)c21	nM	1	train
CC(C)=CCn1c(N2CCC[C@H](N)C2)c(C#N)c2ncn(Cc3nccc4ccccc34)c(=O)c21	9.30103	1	1	0.5	467.577	3.55988	1	8	105.76	5	5	0	1	467.243	5	35	CHEMBL1951432	CC(C)=CCn1c(N2CCC[C@H](N)C2)c(C#N)c2ncn(Cc3nccc4ccccc34)c(=O)c21	nM	1	test
CC(C)=CCn1c(N2CCC[C@H](N)C2)nc2c1c(=O)n(CC(=O)c1ccccc1)c(=O)n2C	8.52288	1	2	3	450.543	1.6733	1	9	108.15	6	4	0	1	450.238	4	33	CHEMBL237067	CC(C)=CCn1c(N2CCC[C@H](N)C2)nc2c1c(=O)n(CC(=O)c1ccccc1)c(=O)n2C	nM	1	train
CC(C)=CCn1c(N2CCC[C@H](N)C2)nc2c1c(=O)n(Cc1nccc3ccccc13)c(=O)n2C	8.69897	1	1	2	473.581	2.3869	1	9	103.97	5	5	0	1	473.254	5	35	CHEMBL391089	CC(C)=CCn1c(N2CCC[C@H](N)C2)nc2c1c(=O)n(Cc1nccc3ccccc13)c(=O)n2C	nM	1	train
CC(C)=CCn1c(N2CCNCC2)nc2c1c(=O)n(C)c(=O)n2C	6.23657	1	1	580	332.408	-0.1905	1	8	77.09	3	3	0	1	332.196	3	24	CHEMBL235352	CC(C)=CCn1c(N2CCNCC2)nc2c1c(=O)n(C)c(=O)n2C	nM	1	train
CC(C)=CCn1c(OCC(C)(C)CN)nc2c1c(=O)n(CC(=O)c1ccccc1)c(=O)n2C	7.13668	1	2	73	453.543	2.1095	1	9	114.14	9	3	0	1	453.238	3	33	CHEMBL2408638	CC(C)=CCn1c(OCC(C)(C)CN)nc2c1c(=O)n(CC(=O)c1ccccc1)c(=O)n2C	nM	1	train
CC(C)=CCn1c(OCC(C)(C)N)nc2c1c(=O)n(CC(=O)c1ccccc1)c(=O)n2C	5.60206	0	1	2500	439.516	1.8619	1	9	114.14	8	3	0	1	439.222	3	32	CHEMBL2408639	CC(C)=CCn1c(OCC(C)(C)N)nc2c1c(=O)n(CC(=O)c1ccccc1)c(=O)n2C	nM	1	train
CC(C)=CCn1c(OC[C@@H]2CCCN2)nc2c1c(=O)n(CC(=O)c1ccccc1)c(=O)n2C	6.5376	1	1	290	451.527	1.8766	1	9	100.15	8	4	0	1	451.222	4	33	CHEMBL2408651	CC(C)=CCn1c(OC[C@@H]2CCCN2)nc2c1c(=O)n(CC(=O)c1ccccc1)c(=O)n2C	nM	1	test
CC(C)=CCn1c(O[C@@H]2CCNC2)nc2c1c(=O)n(CC(=O)c1ccccc1)c(=O)n2C	6.04096	1	1	910	437.5	1.4865	1	9	100.15	7	4	0	1	437.206	4	32	CHEMBL2408646	CC(C)=CCn1c(O[C@@H]2CCNC2)nc2c1c(=O)n(CC(=O)c1ccccc1)c(=O)n2C	nM	1	test
CC(C)=CCn1c(O[C@H]2CCNC2)nc2c1c(=O)n(CC(=O)c1ccccc1)c(=O)n2C	6.14569	1	1	715	437.5	1.4865	1	9	100.15	7	4	0	1	437.206	4	32	CHEMBL2408644	CC(C)=CCn1c(O[C@H]2CCNC2)nc2c1c(=O)n(CC(=O)c1ccccc1)c(=O)n2C	nM	1	train
CC(C)C(=O)N(C)[C@H]1CC[C@H]([C@H](N)Cc2cc(F)ccc2F)CC1	6.88606	1	1	130	338.442	3.5078	1	2	46.33	5	2	0	1	338.217	2	24	CHEMBL1683100	CC(C)C(=O)N(C)[C@H]1CC[C@H]([C@H](N)Cc2cc(F)ccc2F)CC1	nM	1	train
CC(C)C(C(=O)O)N(C)c1ccc(CNC(=O)C2SCCN2C(=O)C[C@H](N)Cc2cc(F)c(F)cc2F)cc1.Cl	7.09691	1	1	80	603.107	3.5489	3	6	115.97	11	3	1	0	602.194	3	40	CHEMBL1683500	CC(C)C(C(=O)O)N(C)c1ccc(CNC(=O)C2SCCN2C(=O)C[C@H](N)Cc2cc(F)c(F)cc2F)cc1.Cl	nM	1	train
CC(C)C(Cc1ccccc1)NC(=O)C[C@H](N)C(=O)N1CCC[C@H]1C#N	6.5157	1	1	305	356.47	1.60188	2	4	99.22	7	2	0	1	356.221	2	26	CHEMBL193106	CC(C)C(Cc1ccccc1)NC(=O)C[C@H](N)C(=O)N1CCC[C@H]1C#N	nM	1	test
CC(C)C(N)C(=O)N1CCCC1	6.26122	1	1	548	170.256	0.5921	1	2	46.33	2	1	0	1	170.142	1	12	CHEMBL16709	CC(C)C(N)C(=O)N1CCCC1	nM	1	train
CC(C)C(NC(=O)CCNCC(=O)N1CCC[C@H]1C#N)c1ccccc1	6.10568	1	1	784	356.47	1.99418	2	4	85.23	8	2	0	1	356.221	2	26	CHEMBL372391	CC(C)C(NC(=O)CCNCC(=O)N1CCC[C@H]1C#N)c1ccccc1	nM	1	train
CC(C)C(NC(=O)C[C@H](N)C(=O)N1CCC[C@H]1C#N)c1ccccc1	6.67366	1	1	212	342.443	1.73188	2	4	99.22	6	2	0	1	342.206	2	25	CHEMBL191274	CC(C)C(NC(=O)C[C@H](N)C(=O)N1CCC[C@H]1C#N)c1ccccc1	nM	1	test
CC(C)C(NCC(=O)N1CCC[C@H]1C#N)C(C)C	3.96257	0	1	109000	251.374	1.77118	1	3	56.13	5	1	0	1	251.2	1	18	CHEMBL96891	CC(C)C(NCC(=O)N1CCC[C@H]1C#N)C(C)C	nM	1	train
CC(C)C(NCC(O)COc1ccccc1)C(=O)N1CCCC1	5.07058	0	1	8500	320.433	1.6629	2	4	61.8	8	2	0	1	320.21	2	23	CHEMBL3704835	CC(C)C(NCC(O)COc1ccccc1)C(=O)N1CCCC1	nM	1	val
CC(C)C(Nc1ccc(CNC(=O)C2SCCN2C(=O)C[C@H](N)Cc2cc(F)c(F)cc2F)cc1)C(=O)O.Cl	8.52288	1	1	3	589.08	3.5246	4	6	124.76	11	3	1	0	588.178	3	39	CHEMBL1683504	CC(C)C(Nc1ccc(CNC(=O)C2SCCN2C(=O)C[C@H](N)Cc2cc(F)c(F)cc2F)cc1)C(=O)O.Cl	nM	1	train
CC(C)C(Oc1ccc(CNC(=O)C2SCCN2C(=O)C[C@H](N)Cc2cc(F)c(F)cc2F)cc1)C(=O)O.Cl	8.22185	1	1	6	590.064	3.4915	3	6	121.96	11	3	1	0	589.163	3	39	CHEMBL1683498	CC(C)C(Oc1ccc(CNC(=O)C2SCCN2C(=O)C[C@H](N)Cc2cc(F)c(F)cc2F)cc1)C(=O)O.Cl	nM	1	train
CC(C)C(Oc1ccc(CNC(=O)[C@@H]2CCCN2C(=O)CC(N)Cc2ccccc2F)cc1)C(=O)O.O=C(O)C(F)(F)F	8.4318	1	1	3.7	613.605	3.5143	4	6	159.26	11	3	1	0	613.241	3	43	CHEMBL365837	CC(C)C(Oc1ccc(CNC(=O)[C@@H]2CCCN2C(=O)CC(N)Cc2ccccc2F)cc1)C(=O)O.O=C(O)C(F)(F)F	nM	1	train
CC(C)CC(=O)OCCC#Cc1ccc(-c2ccc(COC(=O)CC(C)C)s2)s1	6.12494	1	1	750	432.607	5.8968	0	6	52.6	9	2	1	0	432.143	2	29	CHEMBL3343901	CC(C)CC(=O)OCCC#Cc1ccc(-c2ccc(COC(=O)CC(C)C)s2)s1	nM	1	train
CC(C)CN(CC(C)(C)NCC(=O)N1C[C@@H](F)C[C@H]1C#N)C(=O)c1ccccc1	8.13668	1	1	7.3	402.514	2.61558	1	4	76.44	8	2	0	1	402.243	2	29	CHEMBL470893	CC(C)CN(CC(C)(C)NCC(=O)N1C[C@@H](F)C[C@H]1C#N)C(=O)c1ccccc1	nM	1	train
CC(C)CNc1nc2scnn2c(=O)c1[N+](=O)[O-]	4.16425	0	1	68510	269.286	1.1271	1	8	102.43	4	2	0	1	269.058	2	18	CHEMBL4554062	CC(C)CNc1nc2scnn2c(=O)c1[N+](=O)[O-]	nM	1	train
CC(C)COCC1(NCC(=O)N2[C@H](C#N)CC[C@@H]2C#N)CCCC1	6.34294	1	1	454	332.448	1.96816	1	5	89.15	7	2	0	1	332.221	2	24	CHEMBL378709	CC(C)COCC1(NCC(=O)N2[C@H](C#N)CC[C@@H]2C#N)CCCC1	nM	1	train
CC(C)CS(=O)(=O)Nc1ccc(OCCNCC2COc3ccccc3O2)cc1.Cl	3.48598	0	1	326600	456.992	3.3145	2	6	85.89	10	3	0	1	456.149	3	30	CHEMBL5176469	CC(C)CS(=O)(=O)Nc1ccc(OCCNCC2COc3ccccc3O2)cc1.Cl	nM	1	train
CC(C)C[C@@H]1CN[C@H](C(=O)N2CCC[C@H]2C#N)C1	8.5376	1	1	2.9	249.358	1.52518	1	3	56.13	3	2	0	1	249.184	2	18	CHEMBL242987	CC(C)C[C@@H]1CN[C@H](C(=O)N2CCC[C@H]2C#N)C1	nM	1	train
CC(C)C[C@@]1(N)C[C@@H]2SC[C@@H](C#N)N2C1=O.Cl	7.20066	1	1	63	275.805	1.34918	1	4	70.12	2	2	0	1	275.086	2	17	CHEMBL561263	CC(C)C[C@@]1(N)C[C@@H]2SC[C@@H](C#N)N2C1=O.Cl	nM	1	train
CC(C)C[C@H](N)C(=O)N1CCCC1	4.61979	0	1	24000	184.283	0.9822	1	2	46.33	3	1	0	1	184.158	1	13	CHEMBL453574	CC(C)C[C@H](N)C(=O)N1CCCC1	nM	1	train
CC(C)C[C@H](N)C(=O)N1CCC[C@H]1B(O)O	8.79588	1	3	1.6	228.101	-0.6372	3	4	86.79	4	1	0	1	228.165	1	16	CHEMBL63698	CC(C)C[C@H](N)C(=O)N1CCC[C@H]1B(O)O	nM	1	train
CC(C)C[C@H](N)C(=O)N1CCSCC1	8.20135	1	1	6.29	216.35	0.9352	1	3	46.33	3	1	0	1	216.13	1	14	CHEMBL4250956	CC(C)C[C@H](N)C(=O)N1CCSCC1	nM	1	val
CC(C)C[C@H](c1nc(-c2ccc(S(C)(=O)=O)cc2Cl)no1)[C@H](N)C(=O)N1CC[C@H](F)C1.O=C(O)C(F)(F)F	7.88606	1	1	13	586.992	3.4542	2	8	156.69	7	3	1	0	586.128	3	38	CHEMBL219371	CC(C)C[C@H](c1nc(-c2ccc(S(C)(=O)=O)cc2Cl)no1)[C@H](N)C(=O)N1CC[C@H](F)C1.O=C(O)C(F)(F)F	nM	1	train
CC(C)Cc1nc2ccc(Br)cc2c(-c2ccccc2)c1CN	6.20066	1	1	630	369.306	5.3215	1	2	38.91	4	3	1	0	368.089	3	23	CHEMBL4072218	CC(C)Cc1nc2ccc(Br)cc2c(-c2ccccc2)c1CN	nM	1	train
CC(C)Cc1nc2ccc(C(N)=O)cc2c(-c2ccccc2)c1CN	6.76955	1	1	170	333.435	3.6579	2	3	82	5	3	0	1	333.184	3	25	CHEMBL4092983	CC(C)Cc1nc2ccc(C(N)=O)cc2c(-c2ccccc2)c1CN	nM	1	train
CC(C)Cc1nc2ccc(OCC(N)=O)cc2c(-c2ccc(F)cc2)c1CN	7.58503	1	1	26	381.451	3.5622	2	4	91.23	7	3	0	1	381.185	3	28	CHEMBL1808463	CC(C)Cc1nc2ccc(OCC(N)=O)cc2c(-c2ccc(F)cc2)c1CN	nM	1	train
CC(C)Cc1nc2ccc(OCC(N)=O)cc2c(-c2cccc(F)c2)c1CN	7.3098	1	1	49	381.451	3.5622	2	4	91.23	7	3	0	1	381.185	3	28	CHEMBL1809263	CC(C)Cc1nc2ccc(OCC(N)=O)cc2c(-c2cccc(F)c2)c1CN	nM	1	train
CC(C)Cc1nc2ccc(OCC(N)=O)cc2c(-c2ccccc2)c1CN	7.46852	1	2	34	363.461	3.4231	2	4	91.23	7	3	0	1	363.195	3	27	CHEMBL1809262	CC(C)Cc1nc2ccc(OCC(N)=O)cc2c(-c2ccccc2)c1CN	nM	1	train
CC(C)Cn1c(C(F)(F)F)nc2c1CCN(C(=O)C[C@H](N)Cc1cc(F)ccc1F)C2	6.65758	1	1	220	444.448	3.6809	1	4	64.15	6	3	0	1	444.195	3	31	CHEMBL400278	CC(C)Cn1c(C(F)(F)F)nc2c1CCN(C(=O)C[C@H](N)Cc1cc(F)ccc1F)C2	nM	1	train
CC(C)Cn1c(C(F)(F)F)nc2c1CN(C(=O)C[C@H](N)Cc1cc(F)ccc1F)CC2	6.58503	1	1	260	444.448	3.6809	1	4	64.15	6	3	0	1	444.195	3	31	CHEMBL429829	CC(C)Cn1c(C(F)(F)F)nc2c1CN(C(=O)C[C@H](N)Cc1cc(F)ccc1F)CC2	nM	1	train
CC(C)Cn1c(CN)c(-c2ccccc2)c2cc(/C=C/C(N)=O)ccc2c1=O.Cl	6.55284	1	1	280	411.933	3.7035	2	4	91.11	6	3	0	1	411.171	3	29	CHEMBL1812910	CC(C)Cn1c(CN)c(-c2ccccc2)c2cc(/C=C/C(N)=O)ccc2c1=O.Cl	nM	1	test
CC(C)Cn1c(CN)c(-c2ccccc2)c2cc(Br)ccc2c1=O	5.92082	0	1	1200	385.305	4.5457	1	3	48.02	4	3	0	1	384.084	3	24	CHEMBL4079304	CC(C)Cn1c(CN)c(-c2ccccc2)c2cc(Br)ccc2c1=O	nM	1	test
CC(C)Cn1c(CN)c(-c2ccccc2)c2cc(Br)cnc2c1=O	5.92082	0	1	1200	386.293	3.9407	1	4	60.91	4	3	0	1	385.079	3	24	CHEMBL4087191	CC(C)Cn1c(CN)c(-c2ccccc2)c2cc(Br)cnc2c1=O	nM	1	val
CC(C)Cn1c(CN)c(-c2ccccc2)c2cc(C#N)ccc2c1=O.Cl	5.95861	0	1	1100	367.88	4.07668	1	4	71.81	4	3	0	1	367.145	3	26	CHEMBL1812902	CC(C)Cn1c(CN)c(-c2ccccc2)c2cc(C#N)ccc2c1=O.Cl	nM	1	test
CC(C)Cn1c(CN)c(-c2ccccc2)c2cc(C(=O)N(C)C)ccc2c1=O.Cl	5.39794	0	1	4000	413.949	3.9068	1	4	68.33	5	3	0	1	413.187	3	29	CHEMBL1812905	CC(C)Cn1c(CN)c(-c2ccccc2)c2cc(C(=O)N(C)C)ccc2c1=O.Cl	nM	1	test
CC(C)Cn1c(CN)c(-c2ccccc2)c2cc(C(=O)O)ccc2c1=O.Cl	6.00877	1	1	980	386.879	3.9032	2	4	85.32	5	3	0	1	386.14	3	27	CHEMBL1812900	CC(C)Cn1c(CN)c(-c2ccccc2)c2cc(C(=O)O)ccc2c1=O.Cl	nM	1	test
CC(C)Cn1c(CN)c(-c2ccccc2)c2cc(C(N)=O)ccc2c1=O	6.4437	1	1	360	349.434	2.8821	2	4	91.11	5	3	0	1	349.179	3	26	CHEMBL1852708	CC(C)Cn1c(CN)c(-c2ccccc2)c2cc(C(N)=O)ccc2c1=O	nM	1	test
CC(C)Cn1c(CN)c(-c2ccccc2)c2cc(C(N)=O)ccc2c1=O.Cl	6.4437	1	1	360	385.895	3.3039	2	4	91.11	5	3	0	1	385.156	3	27	CHEMBL1812901	CC(C)Cn1c(CN)c(-c2ccccc2)c2cc(C(N)=O)ccc2c1=O.Cl	nM	1	test
CC(C)Cn1c(CN)c(-c2ccccc2)c2cc(C(N)=O)cnc2c1=O.Cl.Cl	6.3279	1	1	470	423.344	3.1207	2	5	104	5	3	0	1	422.128	3	28	CHEMBL4105034	CC(C)Cn1c(CN)c(-c2ccccc2)c2cc(C(N)=O)cnc2c1=O.Cl.Cl	nM	1	val
CC(C)Cn1c(CN)c(-c2ccccc2)c2cc(CCC(N)=O)ccc2c1=O.Cl	5.82391	0	1	1500	413.949	3.6229	2	4	91.11	7	3	0	1	413.187	3	29	CHEMBL1812911	CC(C)Cn1c(CN)c(-c2ccccc2)c2cc(CCC(N)=O)ccc2c1=O.Cl	nM	1	test
CC(C)Cn1c(CN)c(-c2ccccc2)c2cc(Cl)ccc2c1=O	5.79588	0	1	1600	340.854	4.4366	1	3	48.02	4	3	0	1	340.134	3	24	CHEMBL1812736	CC(C)Cn1c(CN)c(-c2ccccc2)c2cc(Cl)ccc2c1=O	nM	1	test
CC(C)Cn1c(CN)c(-c2ccccc2)c2cc(O)ccc2c1=O.Cl	6.10237	1	1	790	358.869	3.9106	2	4	68.25	4	3	0	1	358.145	3	25	CHEMBL1812906	CC(C)Cn1c(CN)c(-c2ccccc2)c2cc(O)ccc2c1=O.Cl	nM	1	test
CC(C)Cn1c(CN)c(-c2ccccc2)c2cc(OCC(N)=O)ccc2c1=O.Cl	7.3279	1	2	47	415.921	3.0691	2	5	100.34	7	3	0	1	415.166	3	29	CHEMBL1808475	CC(C)Cn1c(CN)c(-c2ccccc2)c2cc(OCC(N)=O)ccc2c1=O.Cl	nM	1	test
CC(C)Cn1c(CN)c(-c2ccccc2)c2ccc(C(N)=O)cc2c1=O.Cl	5.61979	0	1	2400	385.895	3.3039	2	4	91.11	5	3	0	1	385.156	3	27	CHEMBL1812903	CC(C)Cn1c(CN)c(-c2ccccc2)c2ccc(C(N)=O)cc2c1=O.Cl	nM	1	test
CC(C)Cn1c(CN)c(-c2ccccc2)c2ccc(OCC(N)=O)cc2c1=O.Cl	5.95861	0	1	1100	415.921	3.0691	2	5	100.34	7	3	0	1	415.166	3	29	CHEMBL1812909	CC(C)Cn1c(CN)c(-c2ccccc2)c2ccc(OCC(N)=O)cc2c1=O.Cl	nM	1	test
CC(C)Cn1c(CN)c(-c2ccccc2)c2ccccc2c1=O	6.60206	1	1	250	306.409	3.7832	1	3	48.02	4	3	0	1	306.173	3	23	CHEMBL498167	CC(C)Cn1c(CN)c(-c2ccccc2)c2ccccc2c1=O	nM	1	test
CC(C)N(C(=O)O[C@@]12C[C@@H]3C[C@@H](C[C@](NCC(=O)N4CCC[C@H]4C#N)(C3)C1)C2)C(C)C	6.73755	1	1	183	430.593	3.43738	1	5	85.67	6	5	0	1	430.294	5	31	CHEMBL3084818	CC(C)N(C(=O)O[C@@]12C[C@@H]3C[C@@H](C[C@](NCC(=O)N4CCC[C@H]4C#N)(C3)C1)C2)C(C)C	nM	1	val
CC(C)N(C)C(=O)n1cnc(S(=O)(=O)C2CC3CCC2C3)n1	8.04576	1	1	9	326.422	1.5487	0	6	85.16	3	3	0	1	326.141	3	22	CHEMBL537586	CC(C)N(C)C(=O)n1cnc(S(=O)(=O)C2CC3CCC2C3)n1	nM	1	train
CC(C)N(Cc1ccc(C#N)cc1)[C@@H]1CN[C@H](C(=O)N2CCSC2)C1	8.14874	1	1	7.1	358.511	2.03208	1	5	59.37	5	3	0	1	358.183	3	25	CHEMBL227800	CC(C)N(Cc1ccc(C#N)cc1)[C@@H]1CN[C@H](C(=O)N2CCSC2)C1	nM	1	train
CC(C)N1C(=O)CN(C(=O)C[C@H](N)[C@H]2CCc3cc(F)c(F)cc32)Cc2ccccc21	8.19382	1	1	6.4	427.495	3.4958	1	3	66.64	4	4	0	1	427.207	4	31	CHEMBL3580791	CC(C)N1C(=O)CN(C(=O)C[C@H](N)[C@H]2CCc3cc(F)c(F)cc32)Cc2ccccc21	nM	1	train
CC(C)N1CCN(CCNCC(=O)N2CCC[C@@H]2C#N)C1=O.O=C(O)C(=O)O	7.32057	1	1	47.8	397.432	-0.60782	3	6	154.28	6	2	0	1	397.196	2	28	CHEMBL1202091	CC(C)N1CCN(CCNCC(=O)N2CCC[C@@H]2C#N)C1=O.O=C(O)C(=O)O	nM	1	val
CC(C)NC(=O)N1C[C@H]2C[C@@H](NCC(=O)N3CCC[C@H]3C#N)C[C@H]2C1	6.92082	1	1	120	347.463	0.91898	2	4	88.47	4	3	0	1	347.232	3	25	CHEMBL1085522	CC(C)NC(=O)N1C[C@H]2C[C@@H](NCC(=O)N3CCC[C@H]3C#N)C[C@H]2C1	nM	1	test
CC(C)NC(=O)O[C@H]1C[C@H]2C[C@@H](NCC(=O)N3CCC[C@H]3C#N)C[C@H]2C1.Cl	6.69037	1	1	204	398.935	2.20418	2	5	94.46	5	3	0	1	398.208	3	27	CHEMBL1083916	CC(C)NC(=O)O[C@H]1C[C@H]2C[C@@H](NCC(=O)N3CCC[C@H]3C#N)C[C@H]2C1.Cl	nM	1	train
CC(C)NC(=O)[C@@H](c1ccc(-c2ccc(F)cc2)cc1)[C@H](N)C(=O)N1CC[C@H](F)C1.O=C(O)C(F)(F)F	7.00436	1	1	99	529.506	3.6319	3	4	112.73	6	3	1	0	529.2	3	37	CHEMBL188643	CC(C)NC(=O)[C@@H](c1ccc(-c2ccc(F)cc2)cc1)[C@H](N)C(=O)N1CC[C@H](F)C1.O=C(O)C(F)(F)F	nM	1	train
CC(C)NCC(=O)N1CCC[C@H]1C#N	6.7167	1	1	192	195.266	0.49898	1	3	56.13	3	1	0	1	195.137	1	14	CHEMBL96748	CC(C)NCC(=O)N1CCC[C@H]1C#N	nM	1	train
CC(C)NCC(=O)N1C[C@@H](F)C[C@H]1C#N	8.10791	1	1	7.8	213.256	0.44698	1	3	56.13	3	1	0	1	213.128	1	15	CHEMBL472102	CC(C)NCC(=O)N1C[C@@H](F)C[C@H]1C#N	nM	1	train
CC(C)Nc1nc2scnn2c(=O)c1[N+](=O)[O-]	4.11822	0	1	76170	255.259	0.8795	1	8	102.43	3	2	0	1	255.043	2	17	CHEMBL4535561	CC(C)Nc1nc2scnn2c(=O)c1[N+](=O)[O-]	nM	1	train
CC(C)OCCCNCC(=O)N1C[C@@H](F)C[C@H]1C#N	8.06048	1	1	8.7	271.336	0.85368	1	4	65.36	7	1	0	1	271.17	1	19	CHEMBL469452	CC(C)OCCCNCC(=O)N1C[C@@H](F)C[C@H]1C#N	nM	1	train
CC(C)OC[C@@H]1C(=O)NCCN1C(=O)C[C@H](N)Cc1cc(F)c(F)cc1F	8.65758	1	1	2.2	387.402	1.1158	2	4	84.66	7	2	0	1	387.177	2	27	CHEMBL1779709	CC(C)OC[C@@H]1C(=O)NCCN1C(=O)C[C@H](N)Cc1cc(F)c(F)cc1F	nM	1	test
CC(C)S(=O)(=O)c1ccc(-c2c[nH]c3c(=O)n(Cc4cc(F)ccc4C#N)c(N4CCC[C@@H](N)C4)nc23)cc1	8.77211	1	1	1.69	548.644	3.56028	2	8	137.87	6	5	1	0	548.201	5	39	CHEMBL4165359	CC(C)S(=O)(=O)c1ccc(-c2c[nH]c3c(=O)n(Cc4cc(F)ccc4C#N)c(N4CCC[C@@H](N)C4)nc23)cc1	nM	1	train
CC(C)S(=O)(=O)c1n[nH]c2c1CN([C@H]1CO[C@H](c3cc(F)ccc3F)[C@@H](N)C1)C2	8.76955	1	1	1.7	426.489	2.0431	2	6	101.31	4	4	0	1	426.154	4	29	CHEMBL3735694	CC(C)S(=O)(=O)c1n[nH]c2c1CN([C@H]1CO[C@H](c3cc(F)ccc3F)[C@@H](N)C1)C2	nM	1	train
CC(C)S(=O)(=O)n1cc2c(n1)CN([C@H]1CO[C@H](c3cc(F)ccc3F)[C@@H](N)C1)C2	9.1549	1	1	0.7	426.489	1.9207	1	7	90.45	4	4	0	1	426.154	4	29	CHEMBL3735865	CC(C)S(=O)(=O)n1cc2c(n1)CN([C@H]1CO[C@H](c3cc(F)ccc3F)[C@@H](N)C1)C2	nM	1	train
CC(C)S(=O)(=O)n1ncc2c1CN([C@H]1CO[C@H](c3cc(F)ccc3F)[C@@H](N)C1)C2	9.1549	1	1	0.7	426.489	1.9207	1	7	90.45	4	4	0	1	426.154	4	29	CHEMBL5277064	CC(C)S(=O)(=O)n1ncc2c1CN([C@H]1CO[C@H](c3cc(F)ccc3F)[C@@H](N)C1)C2	nM	1	train
CC(C)[C@@H](C(=O)N1CCC[C@H]1B(O)O)N(C)C	4.67778	0	1	21000	242.128	-0.4244	2	4	64.01	4	1	0	1	242.18	1	17	CHEMBL5846428	CC(C)[C@@H](C(=O)N1CCC[C@H]1B(O)O)N(C)C	nM	1	train
CC(C)[C@@H](CC(=O)N1CCc2ccccc2C1)NCC(=O)N1CCC[C@H]1C#N	6.09098	1	1	811	382.508	2.09018	1	4	76.44	6	3	0	1	382.237	3	28	CHEMBL201398	CC(C)[C@@H](CC(=O)N1CCc2ccccc2C1)NCC(=O)N1CCC[C@H]1C#N	nM	1	val
CC(C)[C@@H](N)C(=O)N1CCC[C@@H]1B(O)O	5.39794	0	1	4000	214.074	-1.0273	3	4	86.79	3	1	0	1	214.149	1	15	CHEMBL65406	CC(C)[C@@H](N)C(=O)N1CCC[C@@H]1B(O)O	nM	1	train
CC(C)[C@@H](N)C(=O)N1CCC[C@H]1B(O)O	9.52288	1	3	0.3	214.074	-1.0273	3	4	86.79	3	1	0	1	214.149	1	15	CHEMBL305170	CC(C)[C@@H](N)C(=O)N1CCC[C@H]1B(O)O	nM	1	train
CC(C)[C@@H](NC1CCCCC1)C(=O)N1CCC[C@H]1B(O)O	4.79588	0	1	16000	296.22	0.9363	3	4	72.8	5	2	0	1	296.227	2	21	CHEMBL434184	CC(C)[C@@H](NC1CCCCC1)C(=O)N1CCC[C@H]1B(O)O	nM	1	train
CC(C)[C@@H](Nc1ccc(CNC(=O)[C@@H]2SCCN2C(=O)C[C@H](N)Cc2cc(F)c(F)cc2F)cc1)C(=O)O.Cl	9	1	1	1	589.08	3.5246	4	6	124.76	11	3	1	0	588.178	3	39	CHEMBL1683506	CC(C)[C@@H](Nc1ccc(CNC(=O)[C@@H]2SCCN2C(=O)C[C@H](N)Cc2cc(F)c(F)cc2F)cc1)C(=O)O.Cl	nM	1	train
CC(C)[C@@H](Nc1ccc(CNC(=O)[C@H]2SCCN2C(=O)C[C@H](N)Cc2cc(F)c(F)cc2F)cc1)C(=O)O	8	1	1	10	552.619	3.1028	4	6	124.76	11	3	1	0	552.202	3	38	CHEMBL1614845	CC(C)[C@@H](Nc1ccc(CNC(=O)[C@H]2SCCN2C(=O)C[C@H](N)Cc2cc(F)c(F)cc2F)cc1)C(=O)O	nM	1	train
CC(C)[C@@H](Oc1ccc(CNC(=O)[C@@H]2CCCN2C(=O)C(N)C2CCCCC2)cc1)C(=O)O.O=C(O)C(F)(F)F	5.14267	0	1	7200	573.609	3.3227	4	6	159.26	9	3	1	0	573.266	3	40	CHEMBL183418	CC(C)[C@@H](Oc1ccc(CNC(=O)[C@@H]2CCCN2C(=O)C(N)C2CCCCC2)cc1)C(=O)O.O=C(O)C(F)(F)F	nM	1	train
CC(C)[C@@H](Oc1ccc(CNC(=O)[C@@H]2CCCN2C(=O)CC(N)Cc2c(F)c(F)c(F)c(F)c2F)cc1)C(=O)O.O=C(O)C(F)(F)F	8.08619	1	1	8.2	685.565	4.0707	4	6	159.26	11	3	1	0	685.203	3	47	CHEMBL183289	CC(C)[C@@H](Oc1ccc(CNC(=O)[C@@H]2CCCN2C(=O)CC(N)Cc2c(F)c(F)c(F)c(F)c2F)cc1)C(=O)O.O=C(O)C(F)(F)F	nM	1	train
CC(C)[C@@H](Oc1ccc(CNC(=O)[C@@H]2CCCN2C(=O)CC(N)Cc2cc(C(F)(F)F)ccc2F)cc1)C(=O)O.O=C(O)C(F)(F)F	7.92082	1	1	12	681.602	4.5331	4	6	159.26	11	3	1	0	681.228	3	47	CHEMBL184630	CC(C)[C@@H](Oc1ccc(CNC(=O)[C@@H]2CCCN2C(=O)CC(N)Cc2cc(C(F)(F)F)ccc2F)cc1)C(=O)O.O=C(O)C(F)(F)F	nM	1	train
CC(C)[C@@H](Oc1ccc(CNC(=O)[C@@H]2CCCN2C(=O)CC(N)Cc2cc(Cl)ccc2F)cc1)C(=O)O.O=C(O)C(F)(F)F	8.79588	1	1	1.6	648.05	4.1677	4	6	159.26	11	3	1	0	647.202	3	44	CHEMBL184527	CC(C)[C@@H](Oc1ccc(CNC(=O)[C@@H]2CCCN2C(=O)CC(N)Cc2cc(Cl)ccc2F)cc1)C(=O)O.O=C(O)C(F)(F)F	nM	1	train
CC(C)[C@@H](Oc1ccc(CNC(=O)[C@@H]2CCCN2C(=O)CC(N)Cc2cc(F)c(C(F)(F)F)cc2F)cc1)C(=O)O.O=C(O)C(F)(F)F	8.02228	1	1	9.5	699.592	4.6722	4	6	159.26	11	3	1	0	699.219	3	48	CHEMBL184177	CC(C)[C@@H](Oc1ccc(CNC(=O)[C@@H]2CCCN2C(=O)CC(N)Cc2cc(F)c(C(F)(F)F)cc2F)cc1)C(=O)O.O=C(O)C(F)(F)F	nM	1	train
CC(C)[C@@H](Oc1ccc(CNC(=O)[C@@H]2CCCN2C(=O)CC(N)Cc2cc(F)c(F)cc2F)cc1)C(=O)O.O=C(O)C(F)(F)F	8.79588	1	1	1.6	649.585	3.7925	4	6	159.26	11	3	1	0	649.222	3	45	CHEMBL364103	CC(C)[C@@H](Oc1ccc(CNC(=O)[C@@H]2CCCN2C(=O)CC(N)Cc2cc(F)c(F)cc2F)cc1)C(=O)O.O=C(O)C(F)(F)F	nM	1	train
CC(C)[C@@H](Oc1ccc(CNC(=O)[C@@H]2CCCN2C(=O)CC(N)Cc2cc(F)ccc2F)cc1)C(=O)O.O=C(O)C(F)(F)F	9.31876	1	1	0.48	631.595	3.6534	4	6	159.26	11	3	1	0	631.232	3	44	CHEMBL364102	CC(C)[C@@H](Oc1ccc(CNC(=O)[C@@H]2CCCN2C(=O)CC(N)Cc2cc(F)ccc2F)cc1)C(=O)O.O=C(O)C(F)(F)F	nM	1	train
CC(C)[C@@H](Oc1ccc(CNC(=O)[C@@H]2CCCN2C(=O)CC(N)Cc2ccc(C(F)(F)F)cc2F)cc1)C(=O)O.O=C(O)C(F)(F)F	9.08092	1	1	0.83	681.602	4.5331	4	6	159.26	11	3	1	0	681.228	3	47	CHEMBL364140	CC(C)[C@@H](Oc1ccc(CNC(=O)[C@@H]2CCCN2C(=O)CC(N)Cc2ccc(C(F)(F)F)cc2F)cc1)C(=O)O.O=C(O)C(F)(F)F	nM	1	train
CC(C)[C@@H](Oc1ccc(CNC(=O)[C@@H]2CCCN2C(=O)CC(N)Cc2ccc(F)cc2Cl)cc1)C(=O)O.O=C(O)C(F)(F)F	8.76955	1	1	1.7	648.05	4.1677	4	6	159.26	11	3	1	0	647.202	3	44	CHEMBL366048	CC(C)[C@@H](Oc1ccc(CNC(=O)[C@@H]2CCCN2C(=O)CC(N)Cc2ccc(F)cc2Cl)cc1)C(=O)O.O=C(O)C(F)(F)F	nM	1	train
CC(C)[C@@H](Oc1ccc(CNC(=O)[C@@H]2CCCN2C(=O)CC(N)Cc2cccc(OC(F)(F)F)c2)cc1)C(=O)O.O=C(O)C(F)(F)F	6.53018	1	1	295	679.611	4.2738	4	7	168.49	12	3	1	0	679.233	3	47	CHEMBL365280	CC(C)[C@@H](Oc1ccc(CNC(=O)[C@@H]2CCCN2C(=O)CC(N)Cc2cccc(OC(F)(F)F)c2)cc1)C(=O)O.O=C(O)C(F)(F)F	nM	1	train
CC(C)[C@@H](Oc1ccc(CNC(=O)[C@@H]2CCCN2C(=O)CC(N)Cc2ccccc2)cc1)C(=O)O.O=C(O)C(F)(F)F	7.74473	1	1	18	595.615	3.3752	4	6	159.26	11	3	1	0	595.251	3	42	CHEMBL364101	CC(C)[C@@H](Oc1ccc(CNC(=O)[C@@H]2CCCN2C(=O)CC(N)Cc2ccccc2)cc1)C(=O)O.O=C(O)C(F)(F)F	nM	1	train
CC(C)[C@@H](Oc1ccc(CNC(=O)[C@@H]2CCCN2C(=O)CC(N)Cc2ccccc2F)cc1)C(=O)O.O=C(O)C(F)(F)F	7.88606	1	1	13	613.605	3.5143	4	6	159.26	11	3	1	0	613.241	3	43	CHEMBL365231	CC(C)[C@@H](Oc1ccc(CNC(=O)[C@@H]2CCCN2C(=O)CC(N)Cc2ccccc2F)cc1)C(=O)O.O=C(O)C(F)(F)F	nM	1	train
CC(C)[C@@H](Oc1ccc(NC(=O)C2CC=NN2C(=O)C[C@H](N)Cc2cc(F)c(F)cc2F)cc1)C(=O)O.Cl	5.65758	0	1	2200	556.969	3.499	3	6	134.32	10	3	1	0	556.17	3	38	CHEMBL528328	CC(C)[C@@H](Oc1ccc(NC(=O)C2CC=NN2C(=O)C[C@H](N)Cc2cc(F)c(F)cc2F)cc1)C(=O)O.Cl	nM	1	train
CC(C)[C@@H]1CNCCN1C(=O)C[C@H](N)Cc1ccccc1F	6.03527	1	1	922	307.413	1.542	2	3	58.36	5	2	0	1	307.206	2	22	CHEMBL360488	CC(C)[C@@H]1CNCCN1C(=O)C[C@H](N)Cc1ccccc1F	nM	1	val
CC(C)[C@@]1(N)C[C@@H]2SC[C@@H](C#N)N2C1=O.Cl	7.48149	1	1	33	261.778	0.95908	1	4	70.12	1	2	0	1	261.07	2	16	CHEMBL564854	CC(C)[C@@]1(N)C[C@@H]2SC[C@@H](C#N)N2C1=O.Cl	nM	1	train
CC(C)[C@H](N)C(=O)N1CCCC1	5.52288	0	5	3000	170.256	0.5921	1	2	46.33	2	1	0	1	170.142	1	12	CHEMBL383705	CC(C)[C@H](N)C(=O)N1CCCC1	nM	1	train
CC(C)[C@H](N)C(=O)N1CCCC1B(O)O	7.65758	1	1	22	214.074	-1.0273	3	4	86.79	3	1	0	1	214.149	1	15	CHEMBL4176189	CC(C)[C@H](N)C(=O)N1CCCC1B(O)O	nM	1	train
CC(C)[C@H](N)C(=O)N1CCCC1P(=O)(Oc1ccccc1)Oc1ccccc1	4.05061	0	1	89000	402.431	4.2693	1	5	81.86	7	3	0	1	402.171	3	28	CHEMBL236586	CC(C)[C@H](N)C(=O)N1CCCC1P(=O)(Oc1ccccc1)Oc1ccccc1	nM	1	val
CC(C)[C@H](N)C(=O)N1CCC[C@@H]1B(O)O	9.52288	1	1	0.3	214.074	-1.0273	3	4	86.79	3	1	0	1	214.149	1	15	CHEMBL195189	CC(C)[C@H](N)C(=O)N1CCC[C@@H]1B(O)O	nM	1	train
CC(C)[C@H](N)C(=O)N1CCC[C@H]1B(O)O	10	1	19	0.1	214.074	-1.0273	3	4	86.79	3	1	0	1	214.149	1	15	CHEMBL67279	CC(C)[C@H](N)C(=O)N1CCC[C@H]1B(O)O	nM	1	train
CC(C)[C@H](N)C(=O)N1CCC[C@H]1C#N	8.69897	1	1	2	195.266	0.48428	1	3	70.12	2	1	0	1	195.137	1	14	CHEMBL96666	CC(C)[C@H](N)C(=O)N1CCC[C@H]1C#N	nM	1	train
CC(C)[C@H](N)C(=O)N1CCC[C@H]1C(=O)CO	8.34679	1	2	4.5	228.292	-0.4779	2	4	83.63	4	1	0	1	228.147	1	16	CHEMBL5980162	CC(C)[C@H](N)C(=O)N1CCC[C@H]1C(=O)CO	nM	1	train
CC(C)[C@H](N)C(=O)N1CSC[C@H]1B(O)O	7.65758	1	1	22	232.114	-1.1168	3	5	86.79	3	1	0	1	232.105	1	15	CHEMBL510594	CC(C)[C@H](N)C(=O)N1CSC[C@H]1B(O)O	nM	1	train
CC(C)[C@H](N)C(=O)N1C[C@@H](O)C[C@H]1B(O)O	8.04576	1	2	9	230.073	-2.0565	4	5	107.02	3	1	0	1	230.144	1	16	CHEMBL6055810	CC(C)[C@H](N)C(=O)N1C[C@@H](O)C[C@H]1B(O)O	nM	1	train
CC(C)[C@H](N)C(=O)N1C[C@H](O)C[C@H]1B(O)O	8.69897	1	2	2	230.073	-2.0565	4	5	107.02	3	1	0	1	230.144	1	16	CHEMBL5892398	CC(C)[C@H](N)C(=O)N1C[C@H](O)C[C@H]1B(O)O	nM	1	train
CC(C)[C@H](N)C(=O)N1Cc2ccc(F)cc2C1	4.69315	0	1	20270	236.29	1.6512	1	2	46.33	2	2	0	1	236.132	2	17	CHEMBL5874480	CC(C)[C@H](N)C(=O)N1Cc2ccc(F)cc2C1	nM	1	val
CC(C)[C@H](N)C(=O)N1Cc2ccc(F)cc2[C@H]1B(O)O	1.69315	0	1	20270000	280.108	0.2043	3	4	86.79	3	2	0	1	280.139	2	20	CHEMBL5837755	CC(C)[C@H](N)C(=O)N1Cc2ccc(F)cc2[C@H]1B(O)O	nM	1	val
CC(C)[C@H](N)C(=O)N[C@@H](C)B(O)O	9.05061	1	3	0.89	188.036	-1.5136	4	4	95.58	4	0	0	1	188.133	0	13	CHEMBL365322	CC(C)[C@H](N)C(=O)N[C@@H](C)B(O)O	nM	1	train
CC(C)[C@H](N)C(=O)N[C@@H](Cc1c[nH]c2ccccc12)C(=O)O	4.1825	0	1	65690	303.362	1.2631	4	3	108.21	6	2	0	1	303.158	2	22	CHEMBL91777	CC(C)[C@H](N)C(=O)N[C@@H](Cc1c[nH]c2ccccc12)C(=O)O	nM	1	train
CC(C)[C@H](N)C(=S)N1CCC[C@H]1B(O)O	9.09691	1	4	0.8	230.142	-0.2265	3	4	69.72	3	1	0	1	230.126	1	15	CHEMBL3686736	CC(C)[C@H](N)C(=S)N1CCC[C@H]1B(O)O	nM	1	train
CC(C)[C@H](N)C(=S)N[C@@H](C)B(O)O	7.13668	1	2	73	204.104	-0.7128	4	4	78.51	4	0	0	1	204.11	0	13	CHEMBL3686734	CC(C)[C@H](N)C(=S)N[C@@H](C)B(O)O	nM	1	train
CC(C)[C@H](N)Cc1cc(F)c(F)cc1F	5.71444	0	1	1930	217.234	2.6297	1	1	26.02	3	1	0	1	217.108	1	15	CHEMBL445544	CC(C)[C@H](N)Cc1cc(F)c(F)cc1F	nM	1	train
CC(C)[C@H](NC(=O)[C@@H]1CCCN1C(=O)[C@@H](N)C1CCCCC1)C(=O)N1CCC[C@H]1B(O)O	7.72125	1	2	19	450.389	0.0288	4	6	136.2	7	3	0	1	450.301	3	32	CHEMBL1765234	CC(C)[C@H](NC(=O)[C@@H]1CCCN1C(=O)[C@@H](N)C1CCCCC1)C(=O)N1CCC[C@H]1B(O)O	nM	1	test
CC(C)[C@H](NC(=O)c1ccnc2ccc(-c3ccc(Cl)cc3)cc12)C(=O)N1CC(F)(F)C[C@H]1C#N	5.25964	0	1	5500	496.945	5.06938	1	4	86.09	5	4	1	0	496.148	4	35	CHEMBL5874851	CC(C)[C@H](NC(=O)c1ccnc2ccc(-c3ccc(Cl)cc3)cc12)C(=O)N1CC(F)(F)C[C@H]1C#N	nM	1	val
CC(C)[C@H](Nc1ccc(CNC(=O)[C@@H]2CCCN2C(=O)C[C@H](N)Cc2cc(F)ccc2F)cc1)C(=O)O	9.31876	1	1	0.48	516.589	3.0532	4	5	124.76	11	3	1	0	516.255	3	37	CHEMBL5287917	CC(C)[C@H](Nc1ccc(CNC(=O)[C@@H]2CCCN2C(=O)C[C@H](N)Cc2cc(F)ccc2F)cc1)C(=O)O	nM	1	train
CC(C)[C@H](Nc1ccc(CNC(=O)[C@@H]2CSCN2C(=O)C[C@H](N)Cc2cc(F)ccc2F)cc1)C(=O)O	9.52288	1	1	0.3	534.629	2.9637	4	6	124.76	11	3	1	0	534.211	3	37	CHEMBL5267798	CC(C)[C@H](Nc1ccc(CNC(=O)[C@@H]2CSCN2C(=O)C[C@H](N)Cc2cc(F)ccc2F)cc1)C(=O)O	nM	1	train
CC(C)[C@H](Nc1ccc(CNC(=O)[C@@H]2SCCN2C(=O)C[C@H](N)Cc2cc(F)c(F)cc2F)cc1)C(=O)O	8.92082	1	1	1.2	552.619	3.1028	4	6	124.76	11	3	1	0	552.202	3	38	CHEMBL1683508	CC(C)[C@H](Nc1ccc(CNC(=O)[C@@H]2SCCN2C(=O)C[C@H](N)Cc2cc(F)c(F)cc2F)cc1)C(=O)O	nM	1	train
CC(C)[C@H](Nc1ccc(CNC(=O)[C@H]2SCCN2C(=O)C[C@H](N)Cc2cc(F)c(F)cc2F)cc1)C(=O)O	7.88606	1	1	13	552.619	3.1028	4	6	124.76	11	3	1	0	552.202	3	38	CHEMBL1683643	CC(C)[C@H](Nc1ccc(CNC(=O)[C@H]2SCCN2C(=O)C[C@H](N)Cc2cc(F)c(F)cc2F)cc1)C(=O)O	nM	1	train
CC(C)[C@H](Oc1ccc(CNC(=O)[C@@H]2CCCN2C(=O)CC(N)Cc2ccccc2F)cc1)C(=O)O.O=C(O)C(F)(F)F	8.74473	1	1	1.8	613.605	3.5143	4	6	159.26	11	3	1	0	613.241	3	43	CHEMBL364100	CC(C)[C@H](Oc1ccc(CNC(=O)[C@@H]2CCCN2C(=O)CC(N)Cc2ccccc2F)cc1)C(=O)O.O=C(O)C(F)(F)F	nM	1	train
CC(C)[C@H](Oc1ccc(CNC(=O)[C@@H]2CCCN2C(=O)C[C@H](N)Cc2cc(F)c(F)c(F)c2F)cc1)C(=O)O	8.09691	1	1	8	553.553	3.2983	3	5	121.96	11	3	1	0	553.22	3	39	CHEMBL397716	CC(C)[C@H](Oc1ccc(CNC(=O)[C@@H]2CCCN2C(=O)C[C@H](N)Cc2cc(F)c(F)c(F)c2F)cc1)C(=O)O	nM	1	train
CC(C)[C@H](Oc1ccc(CNC(=O)[C@@H]2CCCN2C(=O)C[C@H](N)Cc2cc(F)c(F)cc2F)cc1)C(=O)O	8.69897	1	1	2	535.563	3.1592	3	5	121.96	11	3	1	0	535.229	3	38	CHEMBL395762	CC(C)[C@H](Oc1ccc(CNC(=O)[C@@H]2CCCN2C(=O)C[C@H](N)Cc2cc(F)c(F)cc2F)cc1)C(=O)O	nM	1	train
CC(C)[C@H](Oc1ccc(CNC(=O)[C@@H]2CCCN2C(=O)C[C@H](N)Cc2cc(F)ccc2F)cc1)C(=O)O	9.31876	1	1	0.48	517.573	3.0201	3	5	121.96	11	3	1	0	517.239	3	37	CHEMBL1186023	CC(C)[C@H](Oc1ccc(CNC(=O)[C@@H]2CCCN2C(=O)C[C@H](N)Cc2cc(F)ccc2F)cc1)C(=O)O	nM	1	train
CC(C)[C@H](Oc1ccc(CNC(=O)[C@@H]2CCCN2C(=O)C[C@H](N)Cc2cc(F)ccc2F)cc1)C(=O)O.O=C(O)C(F)(F)F	9.31876	1	1	0.48	631.595	3.6534	4	6	159.26	11	3	1	0	631.232	3	44	CHEMBL445949	CC(C)[C@H](Oc1ccc(CNC(=O)[C@@H]2CCCN2C(=O)C[C@H](N)Cc2cc(F)ccc2F)cc1)C(=O)O.O=C(O)C(F)(F)F	nM	1	train
CC(C)[C@H](Oc1ccc(CNC(=O)[C@@H]2CSCN2C(=O)CC(N)Cc2cc(F)ccc2F)cc1)C(=O)O.O=C(O)C(F)(F)F	9.52288	1	1	0.3	649.635	3.5639	4	7	159.26	11	3	1	0	649.188	3	44	CHEMBL366290	CC(C)[C@H](Oc1ccc(CNC(=O)[C@@H]2CSCN2C(=O)CC(N)Cc2cc(F)ccc2F)cc1)C(=O)O.O=C(O)C(F)(F)F	nM	1	train
CC(C)[C@H](Oc1ccc(NC(=O)C2CC=NN2C(=O)C[C@H](N)Cc2cc(F)c(F)cc2F)cc1)C(=O)O.Cl	5.56864	0	1	2700	556.969	3.499	3	6	134.32	10	3	1	0	556.17	3	38	CHEMBL488714	CC(C)[C@H](Oc1ccc(NC(=O)C2CC=NN2C(=O)C[C@H](N)Cc2cc(F)c(F)cc2F)cc1)C(=O)O.Cl	nM	1	train
CC(C)c1cccc(C(C)C)c1N1C(=O)c2c(F)c(F)c(F)c(F)c2C1=S	4.51713	0	1	30400	395.421	5.8257	0	2	20.31	3	3	1	0	395.097	3	27	CHEMBL151999	CC(C)c1cccc(C(C)C)c1N1C(=O)c2c(F)c(F)c(F)c(F)c2C1=S	nM	1	train
CC(C)c1cccc(C(C)C)c1N1C(=O)c2ccc(N)cc2C1=O	3.59998	0	1	251200	322.408	4.3162	1	3	63.4	3	3	0	1	322.168	3	24	CHEMBL90558	CC(C)c1cccc(C(C)C)c1N1C(=O)c2ccc(N)cc2C1=O	nM	1	train
CC(C)c1cccc(C(C)C)c1N1C(=O)c2ccc(O)cc2C1=O	4.18111	0	1	65900	323.392	4.4396	1	3	57.61	3	3	0	1	323.152	3	24	CHEMBL313952	CC(C)c1cccc(C(C)C)c1N1C(=O)c2ccc(O)cc2C1=O	nM	1	train
CC(C)c1cccc(C(C)C)c1N1C(=O)c2cccc(O)c2C1=O	4.36051	0	1	43600	323.392	4.4396	1	3	57.61	3	3	0	1	323.152	3	24	CHEMBL88474	CC(C)c1cccc(C(C)C)c1N1C(=O)c2cccc(O)c2C1=O	nM	1	train
CC(C)c1cccc(C(C)C)c1N1C(=O)c2ccccc2C1=S	4.23807	0	1	57800	323.461	5.2693	0	2	20.31	3	3	1	0	323.134	3	23	CHEMBL329471	CC(C)c1cccc(C(C)C)c1N1C(=O)c2ccccc2C1=S	nM	1	train
CC(C)c1cccc(C(C)C)c1N1C(=S)c2c(F)c(F)c(F)c(F)c2C1=S	4.43533	0	1	36700	411.489	6.361	0	2	3.24	3	3	1	0	411.074	3	27	CHEMBL153037	CC(C)c1cccc(C(C)C)c1N1C(=S)c2c(F)c(F)c(F)c(F)c2C1=S	nM	1	train
CC(C)c1nnc2n1[C@@H]1CCN(C(=O)C[C@H](N)Cc3cc(F)c(F)cc3F)C[C@@H]1CC2.Cl	7.49757	1	2	31.8	471.955	3.5365	1	5	77.04	5	4	0	1	471.201	4	32	CHEMBL4085550	CC(C)c1nnc2n1[C@@H]1CCN(C(=O)C[C@H](N)Cc3cc(F)c(F)cc3F)C[C@@H]1CC2.Cl	nM	1	train
CC(C)c1nnc2n1[C@@H]1CCN(C(=O)C[C@H](N)Cc3cc(F)c(F)cc3F)C[C@H]1CC2.Cl	6.81901	1	1	151.7	471.955	3.5365	1	5	77.04	5	4	0	1	471.201	4	32	CHEMBL4098632	CC(C)c1nnc2n1[C@@H]1CCN(C(=O)C[C@H](N)Cc3cc(F)c(F)cc3F)C[C@H]1CC2.Cl	nM	1	test
CC(C)c1nsc(N2CCN(C(=O)[C@@H]3CN[C@H](C(=O)N4CCCC4)C3)CC2)n1	7.284	1	2	52	406.556	0.9106	1	7	81.67	4	4	0	1	406.215	4	28	CHEMBL402645	CC(C)c1nsc(N2CCN(C(=O)[C@@H]3CN[C@H](C(=O)N4CCCC4)C3)CC2)n1	nM	1	train
CC(C)n1c(=O)n(Cc2ccccc2C#N)c2c(N3CCC[C@@H](N)C3)ccnc21	6.31876	1	1	480	390.491	2.62638	1	7	92.87	4	4	0	1	390.217	4	29	CHEMBL3329628	CC(C)n1c(=O)n(Cc2ccccc2C#N)c2c(N3CCC[C@@H](N)C3)ccnc21	nM	1	train
CC(Cc1nc(-c2ccc(S(C)(=O)=O)cc2Cl)no1)C(F)=C1CCCC1.O=C(O)C(F)(F)F	7.67778	1	1	21	512.909	5.403	1	6	110.36	5	3	2	0	512.08	3	33	CHEMBL1162974	CC(Cc1nc(-c2ccc(S(C)(=O)=O)cc2Cl)no1)C(F)=C1CCCC1.O=C(O)C(F)(F)F	nM	1	train
CC(F)(F)C(=O)NC[C@@H]1CCCN1C(=O)C[C@H](N)Cc1cc(F)c(F)cc1F	8.22915	1	1	5.9	407.383	2.1262	2	3	75.43	7	2	0	1	407.163	2	28	CHEMBL557860	CC(F)(F)C(=O)NC[C@@H]1CCCN1C(=O)C[C@H](N)Cc1cc(F)c(F)cc1F	nM	1	train
CC(N)(CNCC(=O)N1CCC[C@H]1C#N)C(=O)O	3.96257	0	1	109000	254.29	-1.10742	3	5	119.45	5	1	0	1	254.138	1	18	CHEMBL329581	CC(N)(CNCC(=O)N1CCC[C@H]1C#N)C(=O)O	nM	1	train
CC(N)(CO)C(O)NCC(=O)N1CCC[C@H]1C#N	6.42946	1	1	372	256.306	-1.88132	4	6	122.61	5	1	0	1	256.154	1	18	CHEMBL96607	CC(N)(CO)C(O)NCC(=O)N1CCC[C@H]1C#N	nM	1	train
CC(N)/C(F)=C1\CCC[C@@H]1C#N.Cl	5.21968	0	2	6030	204.676	2.30268	1	2	49.81	1	1	0	1	204.083	1	13	CHEMBL460013	CC(N)/C(F)=C1\CCC[C@@H]1C#N.Cl	nM	1	train
CC(O)c1ccc(N2CCN(C(=O)C[C@H](N)Cc3cc(F)c(F)cc3F)CC2)cc1	6.5784	1	1	264	421.463	2.7659	2	4	69.8	6	3	0	1	421.198	3	30	CHEMBL2069831	CC(O)c1ccc(N2CCN(C(=O)C[C@H](N)Cc3cc(F)c(F)cc3F)CC2)cc1	nM	1	train
CC(Oc1ccc(CNC(=O)C2SCCN2C(=O)C[C@H](N)Cc2cc(F)c(F)cc2F)cc1)C(=O)O.Cl	6.66555	1	1	216	562.01	2.8554	3	6	121.96	10	3	1	0	561.131	3	37	CHEMBL1683495	CC(Oc1ccc(CNC(=O)C2SCCN2C(=O)C[C@H](N)Cc2cc(F)c(F)cc2F)cc1)C(=O)O.Cl	nM	1	train
CC(Oc1ccc(CNC(=O)[C@@H]2CCCN2C(=O)CC(N)Cc2ccccc2F)cc1)C(=O)O.O=C(O)C(F)(F)F	7.74473	1	1	18	585.551	2.8782	4	6	159.26	10	3	1	0	585.21	3	41	CHEMBL183736	CC(Oc1ccc(CNC(=O)[C@@H]2CCCN2C(=O)CC(N)Cc2ccccc2F)cc1)C(=O)O.O=C(O)C(F)(F)F	nM	1	train
CC(c1ccc(-n2cncn2)cc1)N1C[C@H](N)[C@H](C(=O)C2CCC[C@H]2C#N)C1	8.52288	1	1	3	378.48	2.09638	1	7	100.83	5	4	0	1	378.217	4	28	CHEMBL400532	CC(c1ccc(-n2cncn2)cc1)N1C[C@H](N)[C@H](C(=O)C2CCC[C@H]2C#N)C1	nM	1	train
CC(c1ccc(C#N)cc1)N1C[C@H](N)[C@H](C(=O)N2CCC[C@H]2C#N)C1	8.25964	1	1	5.5	337.427	1.39296	1	5	97.15	3	3	0	1	337.19	3	25	CHEMBL249601	CC(c1ccc(C#N)cc1)N1C[C@H](N)[C@H](C(=O)N2CCC[C@H]2C#N)C1	nM	1	train
CC(c1ccc([N+](=O)[O-])cc1)N1C[C@H](N)[C@H](C(=O)N2CCCC2)C1	7.08092	1	1	83	332.404	1.5373	1	5	92.71	4	3	0	1	332.185	3	24	CHEMBL399693	CC(c1ccc([N+](=O)[O-])cc1)N1C[C@H](N)[C@H](C(=O)N2CCCC2)C1	nM	1	train
CC(c1nc(-c2ccc(Br)cc2Cl)no1)[C@H](N)C(F)=C1CCCC1.O=C(O)C(F)(F)F	6.19044	1	1	645	528.728	6.0142	2	5	102.24	4	3	2	0	527.023	3	31	CHEMBL256603	CC(c1nc(-c2ccc(Br)cc2Cl)no1)[C@H](N)C(F)=C1CCCC1.O=C(O)C(F)(F)F	nM	1	train
CC(c1nc(-c2ccc(C(F)(F)F)cc2Cl)no1)[C@H](N)C(F)=C1CCCC1.O=C(O)C(F)(F)F	6.27984	1	1	525	517.829	6.2705	2	5	102.24	4	3	2	0	517.1	3	34	CHEMBL255351	CC(c1nc(-c2ccc(C(F)(F)F)cc2Cl)no1)[C@H](N)C(F)=C1CCCC1.O=C(O)C(F)(F)F	nM	1	train
CC(c1nc(-c2ccc(Cl)cc2Cl)no1)[C@H](N)C(F)=C1CCCC1.O=C(O)C(F)(F)F	5.93367	0	1	1165	484.277	5.9051	2	5	102.24	4	3	1	0	483.074	3	31	CHEMBL437026	CC(c1nc(-c2ccc(Cl)cc2Cl)no1)[C@H](N)C(F)=C1CCCC1.O=C(O)C(F)(F)F	nM	1	train
CC(c1nc(-c2ccc(NS(C)(=O)=O)cc2Cl)no1)[C@H](N)C(F)=C1CCCC1.O=C(O)C(F)(F)F	7.24413	1	1	57	542.939	4.6232	3	7	148.41	6	3	1	0	542.101	3	35	CHEMBL256172	CC(c1nc(-c2ccc(NS(C)(=O)=O)cc2Cl)no1)[C@H](N)C(F)=C1CCCC1.O=C(O)C(F)(F)F	nM	1	train
CC(c1nc(-c2ccc(S(=O)(=O)C(F)(F)F)cc2)no1)[C@H](N)C(F)=C1CCCC1.O=C(O)C(F)(F)F	5.82681	0	1	1490	547.449	4.8918	2	7	136.38	5	3	1	0	547.101	3	36	CHEMBL401932	CC(c1nc(-c2ccc(S(=O)(=O)C(F)(F)F)cc2)no1)[C@H](N)C(F)=C1CCCC1.O=C(O)C(F)(F)F	nM	1	train
CC(c1nc(-c2ccc(S(C)(=O)=O)cc2)no1)[C@H](N)C(F)=C1CCCC1.O=C(O)C(F)(F)F	7.04576	1	1	90	493.479	4.0018	2	7	136.38	5	3	0	1	493.129	3	33	CHEMBL257709	CC(c1nc(-c2ccc(S(C)(=O)=O)cc2)no1)[C@H](N)C(F)=C1CCCC1.O=C(O)C(F)(F)F	nM	1	train
CC(c1nc(-c2ccc(S(C)(=O)=O)cc2Cl)no1)[C@H](N)C(F)=C1CCCC1.O=C(O)C(F)(F)F	8.12494	1	1	7.5	527.924	4.6552	2	7	136.38	5	3	1	0	527.09	3	34	CHEMBL257023	CC(c1nc(-c2ccc(S(C)(=O)=O)cc2Cl)no1)[C@H](N)C(F)=C1CCCC1.O=C(O)C(F)(F)F	nM	1	train
CC1(C)C(=O)N(Cc2ccccc2C#N)c2c(N3CCC[C@@H](N)C3)ccnc21	5.46852	0	1	3400	375.476	2.70518	1	5	86.25	3	4	0	1	375.206	4	28	CHEMBL3329625	CC1(C)C(=O)N(Cc2ccccc2C#N)c2c(N3CCC[C@@H](N)C3)ccnc21	nM	1	test
CC1(C)C2CC(CNCC(=O)N3CCC[C@H]3C#N)CC1C2	6.61618	1	1	242	289.423	2.16288	1	3	56.13	4	4	0	1	289.215	4	21	CHEMBL96071	CC1(C)C2CC(CNCC(=O)N3CCC[C@H]3C#N)CC1C2	nM	1	train
CC1(C)CCCN[C@@H]1C(=O)N1CCC[C@H]1B(O)O	7.03621	1	3	92	254.139	-0.2324	3	4	72.8	2	2	0	1	254.18	2	18	CHEMBL5817549	CC1(C)CCCN[C@@H]1C(=O)N1CCC[C@H]1B(O)O	nM	1	train
CC1(C)CCN[C@@H]1C(=O)N1CCC[C@H]1B(O)O	8.85387	1	3	1.4	240.112	-0.6225	3	4	72.8	2	2	0	1	240.165	2	17	CHEMBL5778991	CC1(C)CCN[C@@H]1C(=O)N1CCC[C@H]1B(O)O	nM	1	train
CC1(C)CN(C(=O)C[C@H](N)Cc2cc(F)c(F)cc2F)Cc2nnc(C(F)(F)F)n21.Cl	7.03621	1	1	92	471.833	3.1734	1	5	77.04	4	3	0	1	471.126	3	31	CHEMBL536765	CC1(C)CN(C(=O)C[C@H](N)Cc2cc(F)c(F)cc2F)Cc2nnc(C(F)(F)F)n21.Cl	nM	1	train
CC1(C)CN[C@@H]1C(=O)N1CCC[C@H]1B(O)O	9.30103	1	3	0.5	226.085	-1.0126	3	4	72.8	2	2	0	1	226.149	2	16	CHEMBL5848496	CC1(C)CN[C@@H]1C(=O)N1CCC[C@H]1B(O)O	nM	1	train
CC1(C)N[C@H](C(=O)N2CCC[C@H]2C#N)C[C@@H]1C(=O)N1Cc2ccccc2C1	6.007	1	1	984	366.465	1.80008	1	4	76.44	2	4	0	1	366.206	4	27	CHEMBL210522	CC1(C)N[C@H](C(=O)N2CCC[C@H]2C#N)C[C@@H]1C(=O)N1Cc2ccccc2C1	nM	1	train
CC1(C)[C@@H]2CC[C@@]1(C)[C@H](NCC(=O)N1CCC[C@H]1C#N)C2	5.8962	0	1	1270	289.423	2.30538	1	3	56.13	3	3	0	1	289.215	3	21	CHEMBL4247814	CC1(C)[C@@H]2CC[C@@]1(C)[C@H](NCC(=O)N1CCC[C@H]1C#N)C2	nM	1	train
CC1(C)[C@H]2CC[C@]1(C)C(=O)[C@H]2NCC(=O)N1CCC[C@H]1C#N	4.80189	0	1	15780	303.406	1.48438	1	4	73.2	3	3	0	1	303.195	3	22	CHEMBL4238169	CC1(C)[C@H]2CC[C@]1(C)C(=O)[C@H]2NCC(=O)N1CCC[C@H]1C#N	nM	1	val
CC1(C)[C@H]2CC[C@]1(C)[C@@H](NCC(=O)N1CCC[C@H]1C#N)C2	5.74958	0	1	1780	289.423	2.30538	1	3	56.13	3	3	0	1	289.215	3	21	CHEMBL4242321	CC1(C)[C@H]2CC[C@]1(C)[C@@H](NCC(=O)N1CCC[C@H]1C#N)C2	nM	1	train
CC1(C)[C@H]2CC[C@]1(C)[C@@H](O)[C@H]2NCC(=O)N1CCC[C@H]1C#N	5.12033	0	1	7580	305.422	1.27618	2	4	76.36	3	3	0	1	305.21	3	22	CHEMBL4238607	CC1(C)[C@H]2CC[C@]1(C)[C@@H](O)[C@H]2NCC(=O)N1CCC[C@H]1C#N	nM	1	train
CC1(C)c2cnc(C3CC3)nc2CN1[C@H]1CO[C@H](c2cc(F)ccc2F)[C@@H](N)C1	4.89963	0	1	12600	400.473	3.5404	1	5	64.27	3	5	0	1	400.207	5	29	CHEMBL2425065	CC1(C)c2cnc(C3CC3)nc2CN1[C@H]1CO[C@H](c2cc(F)ccc2F)[C@@H](N)C1	nM	1	train
CC1(C)c2nc(C3CC3)ncc2CN1[C@H]1CO[C@H](c2cc(F)ccc2F)[C@@H](N)C1	7.56864	1	1	27	400.473	3.5404	1	5	64.27	3	5	0	1	400.207	5	29	CHEMBL2425064	CC1(C)c2nc(C3CC3)ncc2CN1[C@H]1CO[C@H](c2cc(F)ccc2F)[C@@H](N)C1	nM	1	train
CC1(C)c2nnc(C(F)(F)F)n2CCN1C(=O)C[C@H](N)Cc1cc(F)c(F)cc1F.Cl	6.75696	1	1	175	471.833	3.1734	1	5	77.04	4	3	0	1	471.126	3	31	CHEMBL536088	CC1(C)c2nnc(C(F)(F)F)n2CCN1C(=O)C[C@H](N)Cc1cc(F)c(F)cc1F.Cl	nM	1	train
CC1(NC(=O)C[C@H](N)Cc2ccccc2F)CCN(Cc2ccccc2)CC1	5.10791	0	1	7800	383.511	3.2565	2	3	58.36	7	3	0	1	383.237	3	28	CHEMBL513764	CC1(NC(=O)C[C@H](N)Cc2ccccc2F)CCN(Cc2ccccc2)CC1	nM	1	train
CC1(NCC(=O)N2C[C@H](F)C[C@@H]2C#N)CCN(S(C)(=O)=O)CC1	8.20761	1	1	6.2	346.428	-0.14732	1	5	93.51	4	2	0	1	346.147	2	23	CHEMBL456419	CC1(NCC(=O)N2C[C@H](F)C[C@@H]2C#N)CCN(S(C)(=O)=O)CC1	nM	1	train
CC1(NCC(=O)N2[C@H](C#N)CC[C@@H]2C#N)CCCC1	6.6968	1	1	201	260.341	1.31546	1	4	79.92	3	2	0	1	260.164	2	19	CHEMBL381111	CC1(NCC(=O)N2[C@H](C#N)CC[C@@H]2C#N)CCCC1	nM	1	train
CC1(NCC(=O)N2[C@H](C#N)CC[C@@H]2C#N)CCCCC1	6.16178	1	1	689	274.368	1.70556	1	4	79.92	3	2	0	1	274.179	2	20	CHEMBL377058	CC1(NCC(=O)N2[C@H](C#N)CC[C@@H]2C#N)CCCCC1	nM	1	train
CC1(S(=O)(=O)n2cc3c(n2)CN([C@H]2CCO[C@H](c4cc(F)c(F)cc4F)[C@@H](N)C2)C3)CC1	8.39794	1	2	4	470.517	2.594	1	7	90.45	4	5	0	1	470.16	5	32	CHEMBL3654425	CC1(S(=O)(=O)n2cc3c(n2)CN([C@H]2CCO[C@H](c4cc(F)c(F)cc4F)[C@@H](N)C2)C3)CC1	nM	1	train
CC1(S(=O)(=O)n2cc3c(n2)CN([C@H]2CCO[C@H](c4cc(F)ccc4F)[C@@H](N)C2)C3)CC1	8.09151	1	1	8.1	452.527	2.4549	1	7	90.45	4	5	0	1	452.169	5	31	CHEMBL3654430	CC1(S(=O)(=O)n2cc3c(n2)CN([C@H]2CCO[C@H](c4cc(F)ccc4F)[C@@H](N)C2)C3)CC1	nM	1	train
CC1([C@H](N)C(=O)N2CCC[C@H]2B(O)O)CC1	8.85387	1	3	1.4	226.085	-0.8832	3	4	86.79	3	2	0	1	226.149	2	16	CHEMBL5809136	CC1([C@H](N)C(=O)N2CCC[C@H]2B(O)O)CC1	nM	1	train
CC1([C@H](N)C(=O)N2CCC[C@H]2B(O)O)CCCC1	8.5376	1	3	2.9	254.139	-0.103	3	4	86.79	3	2	0	1	254.18	2	18	CHEMBL5968328	CC1([C@H](N)C(=O)N2CCC[C@H]2B(O)O)CCCC1	nM	1	train
CC1([C@H](N)C(=O)N2CCC[C@H]2B(O)O)CCCCC1	8.55284	1	3	2.8	268.166	0.2871	3	4	86.79	3	2	0	1	268.196	2	19	CHEMBL5981431	CC1([C@H](N)C(=O)N2CCC[C@H]2B(O)O)CCCCC1	nM	1	train
CC1([C@H](N)C(=O)N2Cc3ccc(F)cc3C2)CCCCC1	5.68403	0	3	2070	290.382	2.9656	1	2	46.33	2	3	0	1	290.179	3	21	CHEMBL6039540	CC1([C@H](N)C(=O)N2Cc3ccc(F)cc3C2)CCCCC1	nM	1	val
CC1(c2nc([C@@H]3CCCN3C(=O)C[C@H](N)Cc3cc(F)c(F)cc3F)no2)COC1	8.69897	1	1	2	424.423	2.3984	1	6	94.48	6	4	0	1	424.172	4	30	CHEMBL565600	CC1(c2nc([C@@H]3CCCN3C(=O)C[C@H](N)Cc3cc(F)c(F)cc3F)no2)COC1	nM	1	test
CC12CC3(C)CC(C)(C1)CC(NCC(=O)N1CCC[C@@H]1B(O)O)(C2)C3	6.25181	1	1	560	348.296	1.7181	3	4	72.8	4	5	0	1	348.258	5	25	CHEMBL381444	CC12CC3(C)CC(C)(C1)CC(NCC(=O)N1CCC[C@@H]1B(O)O)(C2)C3	nM	1	train
CC1C(=O)NCCCN1C(=O)C[C@H](N)Cc1cc(F)c(F)cc1F	8.18046	1	1	6.6	343.349	1.1008	2	3	75.43	4	2	0	1	343.151	2	24	CHEMBL390853	CC1C(=O)NCCCN1C(=O)C[C@H](N)Cc1cc(F)c(F)cc1F	nM	1	train
CC1C(=O)NCCCN1C(=O)C[C@H](N)Cc1cc(F)ccc1F	7.9393	1	1	11.5	325.359	0.9617	2	3	75.43	4	2	0	1	325.16	2	23	CHEMBL427257	CC1C(=O)NCCCN1C(=O)C[C@H](N)Cc1cc(F)ccc1F	nM	1	train
CC1C(NCC(=O)N2CCC[C@H]2C#N)CC2CC1C2(C)C	7.79588	1	1	16	289.423	2.16128	1	3	56.13	3	4	0	1	289.215	4	21	CHEMBL96459	CC1C(NCC(=O)N2CCC[C@H]2C#N)CC2CC1C2(C)C	nM	1	train
CC1CCC(C)(NCC(=O)N2[C@H](C#N)CC[C@@H]2C#N)C1	6.11295	1	1	771	274.368	1.56146	1	4	79.92	3	2	0	1	274.179	2	20	CHEMBL207620	CC1CCC(C)(NCC(=O)N2[C@H](C#N)CC[C@@H]2C#N)C1	nM	1	train
CC1CCN(C(=O)[C@@H](N)CC(=O)N2CCN(C(c3ccc(F)cc3)c3ccc(F)cc3)CC2)C1.O=C(O)C(F)(F)F	4.7122	0	1	19400	584.586	3.4175	2	5	107.18	6	4	1	0	584.242	4	41	CHEMBL3799388	CC1CCN(C(=O)[C@@H](N)CC(=O)N2CCN(C(c3ccc(F)cc3)c3ccc(F)cc3)CC2)C1.O=C(O)C(F)(F)F	nM	1	train
CC1CCNC(=O)CN1C(=O)C[C@H](N)Cc1cc(F)c(F)cc1F	6.11634	1	2	765	343.349	1.1008	2	3	75.43	4	2	0	1	343.151	2	24	CHEMBL397010	CC1CCNC(=O)CN1C(=O)C[C@H](N)Cc1cc(F)c(F)cc1F	nM	1	train
CC1c2nc(C(C)(C)C)n(C)c2CCN1C(=O)C[C@H](N)Cc1cc(F)c(F)cc1F	6.4318	1	2	370	422.495	3.5407	1	4	64.15	4	3	0	1	422.229	3	30	CHEMBL250283	CC1c2nc(C(C)(C)C)n(C)c2CCN1C(=O)C[C@H](N)Cc1cc(F)c(F)cc1F	nM	1	train
CC1c2nc(C(F)(F)F)n(C)c2CCN1C(=O)C[C@H](N)Cc1cc(F)c(F)cc1F	7.34679	1	1	45	434.384	3.262	1	4	64.15	4	3	0	1	434.154	3	30	CHEMBL250202	CC1c2nc(C(F)(F)F)n(C)c2CCN1C(=O)C[C@H](N)Cc1cc(F)c(F)cc1F	nM	1	train
CC1c2nc(C(F)(F)F)n(C)c2CCN1C(=O)C[C@H](N)Cc1cc(F)ccc1F	7.18709	1	2	65	416.394	3.1229	1	4	64.15	4	3	0	1	416.164	3	29	CHEMBL250006	CC1c2nc(C(F)(F)F)n(C)c2CCN1C(=O)C[C@H](N)Cc1cc(F)ccc1F	nM	1	train
CC1c2nc(C3CC3)n(C)c2CCN1C(=O)C[C@H](N)Cc1cc(F)c(F)cc1F	6.3098	1	1	490	406.452	3.1206	1	4	64.15	5	4	0	1	406.198	4	29	CHEMBL400911	CC1c2nc(C3CC3)n(C)c2CCN1C(=O)C[C@H](N)Cc1cc(F)c(F)cc1F	nM	1	train
CC1c2nc(C3CC3)n(C)c2CCN1C(=O)C[C@H](N)Cc1cc(F)c(F)cc1F.Cl	6.60206	1	1	250	442.913	3.5424	1	4	64.15	5	4	0	1	442.175	4	30	CHEMBL1204389	CC1c2nc(C3CC3)n(C)c2CCN1C(=O)C[C@H](N)Cc1cc(F)c(F)cc1F.Cl	nM	1	train
CC1c2nnc(C(F)(F)F)n2C(C)CN1C(=O)C[C@H](N)Cc1cc(F)c(F)cc1F.Cl	7.95861	1	2	11	471.833	3.5603	1	5	77.04	4	3	0	1	471.126	3	31	CHEMBL536089	CC1c2nnc(C(F)(F)F)n2C(C)CN1C(=O)C[C@H](N)Cc1cc(F)c(F)cc1F.Cl	nM	1	train
CC1c2nnc(C(F)(F)F)n2CCN1C(=O)C[C@H](N)Cc1cc(F)c(F)cc1F.Cl	8.36653	1	1	4.3	457.806	2.9993	1	5	77.04	4	3	0	1	457.11	3	30	CHEMBL5266197	CC1c2nnc(C(F)(F)F)n2CCN1C(=O)C[C@H](N)Cc1cc(F)c(F)cc1F.Cl	nM	1	train
CC=CCn1c(N2CCC[C@H](N)C2)nc2c1c(=O)n(CC(=O)c1ccccc1NC(=O)C(C)C)c(=O)n2C	8.39794	1	1	4	521.622	1.8777	2	10	137.25	8	4	1	0	521.275	4	38	CHEMBL5939140	CC=CCn1c(N2CCC[C@H](N)C2)nc2c1c(=O)n(CC(=O)c1ccccc1NC(=O)C(C)C)c(=O)n2C	nM	1	train
CCC(=O)Nc1n[nH]c2c1CN([C@H]1CO[C@H](c3cc(F)ccc3F)[C@@H](N)C1)C2	8.85387	1	1	1.4	391.422	2.2095	3	5	96.27	4	4	0	1	391.182	4	28	CHEMBL3736135	CCC(=O)Nc1n[nH]c2c1CN([C@H]1CO[C@H](c3cc(F)ccc3F)[C@@H](N)C1)C2	nM	1	train
CCC(C)(C)NCC(=O)N1CCC[C@H]1C#N	6.97881	1	1	105	223.32	1.27918	1	3	56.13	4	1	0	1	223.168	1	16	CHEMBL94908	CCC(C)(C)NCC(=O)N1CCC[C@H]1C#N	nM	1	train
CCC(C)(C)c1nnc(C(=O)[C@@H]2C[C@H](F)CN2C(=O)CNC(C)(C)C)o1	7.69897	1	1	20	368.453	2.267	1	6	88.33	6	2	0	1	368.222	2	26	CHEMBL399408	CCC(C)(C)c1nnc(C(=O)[C@@H]2C[C@H](F)CN2C(=O)CNC(C)(C)C)o1	nM	1	val
CCC(C)C(N)C(=O)N(C)C	3.4437	0	1	360000	158.245	0.448	1	2	46.33	3	0	0	1	158.142	0	11	CHEMBL148002	CCC(C)C(N)C(=O)N(C)C	nM	1	train
CCC(C)C(N)C(=O)N(C)CC	3.77728	0	1	167000	172.272	0.8381	1	2	46.33	4	0	0	1	172.158	0	12	CHEMBL434886	CCC(C)C(N)C(=O)N(C)CC	nM	1	train
CCC(C)C(N)C(=O)N1CC=CCC1	4.284	0	1	52000	196.294	1.1483	1	2	46.33	3	1	0	1	196.158	1	14	CHEMBL444537	CCC(C)C(N)C(=O)N1CC=CCC1	nM	1	val
CCC(C)C(N)C(=O)N1CCC(F)C1	5.45593	0	1	3500	202.273	0.9302	1	2	46.33	3	1	0	1	202.148	1	14	CHEMBL148261	CCC(C)C(N)C(=O)N1CCC(F)C1	nM	1	train
CCC(C)C(N)C(=O)N1CCC(N=[N+]=[N-])C1	3.97062	0	1	107000	225.296	1.271	1	3	95.09	4	1	0	1	225.159	1	16	CHEMBL358358	CCC(C)C(N)C(=O)N1CCC(N=[N+]=[N-])C1	nM	1	train
CCC(C)C(N)C(=O)N1CCC(O)C1	4.03152	0	1	93000	200.282	-0.047	2	3	66.56	3	1	0	1	200.152	1	14	CHEMBL147691	CCC(C)C(N)C(=O)N1CCC(O)C1	nM	1	train
CCC(C)C(N)C(=O)N1CCC1	4.29757	0	1	50400	170.256	0.5921	1	2	46.33	3	1	0	1	170.142	1	12	CHEMBL346877	CCC(C)C(N)C(=O)N1CCC1	nM	1	train
CCC(C)C(N)C(=O)N1CCCC1	5.69897	0	1	2000	184.283	0.9822	1	2	46.33	3	1	0	1	184.158	1	13	CHEMBL17041	CCC(C)C(N)C(=O)N1CCCC1	nM	1	train
CCC(C)C(N)C(=O)N1CCCCC1	4.17393	0	2	67000	198.31	1.3723	1	2	46.33	3	1	0	1	198.173	1	14	CHEMBL93507	CCC(C)C(N)C(=O)N1CCCCC1	nM	1	train
CCC(C)C(N)C(=O)N1CCCCCC1	3.42713	0	1	374000	212.337	1.7624	1	2	46.33	3	1	0	1	212.189	1	15	CHEMBL148127	CCC(C)C(N)C(=O)N1CCCCCC1	nM	1	train
CCC(C)C(N)C(=O)N1CCSC1	5.76955	0	1	1700	202.323	0.8927	1	3	46.33	3	1	0	1	202.114	1	13	CHEMBL357606	CCC(C)C(N)C(=O)N1CCSC1	nM	1	train
CCC(C)C(NCC(O)COc1ccccc1)C(=O)N1CCCC1	4.48149	0	1	33000	334.46	2.053	2	4	61.8	9	2	0	1	334.226	2	24	CHEMBL3704836	CCC(C)C(NCC(O)COc1ccccc1)C(=O)N1CCCC1	nM	1	val
CCC(C)[C@@H](C[C@H](N)C(=O)N1CCCCC1)NCc1ccc(Cl)cc1	3.63078	0	1	234000	365.949	3.5742	2	3	58.36	8	2	0	1	365.223	2	25	CHEMBL214580	CCC(C)[C@@H](C[C@H](N)C(=O)N1CCCCC1)NCc1ccc(Cl)cc1	nM	1	train
CCC(C)[C@@H](N)C(=O)N1N=CCC1C#N	7.09691	1	1	80	208.265	0.47008	1	4	82.48	3	1	0	1	208.132	1	15	CHEMBL184572	CCC(C)[C@@H](N)C(=O)N1N=CCC1C#N	nM	1	train
CCC(C)[C@H](N)C(=O)N1CCSCC1	8.15927	1	1	6.93	216.35	0.9352	1	3	46.33	3	1	0	1	216.13	1	14	CHEMBL4241366	CCC(C)[C@H](N)C(=O)N1CCSCC1	nM	1	val
CCC(CC)NCC(=O)N1CCC[C@H]1C#N	6.40012	1	1	398	223.32	1.27918	1	3	56.13	5	1	0	1	223.168	1	16	CHEMBL330326	CCC(CC)NCC(=O)N1CCC[C@H]1C#N	nM	1	train
CCC(CO)NCC(=O)N1CCC[C@H]1C#N	6.59176	1	1	256	225.292	-0.13852	2	4	76.36	5	1	0	1	225.148	1	16	CHEMBL92710	CCC(CO)NCC(=O)N1CCC[C@H]1C#N	nM	1	train
CCC(N)C(=O)N1CCCCC1	3.60206	0	1	250000	170.256	0.7362	1	2	46.33	2	1	0	1	170.142	1	12	CHEMBL148285	CCC(N)C(=O)N1CCCCC1	nM	1	train
CCC(NC(=O)CCNCC(=O)N1CCC[C@H]1C#N)c1ccccc1	6.34969	1	1	447	342.443	1.74818	2	4	85.23	8	2	0	1	342.206	2	25	CHEMBL201695	CCC(NC(=O)CCNCC(=O)N1CCC[C@H]1C#N)c1ccccc1	nM	1	train
CCC(NC(=O)C[C@H](N)C(=O)N1CCC[C@H]1C#N)c1ccccc1	6.85387	1	1	140	328.416	1.48588	2	4	99.22	6	2	0	1	328.19	2	24	CHEMBL189258	CCC(NC(=O)C[C@H](N)C(=O)N1CCC[C@H]1C#N)c1ccccc1	nM	1	test
CCC(Oc1ccc(CNC(=O)[C@@H]2CCCN2C(=O)CC(N)Cc2ccccc2F)cc1)C(=O)O.O=C(O)C(F)(F)F	8.14874	1	1	7.1	599.578	3.2683	4	6	159.26	11	3	1	0	599.225	3	42	CHEMBL365010	CCC(Oc1ccc(CNC(=O)[C@@H]2CCCN2C(=O)CC(N)Cc2ccccc2F)cc1)C(=O)O.O=C(O)C(F)(F)F	nM	1	train
CCC1CC(=O)N(C2CN3CCc4cc(OC)c(OC)cc4C3CC2N)C1	7.88606	1	1	13	373.497	1.9611	1	5	68.03	4	4	0	1	373.237	4	27	CHEMBL601074	CCC1CC(=O)N(C2CN3CCc4cc(OC)c(OC)cc4C3CC2N)C1	nM	1	train
CCC1c2nc(C(F)(F)F)n(C)c2CCN1C(=O)C[C@H](N)Cc1cc(F)c(F)cc1F	7.22185	1	2	60	448.411	3.6521	1	4	64.15	5	3	0	1	448.17	3	31	CHEMBL250204	CCC1c2nc(C(F)(F)F)n(C)c2CCN1C(=O)C[C@H](N)Cc1cc(F)c(F)cc1F	nM	1	train
CCC1c2nnc(C(F)(F)F)n2CCN1C(=O)C[C@H](N)Cc1cc(F)c(F)cc1F.Cl	8.30103	1	2	5	471.833	3.3894	1	5	77.04	5	3	0	1	471.126	3	31	CHEMBL556606	CCC1c2nnc(C(F)(F)F)n2CCN1C(=O)C[C@H](N)Cc1cc(F)c(F)cc1F.Cl	nM	1	train
CCCC(N)C(=O)N1CCCCC1	3.64016	0	1	229000	184.283	1.1263	1	2	46.33	3	1	0	1	184.158	1	13	CHEMBL146190	CCCC(N)C(=O)N1CCCCC1	nM	1	train
CCCC(Oc1ccc(CNC(=O)[C@@H]2CCCN2C(=O)CC(N)Cc2ccccc2F)cc1)C(=O)O.O=C(O)C(F)(F)F	8	1	1	10	613.605	3.6584	4	6	159.26	12	3	1	0	613.241	3	43	CHEMBL365836	CCCC(Oc1ccc(CNC(=O)[C@@H]2CCCN2C(=O)CC(N)Cc2ccccc2F)cc1)C(=O)O.O=C(O)C(F)(F)F	nM	1	train
CCCCC(N)C(=O)N1CCCCC1	3.60206	0	1	250000	198.31	1.5164	1	2	46.33	4	1	0	1	198.173	1	14	CHEMBL147314	CCCCC(N)C(=O)N1CCCCC1	nM	1	train
CCCCC(Oc1ccc(CNC(=O)[C@@H]2CCCN2C(=O)CC(N)Cc2ccccc2F)cc1)C(=O)O.O=C(O)C(F)(F)F	8.29243	1	1	5.1	627.632	4.0485	4	6	159.26	13	3	1	0	627.257	3	44	CHEMBL365838	CCCCC(Oc1ccc(CNC(=O)[C@@H]2CCCN2C(=O)CC(N)Cc2ccccc2F)cc1)C(=O)O.O=C(O)C(F)(F)F	nM	1	train
CCCCC1CN(C(c2ccccc2)c2ccccc2)CCC1N	4.73049	0	1	18600	322.496	4.6154	1	2	29.26	6	3	0	1	322.241	3	24	CHEMBL234414	CCCCC1CN(C(c2ccccc2)c2ccccc2)CCC1N	nM	1	train
CCCCC1CN(C2CCCCC2)CCC1N	4.34486	0	1	45200	238.419	3.1585	1	2	29.26	4	2	0	1	238.241	2	17	CHEMBL234413	CCCCC1CN(C2CCCCC2)CCC1N	nM	1	train
CCCCC1CN(c2cc(C(F)(F)F)cc(C(F)(F)F)c2)CCC1N	4.8729	0	1	13400	368.365	5.068	1	2	29.26	4	2	1	0	368.169	2	25	CHEMBL234043	CCCCC1CN(c2cc(C(F)(F)F)cc(C(F)(F)F)c2)CCC1N	nM	1	train
CCCCC1CN(c2cc(OC)cc(C(F)(F)F)c2)CCC1N	5.07572	0	1	8400	330.394	4.0578	1	3	38.49	5	2	0	1	330.192	2	23	CHEMBL234233	CCCCC1CN(c2cc(OC)cc(C(F)(F)F)c2)CCC1N	nM	1	train
CCCCC1CN(c2ccc(Cl)c(C(F)(F)F)c2)CCC1N	5.58503	0	1	2600	334.813	4.7026	1	2	29.26	4	2	0	1	334.142	2	22	CHEMBL234426	CCCCC1CN(c2ccc(Cl)c(C(F)(F)F)c2)CCC1N	nM	1	train
CCCCC1CN(c2cccc3c2CCCC3)CCC1N	4.86646	0	1	13600	286.463	3.9092	1	2	29.26	4	3	0	1	286.241	3	21	CHEMBL397144	CCCCC1CN(c2cccc3c2CCCC3)CCC1N	nM	1	train
CCCCC1CN(c2cccc3ccccc23)CCC1N	5.27572	0	1	5300	282.431	4.1836	1	2	29.26	4	3	0	1	282.21	3	21	CHEMBL234615	CCCCC1CN(c2cccc3ccccc23)CCC1N	nM	1	test
CCCCCC12CCC(NCC(=O)N3CCC[C@H]3B(O)O)(CC1)CC2	7.21467	1	1	61	350.312	2.2523	3	4	72.8	8	4	0	1	350.274	4	25	CHEMBL372180	CCCCCC12CCC(NCC(=O)N3CCC[C@H]3B(O)O)(CC1)CC2	nM	1	train
CCCCCCCCCCCCCCCCC(=O)OC[C@H]1O[C@@H](O[C@H]2CC[C@@]3(C)C(=CC[C@H]4[C@@H]5CC[C@H]([C@H](C)/C=C/[C@@H](CC)C(C)C)[C@@]5(C)CC[C@@H]43)C2)[C@H](O)[C@@H](O)[C@@H]1O	4.78042	0	1	16580	827.285	12.0473	3	7	105.45	24	5	2	0	826.669	5	59	CHEMBL3220153	CCCCCCCCCCCCCCCCC(=O)OC[C@H]1O[C@@H](O[C@H]2CC[C@@]3(C)C(=CC[C@H]4[C@@H]5CC[C@H]([C@H](C)/C=C/[C@@H](CC)C(C)C)[C@@]5(C)CC[C@@H]43)C2)[C@H](O)[C@@H](O)[C@@H]1O	nM	1	train
CCCCCCCC[S+](CCCCCCCC)Cc1ccc2cc1C(=O)NCC(=O)NCC(=O)NCCCC[C@H](N)C(=O)N1CCC[C@H]1C(=O)N2.O=C(O)C(F)(F)F.O=C([O-])C(F)(F)F	7.52288	1	2	30	957.089	4.8607	6	9	240.16	16	3	2	0	956.452	3	65	CHEMBL67680	CCCCCCCC[S+](CCCCCCCC)Cc1ccc2cc1C(=O)NCC(=O)NCC(=O)NCCCC[C@H](N)C(=O)N1CCC[C@H]1C(=O)N2.O=C(O)C(F)(F)F.O=C([O-])C(F)(F)F	nM	1	train
CCCCCCCNCC(=O)N1CCC[C@H]1C#N	6.53611	1	1	291	251.374	2.06098	1	3	56.13	8	1	0	1	251.2	1	18	CHEMBL94147	CCCCCCCNCC(=O)N1CCC[C@H]1C#N	nM	1	train
CCCCCCNCC(=O)N1CCC[C@H]1C#N	6.54975	1	1	282	237.347	1.67088	1	3	56.13	7	1	0	1	237.184	1	17	CHEMBL96491	CCCCCCNCC(=O)N1CCC[C@H]1C#N	nM	1	train
CCCCCNCC(=O)N1CCC[C@H]1C#N	6.57512	1	1	266	223.32	1.28078	1	3	56.13	6	1	0	1	223.168	1	16	CHEMBL96160	CCCCCNCC(=O)N1CCC[C@H]1C#N	nM	1	train
CCCCCc1nc2ccc(OCC(N)=O)cc2c(-c2ccccc2)c1CN	6.26761	1	1	540	377.488	3.9573	2	4	91.23	9	3	0	1	377.21	3	28	CHEMBL4072939	CCCCCc1nc2ccc(OCC(N)=O)cc2c(-c2ccccc2)c1CN	nM	1	train
CCCCCn1c(CN)c(-c2ccccc2)c2cc(Cl)ccc2c1=O	5.42022	0	1	3800	354.881	4.9708	1	3	48.02	6	3	0	1	354.15	3	25	CHEMBL1812737	CCCCCn1c(CN)c(-c2ccccc2)c2cc(Cl)ccc2c1=O	nM	1	test
CCCCN(Cc1ccc(C#N)cc1)[C@@H]1CN[C@H](C(=O)N2CCSC2)C1	8.04096	1	1	9.1	372.538	2.42378	1	5	59.37	7	3	0	1	372.198	3	26	CHEMBL389848	CCCCN(Cc1ccc(C#N)cc1)[C@@H]1CN[C@H](C(=O)N2CCSC2)C1	nM	1	train
CCCCN1CCN(CCNCC(=O)N2CCC[C@@H]2C#N)C1=O.O=C(O)C(=O)O	7.27165	1	1	53.5	411.459	-0.21612	3	6	154.28	8	2	0	1	411.212	2	29	CHEMBL1202082	CCCCN1CCN(CCNCC(=O)N2CCC[C@@H]2C#N)C1=O.O=C(O)C(=O)O	nM	1	val
CCCCNCC(=O)N1CCC[C@H]1C#N	6.58336	1	1	261	209.293	0.89068	1	3	56.13	5	1	0	1	209.153	1	15	CHEMBL317787	CCCCNCC(=O)N1CCC[C@H]1C#N	nM	1	train
CCCCOCC1(NCC(=O)N2[C@H](C#N)CC[C@@H]2C#N)CCCC1	7.04096	1	1	91	332.448	2.11226	1	5	89.15	8	2	0	1	332.221	2	24	CHEMBL209994	CCCCOCC1(NCC(=O)N2[C@H](C#N)CC[C@@H]2C#N)CCCC1	nM	1	train
CCCCOc1ccc(C(=O)/C=C/c2cc(Cl)c(O)cc2OC)cc1	4.36714	0	1	42940	360.837	5.1292	1	4	55.76	8	2	1	0	360.113	2	25	CHEMBL5410220	CCCCOc1ccc(C(=O)/C=C/c2cc(Cl)c(O)cc2OC)cc1	nM	1	train
CCCC[C@@H](NC(=O)[C@@H](N)C(C)C)B(O)O	4.76955	0	1	17000	230.117	-0.3433	4	4	95.58	7	0	0	1	230.18	0	16	CHEMBL194250	CCCC[C@@H](NC(=O)[C@@H](N)C(C)C)B(O)O	nM	1	train
CCCC[C@@H](NC(=O)[C@@H](N)CC)B(O)O	4.49485	0	1	32000	216.09	-0.5893	4	4	95.58	7	0	0	1	216.165	0	15	CHEMBL195271	CCCC[C@@H](NC(=O)[C@@H](N)CC)B(O)O	nM	1	train
CCCC[C@@H](NC(=O)[C@@H](N)CCC)B(O)O	6.09151	1	1	810	230.117	-0.1992	4	4	95.58	8	0	0	1	230.18	0	16	CHEMBL196180	CCCC[C@@H](NC(=O)[C@@H](N)CCC)B(O)O	nM	1	train
CCCC[C@@H](NC(=O)[C@@H](N)CCCC)B(O)O	6.4318	1	1	370	244.144	0.1909	4	4	95.58	9	0	0	1	244.196	0	17	CHEMBL194249	CCCC[C@@H](NC(=O)[C@@H](N)CCCC)B(O)O	nM	1	train
CCCC[C@@H](NC(=O)[C@@H](N)CCCN)B(O)O	5.92082	0	1	1200	245.132	-1.2604	5	5	121.6	9	0	0	1	245.191	0	17	CHEMBL373319	CCCC[C@@H](NC(=O)[C@@H](N)CCCN)B(O)O	nM	1	train
CCCC[C@@H](NC(=O)[C@@H](N)CN)B(O)O	5.69897	0	1	2000	217.078	-2.0406	5	5	121.6	7	0	0	1	217.16	0	15	CHEMBL196461	CCCC[C@@H](NC(=O)[C@@H](N)CN)B(O)O	nM	1	train
CCCC[C@@H]1CN(c2cc(OC)c(OC)c(OC)c2)CC[C@H]1N	4.73518	0	1	18400	322.449	3.0562	1	5	56.95	7	2	0	1	322.226	2	23	CHEMBL234429	CCCC[C@@H]1CN(c2cc(OC)c(OC)c(OC)c2)CC[C@H]1N	nM	1	train
CCCC[C@@H]1CN(c2ccc(OC)c(-c3ccccc3)c2)CC[C@H]1N	3.84771	0	1	142000	338.495	4.706	1	3	38.49	6	3	0	1	338.236	3	25	CHEMBL234236	CCCC[C@@H]1CN(c2ccc(OC)c(-c3ccccc3)c2)CC[C@H]1N	nM	1	train
CCCC[C@@H]1CN(c2ccc(OC)c(OC)c2)CC[C@H]1N	4.58503	0	1	26000	292.423	3.0476	1	4	47.72	6	2	0	1	292.215	2	21	CHEMBL234428	CCCC[C@@H]1CN(c2ccc(OC)c(OC)c2)CC[C@H]1N	nM	1	train
CCCC[C@@H]1CN(c2ccc(Oc3ccccc3)cc2)CC[C@H]1N	4.82391	0	1	15000	324.468	4.8227	1	3	38.49	6	3	0	1	324.22	3	24	CHEMBL396857	CCCC[C@@H]1CN(c2ccc(Oc3ccccc3)cc2)CC[C@H]1N	nM	1	train
CCCC[C@@H]1CN(c2ccc3ccccc3c2)CC[C@H]1N	5.02687	0	1	9400	282.431	4.1836	1	2	29.26	4	3	0	1	282.21	3	21	CHEMBL234614	CCCC[C@@H]1CN(c2ccc3ccccc3c2)CC[C@H]1N	nM	1	train
CCCC[C@@H]1CN(c2ccccc2)CC[C@H]1N	4.44733	0	1	35700	232.371	3.0304	1	2	29.26	4	2	0	1	232.194	2	17	CHEMBL234610	CCCC[C@@H]1CN(c2ccccc2)CC[C@H]1N	nM	1	train
CCCC[C@H](N)C(=O)N1CCCC1	4.82391	0	1	15000	184.283	1.1263	1	2	46.33	4	1	0	1	184.158	1	13	CHEMBL442952	CCCC[C@H](N)C(=O)N1CCCC1	nM	1	train
CCCC[C@H](N)C(=O)N1CCC[C@@H]1B(O)O	8.34679	1	1	4.5	228.101	-0.4931	3	4	86.79	5	1	0	1	228.165	1	16	CHEMBL194852	CCCC[C@H](N)C(=O)N1CCC[C@@H]1B(O)O	nM	1	train
CCCC[C@H](N[C@@H](CCc1ccccc1)C(=O)O)C(=O)N1C[C@@H](NC(=O)C[C@H](N)Cc2cc(F)c(F)cc2F)C[C@H]1C(=O)O	6.9914	1	1	102	620.669	2.7685	5	6	162.06	16	3	1	0	620.282	3	44	CHEMBL4090635	CCCC[C@H](N[C@@H](CCc1ccccc1)C(=O)O)C(=O)N1C[C@@H](NC(=O)C[C@H](N)Cc2cc(F)c(F)cc2F)C[C@H]1C(=O)O	nM	1	train
CCCC[C@H]1CN(c2cc(OC)c(OC)c(OC)c2)CC[C@H]1N	5.63827	0	1	2300	322.449	3.0562	1	5	56.95	7	2	0	1	322.226	2	23	CHEMBL396136	CCCC[C@H]1CN(c2cc(OC)c(OC)c(OC)c2)CC[C@H]1N	nM	1	train
CCCC[C@H]1CN(c2cc(OC)cc(C(F)(F)F)c2)CC[C@H]1N	5.67778	0	1	2100	330.394	4.0578	1	3	38.49	5	2	0	1	330.192	2	23	CHEMBL234045	CCCC[C@H]1CN(c2cc(OC)cc(C(F)(F)F)c2)CC[C@H]1N	nM	1	train
CCCC[C@H]1CN(c2ccc(Cl)c(C(F)(F)F)c2)CC[C@H]1N	5.55284	0	1	2800	334.813	4.7026	1	2	29.26	4	2	0	1	334.142	2	22	CHEMBL443316	CCCC[C@H]1CN(c2ccc(Cl)c(C(F)(F)F)c2)CC[C@H]1N	nM	1	train
CCCC[C@H]1CN(c2ccc(Cl)c(Cl)c2)CC[C@H]1N	5.48149	0	1	3300	301.261	4.3372	1	2	29.26	4	2	0	1	300.116	2	19	CHEMBL234613	CCCC[C@H]1CN(c2ccc(Cl)c(Cl)c2)CC[C@H]1N	nM	1	train
CCCC[C@H]1CN(c2ccc(OC)c(-c3ccccc3)c2)CC[C@H]1N	5.23657	0	1	5800	338.495	4.706	1	3	38.49	6	3	0	1	338.236	3	25	CHEMBL234235	CCCC[C@H]1CN(c2ccc(OC)c(-c3ccccc3)c2)CC[C@H]1N	nM	1	train
CCCC[C@H]1CN(c2ccc(OC)c(OC)c2)CCC1N	5.3098	0	1	4900	292.423	3.0476	1	4	47.72	6	2	0	1	292.215	2	21	CHEMBL234427	CCCC[C@H]1CN(c2ccc(OC)c(OC)c2)CCC1N	nM	1	train
CCCC[C@H]1CN(c2ccc(Oc3ccccc3)cc2)CC[C@H]1N	5.20066	0	1	6300	324.468	4.8227	1	3	38.49	6	3	0	1	324.22	3	24	CHEMBL234611	CCCC[C@H]1CN(c2ccc(Oc3ccccc3)cc2)CC[C@H]1N	nM	1	train
CCCC[C@H]1CN(c2ccc3ccccc3c2)CC[C@H]1N	5.82391	0	1	1500	282.431	4.1836	1	2	29.26	4	3	0	1	282.21	3	21	CHEMBL394507	CCCC[C@H]1CN(c2ccc3ccccc3c2)CC[C@H]1N	nM	1	train
CCCC[C@H]1CN(c2ccccc2)CC[C@H]1N	5.45593	0	1	3500	232.371	3.0304	1	2	29.26	4	2	0	1	232.194	2	17	CHEMBL394662	CCCC[C@H]1CN(c2ccccc2)CC[C@H]1N	nM	1	train
CCCC[C@H]1CN2CCc3cc(OC)c(OC)cc3[C@@H]2C[C@@H]1N	6.284	1	2	520	318.461	3.1404	1	4	47.72	5	3	0	1	318.231	3	23	CHEMBL234412	CCCC[C@H]1CN2CCc3cc(OC)c(OC)cc3[C@@H]2C[C@@H]1N	nM	1	train
CCCC[S+](CCCC)Cc1ccc2cc1C(=O)NCC(=O)NCC(=O)NCCCC[C@H](N)C(=O)N1CCC[C@H]1C(=O)N2.O=C(O)C(F)(F)F.O=C([O-])C(F)(F)F	7.69897	1	2	20	844.873	1.7399	6	9	240.16	8	3	2	0	844.326	3	57	CHEMBL67679	CCCC[S+](CCCC)Cc1ccc2cc1C(=O)NCC(=O)NCC(=O)NCCCC[C@H](N)C(=O)N1CCC[C@H]1C(=O)N2.O=C(O)C(F)(F)F.O=C([O-])C(F)(F)F	nM	1	train
CCCCc1nc(C)c(C(=O)O)c(-c2ccc(C)cc2)c1CN.Cl.Cl	7.23657	1	1	58	385.335	4.70854	2	3	76.21	6	2	0	1	384.137	2	25	CHEMBL3216477	CCCCc1nc(C)c(C(=O)O)c(-c2ccc(C)cc2)c1CN.Cl.Cl	nM	1	test
CCCCc1nc2ccc(OCC(N)=O)cc2c(-c2ccccc2)c1CN	6.20761	1	1	620	363.461	3.5672	2	4	91.23	8	3	0	1	363.195	3	27	CHEMBL4083433	CCCCc1nc2ccc(OCC(N)=O)cc2c(-c2ccccc2)c1CN	nM	1	train
CCCCn1c(CN)c(-c2ccccc2)c2cc(Cl)ccc2c1=O	5.61979	0	1	2400	340.854	4.5807	1	3	48.02	5	3	0	1	340.134	3	24	CHEMBL1812735	CCCCn1c(CN)c(-c2ccccc2)c2cc(Cl)ccc2c1=O	nM	1	test
CCCN(C)C(=O)C(N)C(C)CC	3.42366	0	1	377000	186.299	1.2282	1	2	46.33	5	0	0	1	186.173	0	13	CHEMBL343650	CCCN(C)C(=O)C(N)C(C)CC	nM	1	train
CCCN(CC#N)C(=O)[C@@H]1C[C@H](C(=O)N(C)C)[C@H](C)N1	6.22185	1	1	600	280.372	0.20338	1	4	76.44	5	1	0	1	280.19	1	20	CHEMBL261463	CCCN(CC#N)C(=O)[C@@H]1C[C@H](C(=O)N(C)C)[C@H](C)N1	nM	1	train
CCCN1C(c2ccc(C(C)C)cc2)CC(=O)[C@H]2C1C[C@H]1[C@@H]3CC=C4C[C@@H](O)CC[C@]4(C)[C@H]3CC[C@]21C	4.53611	0	1	29100	503.771	7.4543	1	3	40.54	4	6	2	0	503.376	6	37	CHEMBL1761687	CCCN1C(c2ccc(C(C)C)cc2)CC(=O)[C@H]2C1C[C@H]1[C@@H]3CC=C4C[C@@H](O)CC[C@]4(C)[C@H]3CC[C@]21C	nM	1	train
CCCN1C(c2ccc(OC)cc2)CC(=O)[C@H]2C1C[C@H]1[C@@H]3CC=C4C[C@@H](O)CC[C@]4(C)[C@H]3CC[C@]21C	4.48545	0	1	32700	491.716	6.3395	1	4	49.77	4	6	1	0	491.34	6	36	CHEMBL1761686	CCCN1C(c2ccc(OC)cc2)CC(=O)[C@H]2C1C[C@H]1[C@@H]3CC=C4C[C@@H](O)CC[C@]4(C)[C@H]3CC[C@]21C	nM	1	train
CCCNC(=O)[C@@H]1CN[C@H](C(=O)N2CCC[C@H]2C#N)C1	8.24413	1	1	5.7	278.356	0.00528	2	4	85.23	4	2	0	1	278.174	2	20	CHEMBL434960	CCCNC(=O)[C@@H]1CN[C@H](C(=O)N2CCC[C@H]2C#N)C1	nM	1	train
CCCNC(=O)c1ccc(OP(=O)(Oc2ccc(C(=O)NCCC)cc2)C2CCCN2C(=O)C2CCCN2)cc1.Cl	7.52288	1	1	30	607.088	4.7394	3	7	126.07	12	4	1	0	606.237	4	41	CHEMBL9295	CCCNC(=O)c1ccc(OP(=O)(Oc2ccc(C(=O)NCCC)cc2)C2CCCN2C(=O)C2CCCN2)cc1.Cl	nM	1	train
CCCNC(=O)c1cnc(CN)c2cc(OC)c(OC)cc12.Cl	4.28904	0	1	51400	339.823	2.2723	2	5	86.47	6	2	0	1	339.135	2	23	CHEMBL539758	CCCNC(=O)c1cnc(CN)c2cc(OC)c(OC)cc12.Cl	nM	1	train
CCCNCC(=O)N1CCC[C@H]1C#N	6.32331	1	1	475	195.266	0.50058	1	3	56.13	4	1	0	1	195.137	1	14	CHEMBL320143	CCCNCC(=O)N1CCC[C@H]1C#N	nM	1	train
CCCOCC1(NCC(=O)N2[C@H](C#N)CC[C@@H]2C#N)CCCC1	6.91009	1	1	123	318.421	1.72216	1	5	89.15	7	2	0	1	318.206	2	23	CHEMBL208657	CCCOCC1(NCC(=O)N2[C@H](C#N)CC[C@@H]2C#N)CCCC1	nM	1	train
CCCOc1cc2c(CN)ncc(C(=O)OCC)c2cc1OC.Cl	5.07572	0	1	8400	354.834	3.0894	1	6	83.67	7	2	0	1	354.135	2	24	CHEMBL543062	CCCOc1cc2c(CN)ncc(C(=O)OCC)c2cc1OC.Cl	nM	1	train
CCCOc1ccc(C(=O)/C=C/c2cc(Br)c(O)cc2OC)cc1	4.57741	0	1	26460	391.261	4.8482	1	4	55.76	7	2	0	1	390.047	2	24	CHEMBL5412386	CCCOc1ccc(C(=O)/C=C/c2cc(Br)c(O)cc2OC)cc1	nM	1	train
CCCOc1ccc(C(=O)/C=C/c2cc(Cl)c(O)cc2OC)cc1	4.94386	0	1	11380	346.81	4.7391	1	4	55.76	7	2	0	1	346.097	2	24	CHEMBL5424118	CCCOc1ccc(C(=O)/C=C/c2cc(Cl)c(O)cc2OC)cc1	nM	1	train
CCCS(=O)(=O)n1cc2c(n1)CN([C@H]1CO[C@H](c3cc(F)ccc3F)[C@@H](N)C1)C2	8.24413	1	1	5.7	426.489	1.9223	1	7	90.45	5	4	0	1	426.154	4	29	CHEMBL3734912	CCCS(=O)(=O)n1cc2c(n1)CN([C@H]1CO[C@H](c3cc(F)ccc3F)[C@@H](N)C1)C2	nM	1	train
CCCS(=O)(=O)n1ncc2c1CN([C@H]1CO[C@H](c3cc(F)ccc3F)[C@@H](N)C1)C2	9.1549	1	1	0.7	426.489	1.9223	1	7	90.45	5	4	0	1	426.154	4	29	CHEMBL5275162	CCCS(=O)(=O)n1ncc2c1CN([C@H]1CO[C@H](c3cc(F)ccc3F)[C@@H](N)C1)C2	nM	1	train
CCC[C@@H]1CN[C@H](C(=O)N2CCC[C@H]2C#N)C1	8.46852	1	2	3.4	235.331	1.27918	1	3	56.13	3	2	0	1	235.168	2	17	CHEMBL242985	CCC[C@@H]1CN[C@H](C(=O)N2CCC[C@H]2C#N)C1	nM	1	train
CCC[C@H](N)C(=O)N1CCC[C@H]1B(O)O	8.34679	1	2	4.5	214.074	-0.8832	3	4	86.79	4	1	0	1	214.149	1	15	CHEMBL3686745	CCC[C@H](N)C(=O)N1CCC[C@H]1B(O)O	nM	1	train
CCC[C@H](N)C(=S)N1CCC[C@H]1B(O)O	8.79588	1	2	1.6	230.142	-0.0824	3	4	69.72	4	1	0	1	230.126	1	15	CHEMBL3686746	CCC[C@H](N)C(=S)N1CCC[C@H]1B(O)O	nM	1	train
CCC[C@H](N[C@@H](CCc1ccccc1)C(=O)O)C(=O)N1C[C@@H](NC(=O)C[C@H](N)Cc2cc(F)c(F)cc2F)C[C@H]1C(=O)O	7.17393	1	1	67	606.642	2.3784	5	6	162.06	15	3	1	0	606.267	3	43	CHEMBL4078112	CCC[C@H](N[C@@H](CCc1ccccc1)C(=O)O)C(=O)N1C[C@@H](NC(=O)C[C@H](N)Cc2cc(F)c(F)cc2F)C[C@H]1C(=O)O	nM	1	train
CCCc1nc(C)c(C(=O)O)c(-c2ccc(C)cc2)c1CN.Cl.Cl	7.24413	1	1	57	371.308	4.31844	2	3	76.21	5	2	0	1	370.121	2	24	CHEMBL3216937	CCCc1nc(C)c(C(=O)O)c(-c2ccc(C)cc2)c1CN.Cl.Cl	nM	1	test
CCCc1nc(CC(C)(C)C)c(CN)c(-c2ccc(C)cc2)c1C(=O)O.Cl.Cl	8.35655	1	1	4.4	427.416	5.59862	2	3	76.21	6	2	1	0	426.184	2	28	CHEMBL3215820	CCCc1nc(CC(C)(C)C)c(CN)c(-c2ccc(C)cc2)c1C(=O)O.Cl.Cl	nM	1	test
CCCc1nc2c(c(C(F)(F)F)n1)CCN(C(=O)C[C@H](N)CN1C(=O)CCC(F)(F)C1O)C2	7.69897	1	1	20	479.45	1.6261	2	6	112.65	6	3	0	1	479.196	3	33	CHEMBL3644784	CCCc1nc2c(c(C(F)(F)F)n1)CCN(C(=O)C[C@H](N)CN1C(=O)CCC(F)(F)C1O)C2	nM	1	train
CCCc1nc2c(c(C(F)(F)F)n1)CCN(C(=O)C[C@H](N)CN1C(=O)CCC(F)C1O)C2	6.38828	1	1	409	461.46	1.3289	2	6	112.65	6	3	0	1	461.205	3	32	CHEMBL3644799	CCCc1nc2c(c(C(F)(F)F)n1)CCN(C(=O)C[C@H](N)CN1C(=O)CCC(F)C1O)C2	nM	1	train
CCCc1nc2ccc(OCC(N)=O)cc2c(-c2ccccc2)c1CN	6.29243	1	1	510	349.434	3.1771	2	4	91.23	7	3	0	1	349.179	3	26	CHEMBL4101425	CCCc1nc2ccc(OCC(N)=O)cc2c(-c2ccccc2)c1CN	nM	1	train
CCCc1nsc(N2CCN(C(=O)[C@@H]3CN[C@H](C(=O)N4CCCC4)C3)CC2)n1	7.67778	1	2	21	406.556	0.7397	1	7	81.67	5	4	0	1	406.215	4	28	CHEMBL437592	CCCc1nsc(N2CCN(C(=O)[C@@H]3CN[C@H](C(=O)N4CCCC4)C3)CC2)n1	nM	1	train
CCCn1c(=O)c2c(nc(N3CCC[C@@H](N)C3)n2Cc2ccccc2Cl)c2ccccc21.Cl	5.46852	0	1	3400	486.447	4.8122	1	6	69.08	5	5	0	1	485.175	5	33	CHEMBL2147185	CCCn1c(=O)c2c(nc(N3CCC[C@@H](N)C3)n2Cc2ccccc2Cl)c2ccccc21.Cl	nM	1	train
CCCn1c(CN)c(-c2ccccc2)c2cc(Cl)ccc2c1=O	5.61979	0	1	2400	326.827	4.1906	1	3	48.02	4	3	0	1	326.119	3	23	CHEMBL1812734	CCCn1c(CN)c(-c2ccccc2)c2cc(Cl)ccc2c1=O	nM	1	test
CCN(C(C)=O)[C@H]1CC[C@H]([C@H](N)Cc2cc(F)ccc2F)CC1	6.58503	1	1	260	324.415	3.2618	1	2	46.33	5	2	0	1	324.201	2	23	CHEMBL1683110	CCN(C(C)=O)[C@H]1CC[C@H]([C@H](N)Cc2cc(F)ccc2F)CC1	nM	1	train
CCN(C)C(=O)[C@@H](c1ccc(-c2ccc(F)cc2)cc1)[C@H](N)C(=O)N1CC[C@H](F)C1.O=C(O)C(F)(F)F	7.69897	1	1	20	529.506	3.5856	2	4	103.94	6	3	1	0	529.2	3	37	CHEMBL425558	CCN(C)C(=O)[C@@H](c1ccc(-c2ccc(F)cc2)cc1)[C@H](N)C(=O)N1CC[C@H](F)C1.O=C(O)C(F)(F)F	nM	1	train
CCN(C)C(=O)[C@@H]1CN[C@H](C(=O)N2CCC[C@H]2C#N)C1	8.3098	1	1	4.9	278.356	-0.04262	1	4	76.44	3	2	0	1	278.174	2	20	CHEMBL234163	CCN(C)C(=O)[C@@H]1CN[C@H](C(=O)N2CCC[C@H]2C#N)C1	nM	1	train
CCN(C)C(=O)[C@H]1C[C@@H](C(=O)N2CCC[C@H]2C#N)N[C@H]1C	7.82391	1	1	15	292.383	0.34588	1	4	76.44	3	2	0	1	292.19	2	21	CHEMBL394932	CCN(C)C(=O)[C@H]1C[C@@H](C(=O)N2CCC[C@H]2C#N)N[C@H]1C	nM	1	train
CCN(C)C[C@@H]1C(=O)NCCN1C(=O)C[C@H](N)Cc1cc(F)c(F)cc1F	7.76955	1	1	17	386.418	0.6425	2	4	78.67	7	2	0	1	386.193	2	27	CHEMBL1779711	CCN(C)C[C@@H]1C(=O)NCCN1C(=O)C[C@H](N)Cc1cc(F)c(F)cc1F	nM	1	test
CCN(CC#N)C(=O)[C@@H]1C[C@H](C(=O)N(C)C)[C@H](C)N1	7.61979	1	1	24	266.345	-0.18672	1	4	76.44	4	1	0	1	266.174	1	19	CHEMBL407296	CCN(CC#N)C(=O)[C@@H]1C[C@H](C(=O)N(C)C)[C@H](C)N1	nM	1	train
CCN(CC#N)C(=O)[C@@H]1C[C@H](C(=O)N2CCCC2)[C@H](C)N1	7.79588	1	1	16	292.383	0.34748	1	4	76.44	4	2	0	1	292.19	2	21	CHEMBL260702	CCN(CC#N)C(=O)[C@@H]1C[C@H](C(=O)N2CCCC2)[C@H](C)N1	nM	1	val
CCN(CC#N)C(=O)[C@@H]1C[C@H](C(=O)N2CCCCC2)[C@H](C)N1	7.76955	1	1	17	306.41	0.73758	1	4	76.44	4	2	0	1	306.206	2	22	CHEMBL260509	CCN(CC#N)C(=O)[C@@H]1C[C@H](C(=O)N2CCCCC2)[C@H](C)N1	nM	1	train
CCN(CC#N)C(=O)[C@@H]1C[C@H](C(=O)N2CCOCC2)[C@H](C)N1	7.61979	1	1	24	308.382	-0.41612	1	5	85.67	4	2	0	1	308.185	2	22	CHEMBL402466	CCN(CC#N)C(=O)[C@@H]1C[C@H](C(=O)N2CCOCC2)[C@H](C)N1	nM	1	train
CCN(CC#N)C(=O)[C@@H]1C[C@H](C(=O)N2Cc3ccccc3C2)[C@H](C)N1	7.95861	1	1	11	340.427	1.26748	1	4	76.44	4	3	0	1	340.19	3	25	CHEMBL438547	CCN(CC#N)C(=O)[C@@H]1C[C@H](C(=O)N2Cc3ccccc3C2)[C@H](C)N1	nM	1	train
CCN(CC#N)C(=O)[C@@H]1C[C@H](C(=O)NCc2ccccc2)[C@H](C)N1	7.29243	1	1	51	328.416	1.04148	2	4	85.23	6	2	0	1	328.19	2	24	CHEMBL406219	CCN(CC#N)C(=O)[C@@H]1C[C@H](C(=O)NCc2ccccc2)[C@H](C)N1	nM	1	test
CCN(CC)C(=O)O[C@H]1C[C@H]2C[C@@H](NCC(=O)N3CCC[C@H]3C#N)C[C@H]2C1.Cl	7.09691	1	1	80	412.962	2.54798	1	5	85.67	6	3	0	1	412.224	3	28	CHEMBL1082974	CCN(CC)C(=O)O[C@H]1C[C@H]2C[C@@H](NCC(=O)N3CCC[C@H]3C#N)C[C@H]2C1.Cl	nM	1	train
CCN(CC)C(=O)[C@@H](c1ccc(-c2ccc(F)cc2)cc1)[C@H](N)C(=O)N1CC[C@H](F)C1.O=C(O)C(F)(F)F	7.22915	1	1	59	543.533	3.9757	2	4	103.94	7	3	1	0	543.216	3	38	CHEMBL364939	CCN(CC)C(=O)[C@@H](c1ccc(-c2ccc(F)cc2)cc1)[C@H](N)C(=O)N1CC[C@H](F)C1.O=C(O)C(F)(F)F	nM	1	train
CCN(CC)C(=O)[C@@H]1CN[C@H](C(=O)N2CCC[C@H]2C#N)C1	8.22185	1	1	6	292.383	0.34748	1	4	76.44	4	2	0	1	292.19	2	21	CHEMBL393498	CCN(CC)C(=O)[C@@H]1CN[C@H](C(=O)N2CCC[C@H]2C#N)C1	nM	1	train
CCN(CC)CC(C)(C)NCC(=O)N1C[C@@H](F)C[C@H]1C#N	6.5986	1	1	252	298.406	1.15898	1	4	59.37	7	1	0	1	298.217	1	21	CHEMBL511128	CCN(CC)CC(C)(C)NCC(=O)N1C[C@@H](F)C[C@H]1C#N	nM	1	train
CCN(CC)C[C@@H]1C(=O)NCCN1C(=O)C[C@H](N)Cc1cc(F)c(F)cc1F	7.95861	1	1	11	400.445	1.0326	2	4	78.67	8	2	0	1	400.209	2	28	CHEMBL1779712	CCN(CC)C[C@@H]1C(=O)NCCN1C(=O)C[C@H](N)Cc1cc(F)c(F)cc1F	nM	1	test
CCN(CC)S(=O)(=O)c1cc(C(=O)NC[C@@H]2CCCN2C(=O)C[C@H](N)[C@H]2CCc3cc(F)c(F)cc32)c(F)cc1F	9.06048	1	1	0.87	598.663	3.4417	2	5	112.81	10	4	1	0	598.224	4	41	CHEMBL5273793	CCN(CC)S(=O)(=O)c1cc(C(=O)NC[C@@H]2CCCN2C(=O)C[C@H](N)[C@H]2CCc3cc(F)c(F)cc32)c(F)cc1F	nM	1	val
CCN(CC)S(=O)(=O)c1cc(C(=O)NC[C@@H]2CCCN2C(=O)C[C@H](N)[C@H]2CCc3cc(F)c(F)cc32)ccc1F	9.06048	1	1	0.87	580.673	3.3026	2	5	112.81	10	4	1	0	580.233	4	40	CHEMBL5269884	CCN(CC)S(=O)(=O)c1cc(C(=O)NC[C@@H]2CCCN2C(=O)C[C@H](N)[C@H]2CCc3cc(F)c(F)cc32)ccc1F	nM	1	val
CCN(CC)S(=O)(=O)c1cccc(C(=O)NC[C@@H]2CCCN2C(=O)C[C@H](N)[C@H]2CCc3cc(F)c(F)cc32)c1	9.06048	1	1	0.87	562.683	3.1635	2	5	112.81	10	4	1	0	562.243	4	39	CHEMBL5277828	CCN(CC)S(=O)(=O)c1cccc(C(=O)NC[C@@H]2CCCN2C(=O)C[C@H](N)[C@H]2CCc3cc(F)c(F)cc32)c1	nM	1	val
CCN(CC)c1nc2c(c(-c3cc(F)ccc3Br)c1CN)c(=O)n(C)c(=O)n2C	8.55284	1	1	2.8	464.339	2.5057	1	7	86.15	5	3	0	1	463.102	3	29	CHEMBL2159192	CCN(CC)c1nc2c(c(-c3cc(F)ccc3Br)c1CN)c(=O)n(C)c(=O)n2C	nM	1	train
CCN(Cc1ccccc1)[C@H]1CC[C@H]([C@H](N)Cc2cc(F)ccc2F)CC1	6.14874	1	1	710	372.503	4.9155	1	2	29.26	7	3	0	1	372.238	3	27	CHEMBL1683127	CCN(Cc1ccccc1)[C@H]1CC[C@H]([C@H](N)Cc2cc(F)ccc2F)CC1	nM	1	train
CCN([C@H]1CC[C@H]([C@H](N)Cc2cc(F)ccc2F)CC1)S(=O)(=O)c1c(C)noc1C	7.42022	1	1	38	441.544	3.70904	1	5	89.43	7	3	0	1	441.19	3	30	CHEMBL1683092	CCN([C@H]1CC[C@H]([C@H](N)Cc2cc(F)ccc2F)CC1)S(=O)(=O)c1c(C)noc1C	nM	1	train
CCN([C@H]1CC[C@H]([C@H](N)Cc2cc(F)ccc2F)CC1)S(C)(=O)=O	6.58503	1	1	260	360.47	2.6749	1	3	63.4	6	2	0	1	360.168	2	24	CHEMBL1683095	CCN([C@H]1CC[C@H]([C@H](N)Cc2cc(F)ccc2F)CC1)S(C)(=O)=O	nM	1	train
CCN1C(=O)CN(C(=O)C[C@H](N)[C@H]2CCc3cc(F)c(F)cc32)Cc2ccccc21	8.5376	1	1	2.9	413.468	3.1073	1	3	66.64	4	4	0	1	413.191	4	30	CHEMBL3580790	CCN1C(=O)CN(C(=O)C[C@H](N)[C@H]2CCc3cc(F)c(F)cc32)Cc2ccccc21	nM	1	train
CCN1C(=O)Cn2c1nc1nc(N3CCC[C@@H](N)C3)n(Cc3cc(F)ccc3C#N)c1c2=O	7.86967	1	1	13.5	450.478	0.94608	1	9	126.07	4	5	0	1	450.193	5	33	CHEMBL3813856	CCN1C(=O)Cn2c1nc1nc(N3CCC[C@@H](N)C3)n(Cc3cc(F)ccc3C#N)c1c2=O	nM	1	train
CCN1C(=O)Cn2c1nc1nc(N3CCC[C@@H](N)C3)n(Cc3cc(F)ccc3C(F)(F)F)c1c2=O	7.95078	1	2	11.2	493.465	2.0932	1	8	102.28	4	5	0	1	493.185	5	35	CHEMBL3687983	CCN1C(=O)Cn2c1nc1nc(N3CCC[C@@H](N)C3)n(Cc3cc(F)ccc3C(F)(F)F)c1c2=O	nM	1	train
CCN1C(=O)Cn2c1nc1nc(N3CCC[C@@H](N)C3)n(Cc3cc(F)ccc3F)c1c2=O	6.20412	1	2	625	443.458	1.2135	1	8	102.28	4	5	0	1	443.188	5	32	CHEMBL3687982	CCN1C(=O)Cn2c1nc1nc(N3CCC[C@@H](N)C3)n(Cc3cc(F)ccc3F)c1c2=O	nM	1	train
CCN1C(=O)Cn2c1nc1nc(N3CCC[C@@H](NC(=O)OC(C)(C)C)C3)n(Cc3cc(F)ccc3C#N)c1c2=O	7.86967	1	1	13.5	550.595	2.51208	1	10	138.38	5	5	1	0	550.245	5	40	CHEMBL3687981	CCN1C(=O)Cn2c1nc1nc(N3CCC[C@@H](NC(=O)OC(C)(C)C)C3)n(Cc3cc(F)ccc3C#N)c1c2=O	nM	1	train
CCN1CC2CN(C(=O)C[C@H](N)Cc3cc(F)c(F)cc3F)CCN2C1=O.O=C(O)/C=C/C(=O)O	6.33724	1	1	460	500.474	1.0439	3	5	144.48	7	3	1	0	500.188	3	35	CHEMBL1276620	CCN1CC2CN(C(=O)C[C@H](N)Cc3cc(F)c(F)cc3F)CCN2C1=O.O=C(O)/C=C/C(=O)O	nM	1	test
CCN1CCCN(C(=O)C[C@H](N)Cc2cc(F)c(F)cc2F)CC1.Cl	5.19382	0	1	6400	379.854	2.3398	1	3	49.57	5	2	0	1	379.164	2	25	CHEMBL481157	CCN1CCCN(C(=O)C[C@H](N)Cc2cc(F)c(F)cc2F)CC1.Cl	nM	1	test
CCN1CCCN(C(=O)C[C@H](N)Cc2cc(F)ccc2F)[C@H](C)C1=O	7.68403	1	1	20.7	353.413	1.694	1	3	66.64	5	2	0	1	353.191	2	25	CHEMBL231009	CCN1CCCN(C(=O)C[C@H](N)Cc2cc(F)ccc2F)[C@H](C)C1=O	nM	1	train
CCNC(=O)[C@@H](c1ccc(-c2ccc(F)cc2)cc1)[C@H](N)C(=O)N1CC[C@H](F)C1.O=C(O)C(F)(F)F	6.95861	1	1	110	515.479	3.2434	3	4	112.73	6	3	1	0	515.184	3	36	CHEMBL189067	CCNC(=O)[C@@H](c1ccc(-c2ccc(F)cc2)cc1)[C@H](N)C(=O)N1CC[C@H](F)C1.O=C(O)C(F)(F)F	nM	1	train
CCNC(=O)[C@@H]1CN[C@H](C(=O)N2CCC[C@H]2C#N)C1	8.35655	1	1	4.4	264.329	-0.38482	2	4	85.23	3	2	0	1	264.159	2	19	CHEMBL232316	CCNC(=O)[C@@H]1CN[C@H](C(=O)N2CCC[C@H]2C#N)C1	nM	1	train
CCNCC(=O)N1CCC[C@H]1C#N	6.35262	1	1	444	181.239	0.11048	1	3	56.13	3	1	0	1	181.122	1	13	CHEMBL330670	CCNCC(=O)N1CCC[C@H]1C#N	nM	1	train
CCNc1nc2c(c(-c3cc(F)ccc3Br)c1CN)c(=O)n(C)c(=O)n2C	8.16115	1	1	6.9	436.285	2.0913	2	7	94.94	4	3	0	1	435.071	3	27	CHEMBL2159191	CCNc1nc2c(c(-c3cc(F)ccc3Br)c1CN)c(=O)n(C)c(=O)n2C	nM	1	train
CCOC(=O)/C=C/OC(=O)[C@@H]1CCCN1C(=O)CN	8.93181	1	1	1.17	270.285	-0.4439	1	6	98.93	5	1	0	1	270.122	1	19	CHEMBL5219735	CCOC(=O)/C=C/OC(=O)[C@@H]1CCCN1C(=O)CN	nM	1	train
CCOC(=O)/C=C/OC(=O)[C@@H]1CCCN1C(=O)CNC(=O)OC(C)(C)C	8.22915	1	1	5.9	370.402	1.1221	1	7	111.24	6	1	0	1	370.174	1	26	CHEMBL5220415	CCOC(=O)/C=C/OC(=O)[C@@H]1CCCN1C(=O)CNC(=O)OC(C)(C)C	nM	1	train
CCOC(=O)/C=C/OC(=O)[C@@H]1CCCN1C(=O)[C@H](CCCCNC(=O)OC(C)(C)C)NC(=O)OC(C)(C)C	9.85387	1	1	0.14	541.642	3.1857	2	9	149.57	11	1	1	0	541.3	1	38	CHEMBL5220613	CCOC(=O)/C=C/OC(=O)[C@@H]1CCCN1C(=O)[C@H](CCCCNC(=O)OC(C)(C)C)NC(=O)OC(C)(C)C	nM	1	train
CCOC(=O)/C=C/c1ccc(O)c(O)c1	4.0569	0	1	87720	208.213	1.6741	2	4	66.76	3	1	0	1	208.074	1	15	CHEMBL17347	CCOC(=O)/C=C/c1ccc(O)c(O)c1	nM	1	train
CCOC(=O)/C=C/c1cnc(CN)c2cc(OC)c(OC)cc12.O=C(O)C(F)(F)F	4.74473	0	1	18000	430.379	2.9203	2	7	120.97	6	2	0	1	430.135	2	30	CHEMBL41114	CCOC(=O)/C=C/c1cnc(CN)c2cc(OC)c(OC)cc12.O=C(O)C(F)(F)F	nM	1	train
CCOC(=O)C(C(C)C)N(C)c1ccc(CNC(=O)C2SCCN2C(=O)C[C@H](N)Cc2cc(F)c(F)cc2F)cc1.Cl	7.09691	1	1	80	631.161	4.0274	2	7	104.97	12	3	1	0	630.225	3	42	CHEMBL1683501	CCOC(=O)C(C(C)C)N(C)c1ccc(CNC(=O)C2SCCN2C(=O)C[C@H](N)Cc2cc(F)c(F)cc2F)cc1.Cl	nM	1	train
CCOC(=O)C(C)(C)Nc1ccc(CNC(=O)C2SCCN2C(=O)C[C@H](N)Cc2cc(F)c(F)cc2F)cc1.Cl	7.16749	1	1	68	603.107	3.7571	3	7	113.76	11	3	1	0	602.194	3	40	CHEMBL1683503	CCOC(=O)C(C)(C)Nc1ccc(CNC(=O)C2SCCN2C(=O)C[C@H](N)Cc2cc(F)c(F)cc2F)cc1.Cl	nM	1	train
CCOC(=O)C(F)(F)n1cc(-c2ccc([C@H](C)[C@H](N)C(=O)N3CC[C@H](F)C3)cc2)ccc1=O.O=C(O)C(F)(F)F	7.03621	1	1	92	579.494	3.2622	2	7	131.93	7	3	1	0	579.18	3	40	CHEMBL438258	CCOC(=O)C(F)(F)n1cc(-c2ccc([C@H](C)[C@H](N)C(=O)N3CC[C@H](F)C3)cc2)ccc1=O.O=C(O)C(F)(F)F	nM	1	train
CCOC(=O)C(Nc1ccc(CNC(=O)C2SCCN2C(=O)C[C@H](N)Cc2cc(F)c(F)cc2F)cc1)C(C)C.Cl	7.30103	1	1	50	617.134	4.0031	3	7	113.76	12	3	1	0	616.21	3	41	CHEMBL1683505	CCOC(=O)C(Nc1ccc(CNC(=O)C2SCCN2C(=O)C[C@H](N)Cc2cc(F)c(F)cc2F)cc1)C(C)C.Cl	nM	1	train
CCOC(=O)C(Oc1ccc(CNC(=O)C2SCCN2C(=O)C[C@H](N)Cc2cc(F)c(F)cc2F)cc1)C(C)C.Cl	7.11351	1	1	77	618.118	3.97	2	7	110.96	12	3	1	0	617.194	3	41	CHEMBL1683499	CCOC(=O)C(Oc1ccc(CNC(=O)C2SCCN2C(=O)C[C@H](N)Cc2cc(F)c(F)cc2F)cc1)C(C)C.Cl	nM	1	train
CCOC(=O)C1=C(C)NC(C)=C(C(=O)OCC)C1c1cccc2c1OCO2	3.55235	0	1	280320	373.405	2.7763	1	7	83.09	5	3	0	1	373.153	3	27	CHEMBL5414025	CCOC(=O)C1=C(C)NC(C)=C(C(=O)OCC)C1c1cccc2c1OCO2	nM	1	val
CCOC(=O)C1CCN(C(=O)c2cc(-c3ccc(F)cc3)c(CN)c(C)n2)CC1	6.02826	1	1	937	399.466	3.07012	1	5	85.52	5	3	0	1	399.196	3	29	CHEMBL1688418	CCOC(=O)C1CCN(C(=O)c2cc(-c3ccc(F)cc3)c(CN)c(C)n2)CC1	nM	1	train
CCOC(=O)C1COc2cc(CNC(=O)C3SCCN3C(=O)C[C@H](N)Cc3cc(F)c(F)cc3F)ccc2O1.Cl	6.95078	1	1	112	604.047	2.7064	2	8	120.19	9	4	1	0	603.142	4	40	CHEMBL1683491	CCOC(=O)C1COc2cc(CNC(=O)C3SCCN3C(=O)C[C@H](N)Cc3cc(F)c(F)cc3F)ccc2O1.Cl	nM	1	train
CCOC(=O)C1Oc2ccc(CNC(=O)C3SCCN3C(=O)C[C@H](N)Cc3cc(F)c(F)cc3F)cc2O1.Cl	7.19382	1	1	64	590.02	2.6639	2	8	120.19	9	4	1	0	589.126	4	39	CHEMBL1683493	CCOC(=O)C1Oc2ccc(CNC(=O)C3SCCN3C(=O)C[C@H](N)Cc3cc(F)c(F)cc3F)cc2O1.Cl	nM	1	train
CCOC(=O)CCc1cnc(CN)c2cc(OC)c(OC)cc12.O=C(O)C(F)(F)F	4.27901	0	1	52600	432.395	2.8397	2	7	120.97	7	2	0	1	432.151	2	30	CHEMBL288207	CCOC(=O)CCc1cnc(CN)c2cc(OC)c(OC)cc12.O=C(O)C(F)(F)F	nM	1	train
CCOC(=O)CN(Cc1ccc(C#N)cc1)[C@@H]1CN[C@H](C(=O)N2CCSC2)C1	7.86646	1	1	13.6	402.52	1.18678	1	7	85.67	7	3	0	1	402.173	3	28	CHEMBL389624	CCOC(=O)CN(Cc1ccc(C#N)cc1)[C@@H]1CN[C@H](C(=O)N2CCSC2)C1	nM	1	train
CCOC(=O)CN1C(=O)CN(C(=O)C[C@H](N)[C@H]2CCc3cc(F)c(F)cc32)Cc2ccccc21	8.46852	1	1	3.4	471.504	2.6505	1	5	92.94	6	4	0	1	471.197	4	34	CHEMBL3580792	CCOC(=O)CN1C(=O)CN(C(=O)C[C@H](N)[C@H]2CCc3cc(F)c(F)cc32)Cc2ccccc21	nM	1	train
CCOC(=O)CNC(=O)C1SCCN1C(=O)C[C@H](N)Cc1cc(F)c(F)cc1F.Cl	6.99568	1	1	101	469.913	1.3664	2	6	101.73	8	2	0	1	469.105	2	30	CHEMBL1683479	CCOC(=O)CNC(=O)C1SCCN1C(=O)C[C@H](N)Cc1cc(F)c(F)cc1F.Cl	nM	1	train
CCOC(=O)CNC(=O)c1ccc(OP(=O)(Oc2ccc(C(=O)NCC(=O)OCC)cc2)C2CCCN2C(=O)C2CCCN2)cc1	7.85387	1	1	14	658.645	2.6238	3	11	178.67	14	4	2	0	658.24	4	46	CHEMBL235766	CCOC(=O)CNC(=O)c1ccc(OP(=O)(Oc2ccc(C(=O)NCC(=O)OCC)cc2)C2CCCN2C(=O)C2CCCN2)cc1	nM	1	train
CCOC(=O)CNC(=O)c1ccc(OP(=O)(Oc2ccc(C(=O)NCC(=O)OCC)cc2)C2CCCN2C(=O)C2CCCN2)cc1.Cl	7.63827	1	1	23	695.106	3.0456	3	11	178.67	14	4	2	0	694.217	4	47	CHEMBL274829	CCOC(=O)CNC(=O)c1ccc(OP(=O)(Oc2ccc(C(=O)NCC(=O)OCC)cc2)C2CCCN2C(=O)C2CCCN2)cc1.Cl	nM	1	train
CCOC(=O)CNC(=O)c1ccc(OP(=O)(Oc2ccc(C(=O)NCC(=O)OCC)cc2)C2CCCN2C(=O)[C@@H]2CCCN2)cc1	7.63827	1	1	23	658.645	2.6238	3	11	178.67	14	4	2	0	658.24	4	46	CHEMBL2153744	CCOC(=O)CNC(=O)c1ccc(OP(=O)(Oc2ccc(C(=O)NCC(=O)OCC)cc2)C2CCCN2C(=O)[C@@H]2CCCN2)cc1	nM	1	train
CCOC(=O)COc1ccc(CNC(=O)C2CC=NN2C(=O)C[C@H](N)Cc2cc(F)c(F)cc2F)cc1.Cl	5.67778	0	1	2100	556.969	2.6306	2	7	123.32	11	3	1	0	556.17	3	38	CHEMBL456885	CCOC(=O)COc1ccc(CNC(=O)C2CC=NN2C(=O)C[C@H](N)Cc2cc(F)c(F)cc2F)cc1.Cl	nM	1	train
CCOC(=O)COc1ccc(CNC(=O)C2SCCN2C(=O)C[C@H](N)Cc2cc(F)c(F)cc2F)cc1.Cl	7.38722	1	1	41	576.037	2.9454	2	7	110.96	11	3	1	0	575.147	3	38	CHEMBL1683487	CCOC(=O)COc1ccc(CNC(=O)C2SCCN2C(=O)C[C@H](N)Cc2cc(F)c(F)cc2F)cc1.Cl	nM	1	train
CCOC(=O)COc1ccc(NC(=O)C2CC=NN2C(=O)C[C@H](N)Cc2cc(F)c(F)cc2F)cc1.Cl	6.16115	1	1	690	542.942	2.9529	2	7	123.32	10	3	1	0	542.154	3	37	CHEMBL472199	CCOC(=O)COc1ccc(NC(=O)C2CC=NN2C(=O)C[C@H](N)Cc2cc(F)c(F)cc2F)cc1.Cl	nM	1	train
CCOC(=O)COc1cccc(CNC(=O)C2CC=NN2C(=O)C[C@H](N)Cc2cc(F)c(F)cc2F)c1.Cl	5.69897	0	1	2000	556.969	2.6306	2	7	123.32	11	3	1	0	556.17	3	38	CHEMBL518296	CCOC(=O)COc1cccc(CNC(=O)C2CC=NN2C(=O)C[C@H](N)Cc2cc(F)c(F)cc2F)c1.Cl	nM	1	train
CCOC(=O)COc1cccc(CNC(=O)C2SCCN2C(=O)C[C@H](N)Cc2cc(F)c(F)cc2F)c1.Cl	7.02228	1	1	95	576.037	2.9454	2	7	110.96	11	3	1	0	575.147	3	38	CHEMBL1683489	CCOC(=O)COc1cccc(CNC(=O)C2SCCN2C(=O)C[C@H](N)Cc2cc(F)c(F)cc2F)c1.Cl	nM	1	train
CCOC(=O)COc1cccc(NC(=O)C2CC=NN2C(=O)C[C@H](N)Cc2cc(F)c(F)cc2F)c1.Cl	5.72125	0	1	1900	542.942	2.9529	2	7	123.32	10	3	1	0	542.154	3	37	CHEMBL472200	CCOC(=O)COc1cccc(NC(=O)C2CC=NN2C(=O)C[C@H](N)Cc2cc(F)c(F)cc2F)c1.Cl	nM	1	train
CCOC(=O)COc1ccccc1NC(=O)C1CC=NN1C(=O)C[C@H](N)Cc1cc(F)c(F)cc1F.Cl	5.31876	0	1	4800	542.942	2.9529	2	7	123.32	10	3	1	0	542.154	3	37	CHEMBL512013	CCOC(=O)COc1ccccc1NC(=O)C1CC=NN1C(=O)C[C@H](N)Cc1cc(F)c(F)cc1F.Cl	nM	1	train
CCOC(=O)Cc1cnc(CN)c2cc(OC)c(OC)cc12.Cl	4.76955	0	1	17000	340.807	2.2381	1	6	83.67	6	2	0	1	340.119	2	23	CHEMBL544241	CCOC(=O)Cc1cnc(CN)c2cc(OC)c(OC)cc12.Cl	nM	1	train
CCOC(=O)Cn1cc(-c2ccc([C@H](C)[C@H](N)C(=O)N3CC[C@H](F)C3)cc2)ccc1=O.O=C(O)C(F)(F)F	7.04576	1	1	90	543.514	2.7129	2	7	131.93	7	3	1	0	543.199	3	38	CHEMBL382674	CCOC(=O)Cn1cc(-c2ccc([C@H](C)[C@H](N)C(=O)N3CC[C@H](F)C3)cc2)ccc1=O.O=C(O)C(F)(F)F	nM	1	train
CCOC(=O)N1CCN(C(=O)CC(C)(C)NCC(=O)N2C[C@@H](F)C[C@H]2C#N)CC1	7.20066	1	1	63	411.478	0.50798	1	6	105.98	6	2	0	1	411.228	2	29	CHEMBL1085597	CCOC(=O)N1CCN(C(=O)CC(C)(C)NCC(=O)N2C[C@@H](F)C[C@H]2C#N)CC1	nM	1	train
CCOC(=O)N1CCN(C(=O)CC[C@H](N)C(=O)N2CCC[C@H]2C#N)CC1.O=C(O)C(F)(F)F	7.50864	1	1	31	479.456	0.54248	2	7	157.27	5	2	0	1	479.199	2	33	CHEMBL516080	CCOC(=O)N1CCN(C(=O)CC[C@H](N)C(=O)N2CCC[C@H]2C#N)CC1.O=C(O)C(F)(F)F	nM	1	train
CCOC(=O)N1CCN(c2ccc3nnc(-c4cccc(C)c4)n3n2)CC1	9.12494	1	1	0.75	366.425	2.37822	0	7	75.86	3	4	0	1	366.18	4	27	CHEMBL4454091	CCOC(=O)N1CCN(c2ccc3nnc(-c4cccc(C)c4)n3n2)CC1	nM	1	train
CCOC(=O)Nc1c(-c2ccc([C@H](C)[C@H](N)C(=O)N3CC[C@H](F)C3)cc2)cn(C)c(=O)c1F.O=C(O)C(F)(F)F	6.92082	1	1	120	576.519	3.3943	3	7	143.96	6	3	1	0	576.201	3	40	CHEMBL438265	CCOC(=O)Nc1c(-c2ccc([C@H](C)[C@H](N)C(=O)N3CC[C@H](F)C3)cc2)cn(C)c(=O)c1F.O=C(O)C(F)(F)F	nM	1	train
CCOC(=O)Nc1cnc(CN)c2cc(OC)c(OC)cc12.Cl	5.63827	0	1	2300	341.795	2.7009	2	6	95.7	5	2	0	1	341.114	2	23	CHEMBL553407	CCOC(=O)Nc1cnc(CN)c2cc(OC)c(OC)cc12.Cl	nM	1	train
CCOC(=O)[C@@H](Nc1ccc(CNC(=O)[C@@H]2SCCN2C(=O)C[C@H](N)Cc2cc(F)c(F)cc2F)cc1)C(C)C	7.60206	1	1	25	580.673	3.5813	3	7	113.76	12	3	1	0	580.233	3	40	CHEMBL1683641	CCOC(=O)[C@@H](Nc1ccc(CNC(=O)[C@@H]2SCCN2C(=O)C[C@H](N)Cc2cc(F)c(F)cc2F)cc1)C(C)C	nM	1	train
CCOC(=O)[C@@H](Nc1ccc(CNC(=O)[C@H]2SCCN2C(=O)C[C@H](N)Cc2cc(F)c(F)cc2F)cc1)C(C)C	6.51004	1	1	309	580.673	3.5813	3	7	113.76	12	3	1	0	580.233	3	40	CHEMBL1683644	CCOC(=O)[C@@H](Nc1ccc(CNC(=O)[C@H]2SCCN2C(=O)C[C@H](N)Cc2cc(F)c(F)cc2F)cc1)C(C)C	nM	1	train
CCOC(=O)[C@@H](Oc1ccc(NC(=O)C2CC=NN2C(=O)C[C@H](N)Cc2cc(F)c(F)cc2F)cc1)C(C)C.Cl	5.58503	0	1	2600	585.023	3.9775	2	7	123.32	11	3	1	0	584.201	3	40	CHEMBL516747	CCOC(=O)[C@@H](Oc1ccc(NC(=O)C2CC=NN2C(=O)C[C@H](N)Cc2cc(F)c(F)cc2F)cc1)C(C)C.Cl	nM	1	train
CCOC(=O)[C@@H]1C[C@@H]2CCCC[C@@H]2N1C(=O)C[C@H](N)Cc1cc(F)c(F)cc1F	7.1549	1	1	70	412.452	3.0866	1	4	72.63	6	3	0	1	412.197	3	29	CHEMBL3357767	CCOC(=O)[C@@H]1C[C@@H]2CCCC[C@@H]2N1C(=O)C[C@H](N)Cc1cc(F)c(F)cc1F	nM	1	train
CCOC(=O)[C@H](Nc1ccc(CNC(=O)[C@@H]2SCCN2C(=O)C[C@H](N)Cc2cc(F)c(F)cc2F)cc1)C(C)C.Cl	7.76955	1	1	17	617.134	4.0031	3	7	113.76	12	3	1	0	616.21	3	41	CHEMBL1683507	CCOC(=O)[C@H](Nc1ccc(CNC(=O)[C@@H]2SCCN2C(=O)C[C@H](N)Cc2cc(F)c(F)cc2F)cc1)C(C)C.Cl	nM	1	train
CCOC(=O)[C@H](Nc1ccc(CNC(=O)[C@H]2SCCN2C(=O)C[C@H](N)Cc2cc(F)c(F)cc2F)cc1)C(C)C	6.75696	1	1	175	580.673	3.5813	3	7	113.76	12	3	1	0	580.233	3	40	CHEMBL1683642	CCOC(=O)[C@H](Nc1ccc(CNC(=O)[C@H]2SCCN2C(=O)C[C@H](N)Cc2cc(F)c(F)cc2F)cc1)C(C)C	nM	1	train
CCOC(=O)[C@H](Oc1ccc(NC(=O)C2CC=NN2C(=O)C[C@H](N)Cc2cc(F)c(F)cc2F)cc1)C(C)C.Cl	5.4437	0	1	3600	585.023	3.9775	2	7	123.32	11	3	1	0	584.201	3	40	CHEMBL479536	CCOC(=O)[C@H](Oc1ccc(NC(=O)C2CC=NN2C(=O)C[C@H](N)Cc2cc(F)c(F)cc2F)cc1)C(C)C.Cl	nM	1	train
CCOC(=O)c1c(C(C)C)cc(C(C)C)c(C(=O)OCC)c1-c1cc2ccc(-c3ccc4c(C)cccc4c3)cc2[nH]1	8.56543	1	1	2.72	561.722	9.56372	1	4	68.39	8	5	2	0	561.288	5	42	CHEMBL4632896	CCOC(=O)c1c(C(C)C)cc(C(C)C)c(C(=O)OCC)c1-c1cc2ccc(-c3ccc4c(C)cccc4c3)cc2[nH]1	nM	1	train
CCOC(=O)c1c(O)cc(O)c2c1OC(c1ccc(O)cc1)CC2	3.94401	0	1	113760	330.336	3.0464	3	6	96.22	3	3	0	1	330.11	3	24	CHEMBL3121246	CCOC(=O)c1c(O)cc(O)c2c1OC(c1ccc(O)cc1)CC2	nM	1	train
CCOC(=O)c1ccc(-c2ccc([C@H](C)[C@H](N)C(=O)N3CC[C@H](F)C3)cc2)cc1.O=C(O)C(F)(F)F	6.35655	1	1	440	512.5	4.1648	2	5	109.93	6	3	1	0	512.193	3	36	CHEMBL363175	CCOC(=O)c1ccc(-c2ccc([C@H](C)[C@H](N)C(=O)N3CC[C@H](F)C3)cc2)cc1.O=C(O)C(F)(F)F	nM	1	train
CCOC(=O)c1ccc(Cn2c(N3CCC[C@@H](N)C3)cc(=O)n3nccc23)cc1	4.98297	0	1	10400	395.463	1.6485	1	8	94.86	5	4	0	1	395.196	4	29	CHEMBL4216792	CCOC(=O)c1ccc(Cn2c(N3CCC[C@@H](N)C3)cc(=O)n3nccc23)cc1	nM	1	train
CCOC(=O)c1ccc(N2C[C@@H]3[C@H](C2)[C@H]3NCC(=O)N2C[C@@H](F)C[C@H]2C#N)cc1	6.64016	1	1	229	400.454	1.35008	1	6	85.67	6	4	0	1	400.191	4	29	CHEMBL480154	CCOC(=O)c1ccc(N2C[C@@H]3[C@H](C2)[C@H]3NCC(=O)N2C[C@@H](F)C[C@H]2C#N)cc1	nM	1	train
CCOC(=O)c1ccc(NC(=O)C2CC=NN2C(=O)C[C@H](N)Cc2cc(F)c(F)cc2F)cc1.Cl	6.11351	1	1	770	512.916	3.1877	2	6	114.09	8	3	1	0	512.144	3	35	CHEMBL460951	CCOC(=O)c1ccc(NC(=O)C2CC=NN2C(=O)C[C@H](N)Cc2cc(F)c(F)cc2F)cc1.Cl	nM	1	train
CCOC(=O)c1ccc(OC(=O)C2CC=NN2C(=O)C[C@H](N)Cc2cc(F)c(F)cc2F)cc1.Cl	5.79588	0	1	1600	513.9	3.1546	1	7	111.29	8	3	1	0	513.128	3	35	CHEMBL460949	CCOC(=O)c1ccc(OC(=O)C2CC=NN2C(=O)C[C@H](N)Cc2cc(F)c(F)cc2F)cc1.Cl	nM	1	train
CCOC(=O)c1cccc(-c2ccc([C@H](C)[C@H](N)C(=O)N3CC[C@H](F)C3)cc2)c1.O=C(O)C(F)(F)F	7.12494	1	1	75	512.5	4.1648	2	5	109.93	6	3	1	0	512.193	3	36	CHEMBL192425	CCOC(=O)c1cccc(-c2ccc([C@H](C)[C@H](N)C(=O)N3CC[C@H](F)C3)cc2)c1.O=C(O)C(F)(F)F	nM	1	train
CCOC(=O)c1cnc(CCN)c2cc(OC)c(OC)cc12.O=C(O)C(F)(F)F	3.12726	0	1	746000	418.368	2.5632	2	7	120.97	6	2	0	1	418.135	2	29	CHEMBL289580	CCOC(=O)c1cnc(CCN)c2cc(OC)c(OC)cc12.O=C(O)C(F)(F)F	nM	1	train
CCOC(=O)c1cnc(CN(C)C)c2cc(OC)c(OC)cc12.Cl	3.02319	0	1	948000	354.834	2.9121	0	6	60.89	6	2	0	1	354.135	2	24	CHEMBL543539	CCOC(=O)c1cnc(CN(C)C)c2cc(OC)c(OC)cc12.Cl	nM	1	train
CCOC(=O)c1cnc(CN)c2c(OC)c(OC)c(OC)cc12.Cl	5.95861	0	1	1100	356.806	2.3178	1	7	92.9	6	2	0	1	356.114	2	24	CHEMBL539243	CCOC(=O)c1cnc(CN)c2c(OC)c(OC)c(OC)cc12.Cl	nM	1	train
CCOC(=O)c1cnc(CN)c2c(OC)cc(OC)cc12	6.49485	1	2	320	290.319	1.8874	1	6	83.67	5	2	0	1	290.127	2	21	CHEMBL186406	CCOC(=O)c1cnc(CN)c2c(OC)cc(OC)cc12	nM	1	train
CCOC(=O)c1cnc(CN)c2c(OC)cc(OC)cc12.Cl	6.49485	1	1	320	326.78	2.3092	1	6	83.67	5	2	0	1	326.103	2	22	CHEMBL555560	CCOC(=O)c1cnc(CN)c2c(OC)cc(OC)cc12.Cl	nM	1	train
CCOC(=O)c1cnc(CN)c2c(OC)ccc(OC)c12.Cl	5.61979	0	1	2400	326.78	2.3092	1	6	83.67	5	2	0	1	326.103	2	22	CHEMBL544950	CCOC(=O)c1cnc(CN)c2c(OC)ccc(OC)c12.Cl	nM	1	train
CCOC(=O)c1cnc(CN)c2cc(O)c(OC)cc12.Cl	4.85387	0	1	14000	312.753	2.0062	2	6	94.67	4	2	0	1	312.088	2	21	CHEMBL544478	CCOC(=O)c1cnc(CN)c2cc(O)c(OC)cc12.Cl	nM	1	train
CCOC(=O)c1cnc(CN)c2cc(OC)c(OC)c(OC)c12.Cl	4.74473	0	1	18000	356.806	2.3178	1	7	92.9	6	2	0	1	356.114	2	24	CHEMBL539500	CCOC(=O)c1cnc(CN)c2cc(OC)c(OC)c(OC)c12.Cl	nM	1	train
CCOC(=O)c1cnc(CN)c2cc(OC)c(OC)cc12.Cl	5.46852	0	1	3400	326.78	2.3092	1	6	83.67	5	2	0	1	326.103	2	22	CHEMBL544475	CCOC(=O)c1cnc(CN)c2cc(OC)c(OC)cc12.Cl	nM	1	train
CCOC(=O)c1cnc(CN)c2cc(OC)c(OCC)cc12.Cl	5.3279	0	1	4700	340.807	2.6993	1	6	83.67	6	2	0	1	340.119	2	23	CHEMBL544717	CCOC(=O)c1cnc(CN)c2cc(OC)c(OCC)cc12.Cl	nM	1	train
CCOC(=O)c1cnc(CN)c2cc(OCC)c(OC)cc12.Cl	5.17393	0	1	6700	340.807	2.6993	1	6	83.67	6	2	0	1	340.119	2	23	CHEMBL554683	CCOC(=O)c1cnc(CN)c2cc(OCC)c(OC)cc12.Cl	nM	1	train
CCOC(=O)c1cnc(CN)c2ccc(OC)cc12.Cl	3.68403	0	1	207000	296.754	2.3006	1	5	74.44	4	2	0	1	296.093	2	20	CHEMBL544474	CCOC(=O)c1cnc(CN)c2ccc(OC)cc12.Cl	nM	1	train
CCOC(=O)c1cnc(CNC)c2cc(OC)c(OC)cc12.Cl	3.13608	0	1	731000	340.807	2.5699	1	6	69.68	6	2	0	1	340.119	2	23	CHEMBL554682	CCOC(=O)c1cnc(CNC)c2cc(OC)c(OC)cc12.Cl	nM	1	train
CCOC(=O)c1cncc(N2CCC([C@H](N)Cc3cc(F)ccc3F)CC2)c1	7.08619	1	1	82	389.446	3.3229	1	5	68.45	6	3	0	1	389.191	3	28	CHEMBL1683137	CCOC(=O)c1cncc(N2CCC([C@H](N)Cc3cc(F)ccc3F)CC2)c1	nM	1	train
CCOC(=O)c1cnn2c(=O)c(C(=O)NC(C)(C)C)n[nH]c12.[NaH]	4.31758	0	1	48130	331.308	-0.5259	2	7	118.45	3	2	0	1	331.126	2	23	CHEMBL5285907	CCOC(=O)c1cnn2c(=O)c(C(=O)NC(C)(C)C)n[nH]c12.[NaH]	nM	1	train
CCOC(=O)c1cnn2c(=O)c([N+](=O)[O-])n[nH]c12.[NaH]	3.20761	0	1	620000	277.172	-1.146	1	8	132.49	3	2	0	1	277.042	2	19	CHEMBL5285955	CCOC(=O)c1cnn2c(=O)c([N+](=O)[O-])n[nH]c12.[NaH]	nM	1	train
CCOC(=O)c1n[nH]c2c(C(=O)OCC)cnn2c1=O.[NaH]	4.26793	0	1	53960	304.238	-0.8775	1	8	115.65	4	2	0	1	304.078	2	21	CHEMBL5280972	CCOC(=O)c1n[nH]c2c(C(=O)OCC)cnn2c1=O.[NaH]	nM	1	train
CCOC(=O)c1nc2c(n1C)CN([C@@H]1C[C@H](N)[C@@H](c3cc(F)ccc3F)O[C@@H]1C(F)(F)F)C2	7.68613	1	1	20.6	474.43	2.979	1	7	82.61	4	4	0	1	474.169	4	33	CHEMBL4634272	CCOC(=O)c1nc2c(n1C)CN([C@@H]1C[C@H](N)[C@@H](c3cc(F)ccc3F)O[C@@H]1C(F)(F)F)C2	nM	1	train
CCOC(=O)c1nnc2n1CCN(C(=O)C[C@H](N)Cc1cc(F)c(F)cc1F)C2	6.65956	1	1	219	411.384	1.1744	1	7	103.34	6	3	0	1	411.152	3	29	CHEMBL233686	CCOC(=O)c1nnc2n1CCN(C(=O)C[C@H](N)Cc1cc(F)c(F)cc1F)C2	nM	1	train
CCOC(=O)c1nnc2n1CCN(C(=O)C[C@H](N)Cc1cc(F)ccc1F)C2	6.72125	1	1	190	393.394	1.0353	1	7	103.34	6	3	0	1	393.161	3	28	CHEMBL389600	CCOC(=O)c1nnc2n1CCN(C(=O)C[C@H](N)Cc1cc(F)ccc1F)C2	nM	1	train
CCOCC1(NCC(=O)N2[C@H](C#N)CC[C@@H]2C#N)CCCC1	7.19382	1	1	64	304.394	1.33206	1	5	89.15	6	2	0	1	304.19	2	22	CHEMBL209191	CCOCC1(NCC(=O)N2[C@H](C#N)CC[C@@H]2C#N)CCCC1	nM	1	train
CCOCCCn1c(=O)n(C)c(=O)c2c1cc(N1CCC[C@@](C)(N)C1)n2Cc1cc(F)ccc1Cl.Cl	6.91364	1	1	122	542.483	3.5085	1	8	87.42	8	4	1	0	541.202	4	36	CHEMBL1287845	CCOCCCn1c(=O)n(C)c(=O)c2c1cc(N1CCC[C@@](C)(N)C1)n2Cc1cc(F)ccc1Cl.Cl	nM	1	train
CCOC[C@@H]1C(=O)NCCN1C(=O)C[C@H](N)Cc1cc(F)c(F)cc1F	8.36653	1	1	4.3	373.375	0.7273	2	4	84.66	7	2	0	1	373.161	2	26	CHEMBL1779707	CCOC[C@@H]1C(=O)NCCN1C(=O)C[C@H](N)Cc1cc(F)c(F)cc1F	nM	1	test
CCOCc1ccc(-c2ccc(-c3cccs3)s2)s1	6.29243	1	1	510	306.477	5.7416	0	4	9.23	5	3	1	0	306.021	3	19	CHEMBL3343903	CCOCc1ccc(-c2ccc(-c3cccs3)s2)s1	nM	1	train
CCO[C@H]1C[C@H]2C[C@@H](NCC(=O)N3CCC[C@H]3C#N)C[C@H]2C1.Cl	7.22915	1	1	59	341.883	2.10608	1	4	65.36	5	3	0	1	341.187	3	23	CHEMBL1082654	CCO[C@H]1C[C@H]2C[C@@H](NCC(=O)N3CCC[C@H]3C#N)C[C@H]2C1.Cl	nM	1	train
CCOc1cc(O)cc(OCC)c1[C@@H]1CN[C@H](C(=O)N2CCC[C@H]2C#N)C1	7.65758	1	1	22	373.453	2.14968	2	6	94.82	6	3	0	1	373.2	3	27	CHEMBL244009	CCOc1cc(O)cc(OCC)c1[C@@H]1CN[C@H](C(=O)N2CCC[C@H]2C#N)C1	nM	1	val
CCOc1ccc(C(=O)/C=C/c2cc(Br)c(O)cc2OC)cc1	4.45655	0	1	34950	377.234	4.4581	1	4	55.76	6	2	0	1	376.031	2	23	CHEMBL5408749	CCOc1ccc(C(=O)/C=C/c2cc(Br)c(O)cc2OC)cc1	nM	1	train
CCOc1ccc(C(=O)/C=C/c2cc(Cl)c(O)cc2OC)cc1	4.67428	0	1	21170	332.783	4.349	1	4	55.76	6	2	0	1	332.082	2	23	CHEMBL5405870	CCOc1ccc(C(=O)/C=C/c2cc(Cl)c(O)cc2OC)cc1	nM	1	train
CCOc1cccc(-c2nnc3n2[C@@H]2CCN(C(=O)C[C@H](N)Cc4cc(F)c(F)cc4F)C[C@@H]2CC3)n1.Cl	6.85699	1	1	139	551.013	3.8738	1	7	99.16	7	5	1	0	550.207	5	38	CHEMBL4093298	CCOc1cccc(-c2nnc3n2[C@@H]2CCN(C(=O)C[C@H](N)Cc4cc(F)c(F)cc4F)C[C@@H]2CC3)n1.Cl	nM	1	train
CCOc1cccc([C@H]2C[C@@H]2NC(=O)CC(C)(C)NCC(=O)N2C[C@@H](F)C[C@H]2C#N)c1	7.76955	1	1	17	430.524	2.27828	2	5	94.46	9	3	0	1	430.238	3	31	CHEMBL462839	CCOc1cccc([C@H]2C[C@@H]2NC(=O)CC(C)(C)NCC(=O)N2C[C@@H](F)C[C@H]2C#N)c1	nM	1	test
CCS(=O)(=O)Nc1n[nH]c2c1CN([C@H]1CO[C@H](c3cc(F)ccc3F)[C@@H](N)C1)C2	8.95861	1	1	1.1	427.477	1.6226	3	6	113.34	5	4	0	1	427.149	4	29	CHEMBL3734828	CCS(=O)(=O)Nc1n[nH]c2c1CN([C@H]1CO[C@H](c3cc(F)ccc3F)[C@@H](N)C1)C2	nM	1	train
CCS(=O)(=O)c1ccc(-c2noc(C(C)[C@H](N)C(F)=C3CCCC3)n2)c(Cl)c1.O=C(O)C(F)(F)F	7.30103	1	1	50	541.951	5.0453	2	7	136.38	6	3	2	0	541.106	3	35	CHEMBL429757	CCS(=O)(=O)c1ccc(-c2noc(C(C)[C@H](N)C(F)=C3CCCC3)n2)c(Cl)c1.O=C(O)C(F)(F)F	nM	1	train
CCS(=O)(=O)c1ccc2c(c1)nc1n2C[C@H](N)[C@@H](c2cc(F)c(F)cc2F)C1.O=C(O)C(F)(F)F	8.09691	1	1	8	523.455	3.5477	2	6	115.28	3	4	1	0	523.1	4	35	CHEMBL560192	CCS(=O)(=O)c1ccc2c(c1)nc1n2C[C@H](N)[C@@H](c2cc(F)c(F)cc2F)C1.O=C(O)C(F)(F)F	nM	1	test
CCS(=O)(=O)n1cc2c(n1)CN([C@@H]1C[C@H](N)[C@@H](c3cc(F)ccc3F)O[C@@H]1C(F)(F)F)C2	7.22185	1	1	60	480.459	2.4631	1	7	90.45	4	4	0	1	480.125	4	32	CHEMBL4649110	CCS(=O)(=O)n1cc2c(n1)CN([C@@H]1C[C@H](N)[C@@H](c3cc(F)ccc3F)O[C@@H]1C(F)(F)F)C2	nM	1	train
CCS(=O)(=O)n1cc2c(n1)CN([C@H]1CO[C@H](c3cc(F)ccc3F)[C@@H](N)C1)C2	8.74473	1	1	1.8	412.462	1.5322	1	7	90.45	4	4	0	1	412.138	4	28	CHEMBL3735281	CCS(=O)(=O)n1cc2c(n1)CN([C@H]1CO[C@H](c3cc(F)ccc3F)[C@@H](N)C1)C2	nM	1	train
CCS(=O)(=O)n1ncc2c1CN([C@H]1CO[C@H](c3cc(F)ccc3F)[C@@H](N)C1)C2	9.1549	1	1	0.7	412.462	1.5322	1	7	90.45	4	4	0	1	412.138	4	28	CHEMBL5273218	CCS(=O)(=O)n1ncc2c1CN([C@H]1CO[C@H](c3cc(F)ccc3F)[C@@H](N)C1)C2	nM	1	train
CC[C@@H](C)C(N)C(=O)N1Cc2ccc(F)cc2C1	5.10237	0	1	7900	250.317	2.0413	1	2	46.33	3	2	0	1	250.148	2	18	CHEMBL6014809	CC[C@@H](C)C(N)C(=O)N1Cc2ccc(F)cc2C1	nM	1	val
CC[C@@H](C)[C@H](N)C(=O)N1CC(F)(F)C[C@H]1C#N	9.09691	1	1	0.8	245.273	1.11958	1	3	70.12	3	1	0	1	245.134	1	17	CHEMBL3632867	CC[C@@H](C)[C@H](N)C(=O)N1CC(F)(F)C[C@H]1C#N	nM	1	train
CC[C@@H](C)[C@H](N)C(=O)N1CCC(C)C1.O=C(O)C(F)(F)F	4.79048	0	1	16200	312.332	1.8615	2	3	83.63	3	1	0	1	312.166	1	21	CHEMBL3798777	CC[C@@H](C)[C@H](N)C(=O)N1CCC(C)C1.O=C(O)C(F)(F)F	nM	1	train
CC[C@@H](C)[C@H](N)C(=O)N1CCCC1	5.40894	0	1	3900	184.283	0.9822	1	2	46.33	3	1	0	1	184.158	1	13	CHEMBL453573	CC[C@@H](C)[C@H](N)C(=O)N1CCCC1	nM	1	train
CC[C@@H](C)[C@H](N)C(=O)N1CCC[C@H]1B(O)O	8.69897	1	2	2	228.101	-0.6372	3	4	86.79	4	1	0	1	228.165	1	16	CHEMBL5824868	CC[C@@H](C)[C@H](N)C(=O)N1CCC[C@H]1B(O)O	nM	1	train
CC[C@@H](C)[C@H](N)C(=O)N1CCC[C@H]1C#N	8.82391	1	1	1.5	209.293	0.87438	1	3	70.12	3	1	0	1	209.153	1	15	CHEMBL3632864	CC[C@@H](C)[C@H](N)C(=O)N1CCC[C@H]1C#N	nM	1	train
CC[C@@H](C)[C@H](N)C(=O)N1CCSC1	6.33724	1	1	460	202.323	0.8927	1	3	46.33	3	1	0	1	202.114	1	13	CHEMBL191775	CC[C@@H](C)[C@H](N)C(=O)N1CCSC1	nM	1	train
CC[C@@H](C)[C@H](N)C(=O)N1C[C@@H](F)C[C@H]1C#N	9.22185	1	1	0.6	227.283	0.82238	1	3	70.12	3	1	0	1	227.143	1	16	CHEMBL3632865	CC[C@@H](C)[C@H](N)C(=O)N1C[C@@H](F)C[C@H]1C#N	nM	1	train
CC[C@@H](C)[C@H](N)C(=O)N1C[C@@H](N=[N+]=[N-])C[C@H]1C#N	6.5376	1	2	290	250.306	1.16318	1	4	118.88	4	1	0	1	250.154	1	18	CHEMBL471547	CC[C@@H](C)[C@H](N)C(=O)N1C[C@@H](N=[N+]=[N-])C[C@H]1C#N	nM	1	train
CC[C@@H](C)[C@H](N)C(=O)N1C[C@H](F)C[C@H]1C#N	6.5376	1	1	290	227.283	0.82238	1	3	70.12	3	1	0	1	227.143	1	16	CHEMBL3632866	CC[C@@H](C)[C@H](N)C(=O)N1C[C@H](F)C[C@H]1C#N	nM	1	train
CC[C@@H](C)[C@H](N)C(=O)N1C[C@H](N=[N+]=[N-])C[C@H]1C#N	4.284	0	1	52000	250.306	1.16318	1	4	118.88	4	1	0	1	250.154	1	18	CHEMBL511659	CC[C@@H](C)[C@H](N)C(=O)N1C[C@H](N=[N+]=[N-])C[C@H]1C#N	nM	1	train
CC[C@@H](C)[C@H](N)C(=O)N1C[C@H]2C[C@H]2[C@H]1C#N.O=C(O)C(F)(F)F	5.39794	0	1	4000	335.326	1.36358	2	4	107.42	3	2	0	1	335.146	2	23	CHEMBL3799074	CC[C@@H](C)[C@H](N)C(=O)N1C[C@H]2C[C@H]2[C@H]1C#N.O=C(O)C(F)(F)F	nM	1	train
CC[C@@H](C)[C@H](N)C(=O)N1Cc2ccc(F)cc2C1	2.10237	0	1	7900000	250.317	2.0413	1	2	46.33	3	2	0	1	250.148	2	18	CHEMBL502153	CC[C@@H](C)[C@H](N)C(=O)N1Cc2ccc(F)cc2C1	nM	1	val
CC[C@@H](C)[C@H](N)C(=O)N1Cc2ccccc2C1	4.04576	0	5	90000	232.327	1.9022	1	2	46.33	3	2	0	1	232.158	2	17	CHEMBL397070	CC[C@@H](C)[C@H](N)C(=O)N1Cc2ccccc2C1	nM	1	val
CC[C@@H](C)[C@H](N)C(=O)N1Cc2ccccc2[C@H]1B(O)O	6.08092	1	2	830	276.145	0.4553	3	4	86.79	4	2	0	1	276.165	2	20	CHEMBL5855171	CC[C@@H](C)[C@H](N)C(=O)N1Cc2ccccc2[C@H]1B(O)O	nM	1	val
CC[C@@H](C)[C@H](N)C(=O)N1Cc2conc2C1.O=C(O)C(F)(F)F	4.25181	0	1	56000	337.298	1.5235	2	5	109.66	3	2	0	1	337.125	2	23	CHEMBL3800380	CC[C@@H](C)[C@H](N)C(=O)N1Cc2conc2C1.O=C(O)C(F)(F)F	nM	1	train
CC[C@@H]1C(=O)NCCCN1C(=O)C[C@H](N)Cc1cc(F)c(F)cc1F	7.79588	1	1	16	357.376	1.4909	2	3	75.43	5	2	0	1	357.166	2	25	CHEMBL218459	CC[C@@H]1C(=O)NCCCN1C(=O)C[C@H](N)Cc1cc(F)c(F)cc1F	nM	1	train
CC[C@@H]1C(=O)NC[C@@H](C)CN1C(=O)C[C@H](N)Cc1cc(F)c(F)cc1F	7.21968	1	1	60.3	371.403	1.7369	2	3	75.43	5	2	0	1	371.182	2	26	CHEMBL397242	CC[C@@H]1C(=O)NC[C@@H](C)CN1C(=O)C[C@H](N)Cc1cc(F)c(F)cc1F	nM	1	train
CC[C@@H]1C(=O)NC[C@H](C)CN1C(=O)C[C@H](N)Cc1cc(F)c(F)cc1F	7.42829	1	1	37.3	371.403	1.7369	2	3	75.43	5	2	0	1	371.182	2	26	CHEMBL230388	CC[C@@H]1C(=O)NC[C@H](C)CN1C(=O)C[C@H](N)Cc1cc(F)c(F)cc1F	nM	1	train
CC[C@@H]1CCN(C(=O)C[C@H](N)Cc2cc(F)c(F)cc2F)[C@H](C)C(=O)N1	7.52871	1	1	29.6	371.403	1.8794	2	3	75.43	5	2	0	1	371.182	2	26	CHEMBL230601	CC[C@@H]1CCN(C(=O)C[C@H](N)Cc2cc(F)c(F)cc2F)[C@H](C)C(=O)N1	nM	1	train
CC[C@@H]1N[C@H](C(=O)N2CCC[C@H]2C#N)C[C@@H]1C(=O)N(C)C	7.79588	1	1	16	292.383	0.34588	1	4	76.44	3	2	0	1	292.19	2	21	CHEMBL260197	CC[C@@H]1N[C@H](C(=O)N2CCC[C@H]2C#N)C[C@@H]1C(=O)N(C)C	nM	1	train
CC[C@@]1(N)CCCN(c2cc3c(c(=O)n(C)c(=O)n3C)n2Cc2cc(F)ccc2C#N)C1	7.58503	1	1	26	438.507	1.80548	1	8	101.98	4	4	0	1	438.218	4	32	CHEMBL1819091	CC[C@@]1(N)CCCN(c2cc3c(c(=O)n(C)c(=O)n3C)n2Cc2cc(F)ccc2C#N)C1	nM	1	train
CC[C@@]1(N)C[C@@H]2SC[C@@H](C#N)N2C1=O.Cl	7.25181	1	1	56	247.751	0.71308	1	4	70.12	1	2	0	1	247.055	2	15	CHEMBL560583	CC[C@@]1(N)C[C@@H]2SC[C@@H](C#N)N2C1=O.Cl	nM	1	train
CC[C@@]12C[C@H]3C[C@@H](C1)C[C@@](NCC(=O)N1CCC[C@H]1C#N)(C3)C2	8.1549	1	1	7	315.461	2.83958	1	3	56.13	4	5	0	1	315.231	5	23	CHEMBL3084812	CC[C@@]12C[C@H]3C[C@@H](C1)C[C@@](NCC(=O)N1CCC[C@H]1C#N)(C3)C2	nM	1	val
CC[C@H](C)[C@@]1(N)C[C@@H]2SC[C@@H](C#N)N2C1=O.Cl	7.27572	1	1	53	275.805	1.34918	1	4	70.12	2	2	0	1	275.086	2	17	CHEMBL563772	CC[C@H](C)[C@@]1(N)C[C@@H]2SC[C@@H](C#N)N2C1=O.Cl	nM	1	train
CC[C@H](C)[C@H](N)C(=O)N1CC=CC1	4.82391	0	1	15000	182.267	0.7582	1	2	46.33	3	1	0	1	182.142	1	13	CHEMBL461291	CC[C@H](C)[C@H](N)C(=O)N1CC=CC1	nM	1	train
CC[C@H](C)[C@H](N)C(=O)N1CC=CCC1	4.284	0	1	52000	196.294	1.1483	1	2	46.33	3	1	0	1	196.158	1	14	CHEMBL452470	CC[C@H](C)[C@H](N)C(=O)N1CC=CCC1	nM	1	val
CC[C@H](C)[C@H](N)C(=O)N1CCC(Cl)C1	4.02687	0	1	94000	218.728	1.1995	1	2	46.33	3	1	0	1	218.119	1	14	CHEMBL460887	CC[C@H](C)[C@H](N)C(=O)N1CCC(Cl)C1	nM	1	train
CC[C@H](C)[C@H](N)C(=O)N1CCC(F)C1	5.45593	0	1	3500	202.273	0.9302	1	2	46.33	3	1	0	1	202.148	1	14	CHEMBL460886	CC[C@H](C)[C@H](N)C(=O)N1CCC(F)C1	nM	1	train
CC[C@H](C)[C@H](N)C(=O)N1CCC(N=[N+]=[N-])C1	3.97062	0	1	107000	225.296	1.271	1	3	95.09	4	1	0	1	225.159	1	16	CHEMBL460885	CC[C@H](C)[C@H](N)C(=O)N1CCC(N=[N+]=[N-])C1	nM	1	train
CC[C@H](C)[C@H](N)C(=O)N1CCC(O)C1	4.03152	0	1	93000	200.282	-0.047	2	3	66.56	3	1	0	1	200.152	1	14	CHEMBL503809	CC[C@H](C)[C@H](N)C(=O)N1CCC(O)C1	nM	1	train
CC[C@H](C)[C@H](N)C(=O)N1CCC1	4.29757	0	1	50400	170.256	0.5921	1	2	46.33	3	1	0	1	170.142	1	12	CHEMBL461496	CC[C@H](C)[C@H](N)C(=O)N1CCC1	nM	1	train
CC[C@H](C)[C@H](N)C(=O)N1CCCC1	5.39794	0	3	4000	184.283	0.9822	1	2	46.33	3	1	0	1	184.158	1	13	CHEMBL503274	CC[C@H](C)[C@H](N)C(=O)N1CCCC1	nM	1	train
CC[C@H](C)[C@H](N)C(=O)N1CCCCC1	4.17393	0	1	67000	198.31	1.3723	1	2	46.33	3	1	0	1	198.173	1	14	CHEMBL83418	CC[C@H](C)[C@H](N)C(=O)N1CCCCC1	nM	1	train
CC[C@H](C)[C@H](N)C(=O)N1CCCCCC1	3.42713	0	1	374000	212.337	1.7624	1	2	46.33	3	1	0	1	212.189	1	15	CHEMBL446007	CC[C@H](C)[C@H](N)C(=O)N1CCCCCC1	nM	1	train
CC[C@H](C)[C@H](N)C(=O)N1CCC[C@H]1B(O)O	8.92082	1	3	1.2	228.101	-0.6372	3	4	86.79	4	1	0	1	228.165	1	16	CHEMBL1790483	CC[C@H](C)[C@H](N)C(=O)N1CCC[C@H]1B(O)O	nM	1	train
CC[C@H](C)[C@H](N)C(=O)N1CCC[C@H]1C(=O)N[C@H](C(=O)O)[C@@H](C)CC	5.59688	0	3	2530	341.452	0.9663	3	4	112.73	8	1	0	1	341.231	1	24	CHEMBL214381	CC[C@H](C)[C@H](N)C(=O)N1CCC[C@H]1C(=O)N[C@H](C(=O)O)[C@@H](C)CC	nM	1	train
CC[C@H](C)[C@H](N)C(=O)N1CCSC1	6.37675	1	8	420	202.323	0.8927	1	3	46.33	3	1	0	1	202.114	1	13	CHEMBL98408	CC[C@H](C)[C@H](N)C(=O)N1CCSC1	nM	1	train
CC[C@H](C)[C@H](N)C(=O)N1C[C@@H](F)C[C@H]1C#N	9.22185	1	1	0.6	227.283	0.82238	1	3	70.12	3	1	0	1	227.143	1	16	CHEMBL461117	CC[C@H](C)[C@H](N)C(=O)N1C[C@@H](F)C[C@H]1C#N	nM	1	train
CC[C@H](C)[C@H](N)C(=O)N1C[C@@H](N=[N+]=[N-])C[C@H]1C#N	6.46852	1	1	340	250.306	1.16318	1	4	118.88	4	1	0	1	250.154	1	18	CHEMBL471546	CC[C@H](C)[C@H](N)C(=O)N1C[C@@H](N=[N+]=[N-])C[C@H]1C#N	nM	1	train
CC[C@H](C)[C@H](N)C(=O)N1Cc2ccc(F)cc2C1	4.09637	0	1	80100	250.317	2.0413	1	2	46.33	3	2	0	1	250.148	2	18	CHEMBL466590	CC[C@H](C)[C@H](N)C(=O)N1Cc2ccc(F)cc2C1	nM	1	val
CC[C@H](C)[C@H](N)C(=O)N1Cc2ccccc2C1	3.9393	0	2	115000	232.327	1.9022	1	2	46.33	3	2	0	1	232.158	2	17	CHEMBL469890	CC[C@H](C)[C@H](N)C(=O)N1Cc2ccccc2C1	nM	1	val
CC[C@H](C)[C@H](N)C(=O)N1Cc2ccccc2[C@H]1B(O)O	7.65758	1	2	22	276.145	0.4553	3	4	86.79	4	2	0	1	276.165	2	20	CHEMBL5790536	CC[C@H](C)[C@H](N)C(=O)N1Cc2ccccc2[C@H]1B(O)O	nM	1	val
CC[C@H](C)[C@H](NC(=O)[C@H](CC(C)C)NC(=O)[C@@H]1CCCN1C(=O)[C@H](CC(C)C)NC(=O)[C@@H]1CCCN1C(=O)[C@@H](NC(=O)CN)[C@@H](C)CC)C(=O)O	2.4168	0	1	3830000	721.941	1.1353	6	8	220.34	19	2	2	0	721.474	2	51	CHEMBL4535549	CC[C@H](C)[C@H](NC(=O)[C@H](CC(C)C)NC(=O)[C@@H]1CCCN1C(=O)[C@H](CC(C)C)NC(=O)[C@@H]1CCCN1C(=O)[C@@H](NC(=O)CN)[C@@H](C)CC)C(=O)O	nM	1	train
CC[C@H](CC(=O)N1CCn2c(nnc2C(F)(F)F)C1)[C@H](N)C(=O)N1CCC[C@H]1C#N.O=C(O)C(F)(F)F	7.50864	1	1	31	541.453	1.53058	2	8	158.44	5	3	1	0	541.187	3	37	CHEMBL474002	CC[C@H](CC(=O)N1CCn2c(nnc2C(F)(F)F)C1)[C@H](N)C(=O)N1CCC[C@H]1C#N.O=C(O)C(F)(F)F	nM	1	train
CC[C@H](CC[C@@H](C)[C@H]1CC[C@H]2[C@@H]3CC=C4C[C@@H](O)CC[C@]4(C)[C@H]3CC[C@]12C)C(C)C	4.54	0	1	28840	414.718	8.0248	1	1	20.23	6	4	1	0	414.386	4	30	CHEMBL221542	CC[C@H](CC[C@@H](C)[C@H]1CC[C@H]2[C@@H]3CC=C4C[C@@H](O)CC[C@]4(C)[C@H]3CC[C@]12C)C(C)C	nM	1	train
CC[C@H](N)C(=O)N1CCC[C@H]1B(O)O	9.04576	1	3	0.9	200.047	-1.2733	3	4	86.79	3	1	0	1	200.133	1	14	CHEMBL66032	CC[C@H](N)C(=O)N1CCC[C@H]1B(O)O	nM	1	train
CC[C@H](N[C@@H](CCc1ccccc1)C(=O)O)C(=O)N1C[C@@H](NC(=O)C[C@H](N)Cc2cc(F)c(F)cc2F)C[C@H]1C(=O)O	7.24413	1	1	57	592.615	1.9883	5	6	162.06	14	3	1	0	592.251	3	42	CHEMBL4086264	CC[C@H](N[C@@H](CCc1ccccc1)C(=O)O)C(=O)N1C[C@@H](NC(=O)C[C@H](N)Cc2cc(F)c(F)cc2F)C[C@H]1C(=O)O	nM	1	train
CCc1cc(CN2C[C@H](N)[C@H](C(=O)C3CCC[C@H]3C#N)C2)cc(CC)c1C#N	8.3279	1	1	4.7	378.52	2.95116	1	5	93.91	6	3	0	1	378.242	3	28	CHEMBL429482	CCc1cc(CN2C[C@H](N)[C@H](C(=O)C3CCC[C@H]3C#N)C2)cc(CC)c1C#N	nM	1	train
CCc1cc(O)cc(C)c1[C@@H]1CN[C@H](C(=O)N2CCC[C@H]2C#N)C1	8.05061	1	1	8.9	327.428	2.2231	2	4	76.36	3	3	0	1	327.195	3	24	CHEMBL390418	CCc1cc(O)cc(C)c1[C@@H]1CN[C@H](C(=O)N2CCC[C@H]2C#N)C1	nM	1	val
CCc1ccc(CN2CCN(C(=O)C[C@H](N)Cc3cc(F)c(F)cc3F)CC2=O)cc1	7.41005	1	1	38.9	433.474	2.7972	1	3	66.64	7	3	0	1	433.198	3	31	CHEMBL1779698	CCc1ccc(CN2CCN(C(=O)C[C@H](N)Cc3cc(F)c(F)cc3F)CC2=O)cc1	nM	1	train
CCc1cccc(CC)c1N1C(=O)c2ccc(O)cc2C1=O	4.36351	0	1	43300	295.338	3.3176	1	3	57.61	3	3	0	1	295.121	3	22	CHEMBL88953	CCc1cccc(CC)c1N1C(=O)c2ccc(O)cc2C1=O	nM	1	train
CCc1cccc(CC)c1N1C(=O)c2cccc(O)c2C1=O	4.36351	0	1	43300	295.338	3.3176	1	3	57.61	3	3	0	1	295.121	3	22	CHEMBL153096	CCc1cccc(CC)c1N1C(=O)c2cccc(O)c2C1=O	nM	1	train
CCc1cccc([C@H]2CN3CCc4cc(OC)c(OC)cc4[C@@H]3CC2N)c1	7.21467	1	1	61	366.505	3.6802	1	4	47.72	4	4	0	1	366.231	4	27	CHEMBL591982	CCc1cccc([C@H]2CN3CCc4cc(OC)c(OC)cc4[C@@H]3CC2N)c1	nM	1	train
CCc1cnc(N2CCC[C@@H](N)C2)n(Cc2ccccc2C#N)c1=O	7.76955	1	1	17	337.427	1.65318	1	6	87.94	4	3	0	1	337.19	3	25	CHEMBL1650410	CCc1cnc(N2CCC[C@@H](N)C2)n(Cc2ccccc2C#N)c1=O	nM	1	val
CCc1nc(CC(C)(C)C)c(CN)c(-c2ccc(C)cc2)c1C(=O)O.Cl.Cl	8.24413	1	1	5.7	413.389	5.20852	2	3	76.21	5	2	1	0	412.168	2	27	CHEMBL3216719	CCc1nc(CC(C)(C)C)c(CN)c(-c2ccc(C)cc2)c1C(=O)O.Cl.Cl	nM	1	test
CCc1nc(CC(C)(C)C)c(CN)c(-c2ccc(C)cc2)c1CC(=O)O.O	8.27572	1	1	5.3	372.509	3.46912	2	3	107.71	6	2	0	1	372.241	2	27	CHEMBL1672127	CCc1nc(CC(C)(C)C)c(CN)c(-c2ccc(C)cc2)c1CC(=O)O.O	nM	1	test
CCc1nc2ccc(-c3ccccc3Cl)c(CN)c2n1C	7.01323	1	1	97	299.805	3.9148	1	3	43.84	3	3	0	1	299.119	3	21	CHEMBL263139	CCc1nc2ccc(-c3ccccc3Cl)c(CN)c2n1C	nM	1	train
CCc1nnc2ccc(N3CC[C@H](c4cc(F)c(F)cc4F)[C@@H](N)C3)nn12.O=C(O)C(F)(F)F	8.22185	1	1	6	490.408	3.0585	2	7	109.64	3	4	0	1	490.155	4	34	CHEMBL390080	CCc1nnc2ccc(N3CC[C@H](c4cc(F)c(F)cc4F)[C@@H](N)C3)nn12.O=C(O)C(F)(F)F	nM	1	train
CCc1nnc2n1CCN(C(=O)C[C@H](N)Cc1cc(F)c(F)cc1F)C2	7.4318	1	2	37	367.375	1.5601	1	5	77.04	5	3	0	1	367.162	3	26	CHEMBL233685	CCc1nnc2n1CCN(C(=O)C[C@H](N)Cc1cc(F)c(F)cc1F)C2	nM	1	train
CCc1nnc2n1CCN(C(=O)C[C@H](N)Cc1ccc(F)c(F)c1)C2.Cl	6.63639	1	1	231	385.846	1.8428	1	5	77.04	5	3	0	1	385.148	3	26	CHEMBL537844	CCc1nnc2n1CCN(C(=O)C[C@H](N)Cc1ccc(F)c(F)c1)C2.Cl	nM	1	train
CCc1nnc2n1[C@@H]1CCN(C(=O)C[C@H](N)Cc3cc(F)c(F)cc3F)C[C@@H]1CC2	7.07058	1	1	85	421.467	2.5537	1	5	77.04	5	4	0	1	421.209	4	30	CHEMBL3425749	CCc1nnc2n1[C@@H]1CCN(C(=O)C[C@H](N)Cc3cc(F)c(F)cc3F)C[C@@H]1CC2	nM	1	train
CCc1nnc2n1[C@@H]1CCN(C(=O)C[C@H](N)Cc3cc(F)c(F)cc3F)C[C@H]1CC2	6.96658	1	1	108	421.467	2.5537	1	5	77.04	5	4	0	1	421.209	4	30	CHEMBL3425750	CCc1nnc2n1[C@@H]1CCN(C(=O)C[C@H](N)Cc3cc(F)c(F)cc3F)C[C@H]1CC2	nM	1	test
CCc1nsc(N2CCN(C(=O)[C@@H]3CN[C@H](C(=O)N4CCCC4)C3)CC2)n1	7.4318	1	2	37	392.529	0.3496	1	7	81.67	4	4	0	1	392.199	4	27	CHEMBL271444	CCc1nsc(N2CCN(C(=O)[C@@H]3CN[C@H](C(=O)N4CCCC4)C3)CC2)n1	nM	1	train
CCn1c(=O)c(C(C)(NN)Nc2ccc(C)cc2)c(O)c2ccccc21	5.53018	0	1	2950	352.438	2.78352	4	6	92.31	5	3	0	1	352.19	3	26	CHEMBL3310987	CCn1c(=O)c(C(C)(NN)Nc2ccc(C)cc2)c(O)c2ccccc21	nM	1	train
CCn1c(=O)c2c(nc(N3CCC[C@@H](N)C3)n2Cc2ccccc2Cl)c2ccccc21.Cl	6.39794	1	1	400	472.42	4.4221	1	6	69.08	4	5	0	1	471.159	5	32	CHEMBL2147184	CCn1c(=O)c2c(nc(N3CCC[C@@H](N)C3)n2Cc2ccccc2Cl)c2ccccc21.Cl	nM	1	train
CCn1c(=O)cc(N2CCC[C@@H](N)C2)n(Cc2ccccc2C#N)c1=O	7.16749	1	1	68	353.426	0.87738	1	7	97.05	4	3	0	1	353.185	3	26	CHEMBL1650437	CCn1c(=O)cc(N2CCC[C@@H](N)C2)n(Cc2ccccc2C#N)c1=O	nM	1	train
CCn1c(=O)cc(NCCN)n(Cc2ccccc2C#N)c1=O	4.76955	0	1	17000	313.361	0.32048	2	7	105.84	6	2	0	1	313.154	2	23	CHEMBL1650446	CCn1c(=O)cc(NCCN)n(Cc2ccccc2C#N)c1=O	nM	1	val
CCn1c(=O)n(C)c(=O)c2c1cc(N1CCC[C@@](C)(N)C1)n2Cc1cc(F)ccc1C#N.Cl	7.92082	1	1	12	474.968	2.32008	1	8	101.98	4	4	0	1	474.195	4	33	CHEMBL1288288	CCn1c(=O)n(C)c(=O)c2c1cc(N1CCC[C@@](C)(N)C1)n2Cc1cc(F)ccc1C#N.Cl	nM	1	train
CCn1c(C(F)(F)F)nc2c1CCN(C(=O)C[C@H](N)Cc1cc(F)ccc1F)C2	6.74473	1	1	180	416.394	3.0448	1	4	64.15	5	3	0	1	416.164	3	29	CHEMBL251405	CCn1c(C(F)(F)F)nc2c1CCN(C(=O)C[C@H](N)Cc1cc(F)ccc1F)C2	nM	1	train
CCn1c(C(F)(F)F)nc2c1CN(C(=O)C[C@H](N)Cc1cc(F)ccc1F)CC2	6.63827	1	1	230	416.394	3.0448	1	4	64.15	5	3	0	1	416.164	3	29	CHEMBL398492	CCn1c(C(F)(F)F)nc2c1CN(C(=O)C[C@H](N)Cc1cc(F)ccc1F)CC2	nM	1	train
CCn1c(CN)c(-c2ccccc2)c2cc(Cl)ccc2c1=O	5.08092	0	1	8300	312.8	3.8005	1	3	48.02	3	3	0	1	312.103	3	22	CHEMBL1812733	CCn1c(CN)c(-c2ccccc2)c2cc(Cl)ccc2c1=O	nM	1	test
CCn1cc(-c2ccc([C@H](C)[C@H](N)C(=O)N3CC[C@H](F)C3)cc2)ccc1=O.O=C(O)C(F)(F)F	7.13077	1	1	74	485.478	3.1697	2	5	105.63	5	3	0	1	485.194	3	34	CHEMBL206792	CCn1cc(-c2ccc([C@H](C)[C@H](N)C(=O)N3CC[C@H](F)C3)cc2)ccc1=O.O=C(O)C(F)(F)F	nM	1	train
CCn1cnc2ccc(-c3ccc(Cl)cc3Cl)c(CN)c21	7.18046	1	1	66	320.223	4.4887	1	3	43.84	3	3	0	1	319.064	3	21	CHEMBL257308	CCn1cnc2ccc(-c3ccc(Cl)cc3Cl)c(CN)c21	nM	1	train
CN(C(=O)C(C)(C)C)[C@H]1CC[C@H]([C@H](N)Cc2cc(F)ccc2F)CC1	6.95861	1	1	110	352.469	3.8979	1	2	46.33	4	2	0	1	352.233	2	25	CHEMBL1683101	CN(C(=O)C(C)(C)C)[C@H]1CC[C@H]([C@H](N)Cc2cc(F)ccc2F)CC1	nM	1	train
CN(C(=O)CCC(=O)O)[C@H]1CC[C@H]([C@H](N)Cc2cc(F)ccc2F)CC1	6.85387	1	1	140	368.424	2.7166	2	3	83.63	7	2	0	1	368.191	2	26	CHEMBL1683103	CN(C(=O)CCC(=O)O)[C@H]1CC[C@H]([C@H](N)Cc2cc(F)ccc2F)CC1	nM	1	train
CN(C(=O)CCN)[C@H]1CC[C@H]([C@H](N)Cc2cc(F)ccc2F)CC1	6.13668	1	1	730	339.43	2.2006	2	3	72.35	6	2	0	1	339.212	2	24	CHEMBL1683102	CN(C(=O)CCN)[C@H]1CC[C@H]([C@H](N)Cc2cc(F)ccc2F)CC1	nM	1	train
CN(C(=O)c1c[nH]c2ccccc12)[C@H]1CC[C@H]([C@H](N)Cc2cc(F)ccc2F)CC1	6.95861	1	1	110	411.496	4.6469	2	2	62.12	5	4	0	1	411.212	4	30	CHEMBL1683107	CN(C(=O)c1c[nH]c2ccccc12)[C@H]1CC[C@H]([C@H](N)Cc2cc(F)ccc2F)CC1	nM	1	train
CN(C(=O)c1cccnc1)[C@H]1CC[C@H]([C@H](N)Cc2cc(F)ccc2F)CC1	6.85387	1	1	140	373.447	3.5606	1	3	59.22	5	3	0	1	373.197	3	27	CHEMBL1683104	CN(C(=O)c1cccnc1)[C@H]1CC[C@H]([C@H](N)Cc2cc(F)ccc2F)CC1	nM	1	test
CN(C(=O)c1ccno1)[C@H]1CC[C@H]([C@H](N)Cc2cc(F)ccc2F)CC1	6.92082	1	1	120	363.408	3.1536	1	4	72.36	5	3	0	1	363.176	3	26	CHEMBL1683106	CN(C(=O)c1ccno1)[C@H]1CC[C@H]([C@H](N)Cc2cc(F)ccc2F)CC1	nM	1	train
CN(C(=O)c1csnn1)[C@H]1CC[C@H]([C@H](N)Cc2cc(F)ccc2F)CC1	6.92082	1	1	120	380.464	3.0171	1	5	72.11	5	3	0	1	380.148	3	26	CHEMBL1683105	CN(C(=O)c1csnn1)[C@H]1CC[C@H]([C@H](N)Cc2cc(F)ccc2F)CC1	nM	1	train
CN(C)C(=N)NC(=N)N	4.5376	0	1	29000	129.167	-1.03416	4	2	88.99	0	0	0	1	129.101	0	9	CHEMBL1431	CN(C)C(=N)NC(=N)N	nM	1	train
CN(C)C(=O)C1SCCN1C(=O)C[C@H](N)Cc1cc(F)c(F)cc1F.Cl	5.76955	0	1	1700	411.877	1.7753	1	4	66.64	5	2	0	1	411.1	2	26	CHEMBL1683480	CN(C)C(=O)C1SCCN1C(=O)C[C@H](N)Cc1cc(F)c(F)cc1F.Cl	nM	1	train
CN(C)C(=O)CC1c2nnc(C(F)(F)F)n2CCN1C(=O)C[C@H](N)Cc1cc(F)c(F)cc1F.Cl	8.55284	1	2	2.8	528.885	2.4577	1	6	97.35	6	3	1	0	528.148	3	35	CHEMBL556979	CN(C)C(=O)CC1c2nnc(C(F)(F)F)n2CCN1C(=O)C[C@H](N)Cc1cc(F)c(F)cc1F.Cl	nM	1	train
CN(C)C(=O)CC[C@@H]1CN[C@H](C(=O)N2CCC[C@H]2C#N)C1	8.61979	1	1	2.4	292.383	0.34748	1	4	76.44	4	2	0	1	292.19	2	21	CHEMBL232311	CN(C)C(=O)CC[C@@H]1CN[C@H](C(=O)N2CCC[C@H]2C#N)C1	nM	1	train
CN(C)C(=O)C[C@@H]1CN[C@H](C(=O)N2CCC[C@H]2C#N)C1	8.34679	1	1	4.5	278.356	-0.04262	1	4	76.44	3	2	0	1	278.174	2	20	CHEMBL391558	CN(C)C(=O)C[C@@H]1CN[C@H](C(=O)N2CCC[C@H]2C#N)C1	nM	1	train
CN(C)C(=O)C[C@H](N)C(=O)N1Cc2ccc(F)cc2C1	4.26154	0	2	54760	279.315	0.4735	1	3	66.64	3	2	0	1	279.138	2	20	CHEMBL5968423	CN(C)C(=O)C[C@H](N)C(=O)N1Cc2ccc(F)cc2C1	nM	1	val
CN(C)C(=O)Cn1c(=O)n(C)c(=O)c2c1cc(N1CCC[C@@](C)(N)C1)n2Cc1cc(F)ccc1Cl.Cl	7.88606	1	1	13	541.455	2.1701	1	8	98.5	5	4	1	0	540.182	4	36	CHEMBL1288289	CN(C)C(=O)Cn1c(=O)n(C)c(=O)c2c1cc(N1CCC[C@@](C)(N)C1)n2Cc1cc(F)ccc1Cl.Cl	nM	1	train
CN(C)C(=O)N1C[C@@H]2C[C@@](C)(NCC(=O)N3CCC[C@H]3C#N)C[C@@H]2C1	7.88606	1	2	13	347.463	0.87268	1	4	79.68	3	3	0	1	347.232	3	25	CHEMBL1083588	CN(C)C(=O)N1C[C@@H]2C[C@@](C)(NCC(=O)N3CCC[C@H]3C#N)C[C@@H]2C1	nM	1	train
CN(C)C(=O)N1C[C@@H]2C[C@](C)(NCC(=O)N3CCC[C@H]3C#N)C[C@@H]2C1	7.88606	1	2	13	347.463	0.87268	1	4	79.68	3	3	0	1	347.232	3	25	CHEMBL1083287	CN(C)C(=O)N1C[C@@H]2C[C@](C)(NCC(=O)N3CCC[C@H]3C#N)C[C@@H]2C1	nM	1	train
CN(C)C(=O)N1C[C@H]2C[C@@H](NCC(=O)N3CCC[C@H]3C#N)C[C@H]2C1	8.04576	1	2	9	333.436	0.48258	1	4	79.68	3	3	0	1	333.216	3	24	CHEMBL1085269	CN(C)C(=O)N1C[C@H]2C[C@@H](NCC(=O)N3CCC[C@H]3C#N)C[C@H]2C1	nM	1	test
CN(C)C(=O)N1C[C@H]2C[C@H](NCC(=O)N3CCC[C@H]3C#N)C[C@H]2C1	7.08092	1	1	83	333.436	0.48258	1	4	79.68	3	3	0	1	333.216	3	24	CHEMBL1086466	CN(C)C(=O)N1C[C@H]2C[C@H](NCC(=O)N3CCC[C@H]3C#N)C[C@H]2C1	nM	1	train
CN(C)C(=O)Nc1ccc(S(=O)(=O)N[C@H]2CC[C@H]([C@H](N)C(=O)N3CCCC3)CC2)cc1	7.58503	1	1	26	451.593	1.5669	3	5	124.84	6	3	0	1	451.225	3	31	CHEMBL3084938	CN(C)C(=O)Nc1ccc(S(=O)(=O)N[C@H]2CC[C@H]([C@H](N)C(=O)N3CCCC3)CC2)cc1	nM	1	train
CN(C)C(=O)Nc1ccc(S(=O)(=O)N[C@H]2CC[C@H]([C@H](N)C(=O)N3CCSC3)CC2)cc1	8.12494	1	1	7.5	469.633	1.4774	3	6	124.84	6	3	0	1	469.182	3	31	CHEMBL3084937	CN(C)C(=O)Nc1ccc(S(=O)(=O)N[C@H]2CC[C@H]([C@H](N)C(=O)N3CCSC3)CC2)cc1	nM	1	train
CN(C)C(=O)O[C@H]1C[C@H]2C[C@@H](NCC(=O)N3CCC[C@H]3C#N)C[C@H]2C1.Cl	7.18709	1	1	65	384.908	1.76778	1	5	85.67	4	3	0	1	384.193	3	26	CHEMBL1082973	CN(C)C(=O)O[C@H]1C[C@H]2C[C@@H](NCC(=O)N3CCC[C@H]3C#N)C[C@H]2C1.Cl	nM	1	train
CN(C)C(=O)[C@@H](C1CCC(N(C)C(=O)c2cccc(F)c2)CC1)[C@H](N)C(=O)N1CC[C@H](F)C1.Cl	7.61979	1	2	24	501.018	2.4804	1	4	86.95	6	3	1	0	500.237	3	34	CHEMBL246374	CN(C)C(=O)[C@@H](C1CCC(N(C)C(=O)c2cccc(F)c2)CC1)[C@H](N)C(=O)N1CC[C@H](F)C1.Cl	nM	1	train
CN(C)C(=O)[C@@H](C1CCC(NS(=O)(=O)c2ccc(F)cc2F)CC1)[C@H](N)C(=O)N1CC[C@H](F)C1.Cl	6.48149	1	2	330	541.036	1.8258	2	5	112.81	7	3	1	0	540.178	3	35	CHEMBL246170	CN(C)C(=O)[C@@H](C1CCC(NS(=O)(=O)c2ccc(F)cc2F)CC1)[C@H](N)C(=O)N1CC[C@H](F)C1.Cl	nM	1	train
CN(C)C(=O)[C@@H](C1CCC(NS(=O)(=O)c2ccc(OC(F)(F)F)cc2)CC1)[C@H](N)C(=O)N1CC[C@H](F)C1.Cl	6.4437	1	2	360	589.052	2.4462	2	6	122.04	8	3	1	0	588.18	3	38	CHEMBL397854	CN(C)C(=O)[C@@H](C1CCC(NS(=O)(=O)c2ccc(OC(F)(F)F)cc2)CC1)[C@H](N)C(=O)N1CC[C@H](F)C1.Cl	nM	1	train
CN(C)C(=O)[C@@H]([C@H]1CC[C@@H](C2CCc3ncnn3C2)CC1)[C@H](N)C(=O)N1CCC(F)(F)C1	6.65758	1	2	220	452.55	1.5462	1	6	97.35	5	4	0	1	452.271	4	32	CHEMBL235198	CN(C)C(=O)[C@@H]([C@H]1CC[C@@H](C2CCc3ncnn3C2)CC1)[C@H](N)C(=O)N1CCC(F)(F)C1	nM	1	train
CN(C)C(=O)[C@@H]([C@H]1CC[C@@H](c2ccc(F)cc2)CC1)[C@H](N)C(=O)N1CCC(F)(F)C1	6.82391	1	2	150	425.495	2.9988	1	3	66.64	5	3	0	1	425.229	3	30	CHEMBL237972	CN(C)C(=O)[C@@H]([C@H]1CC[C@@H](c2ccc(F)cc2)CC1)[C@H](N)C(=O)N1CCC(F)(F)C1	nM	1	train
CN(C)C(=O)[C@@H]([C@H]1CC[C@@H](c2ccc3ncnn3c2)CC1)[C@H](N)C(=O)N1CCC(F)(F)C1	7.49485	1	2	32	448.518	1.9024	1	6	96.83	5	4	0	1	448.24	4	32	CHEMBL238191	CN(C)C(=O)[C@@H]([C@H]1CC[C@@H](c2ccc3ncnn3c2)CC1)[C@H](N)C(=O)N1CCC(F)(F)C1	nM	1	train
CN(C)C(=O)[C@@H]([C@H]1CC[C@@H](c2cccc3ncnn32)CC1)[C@H](N)C(=O)N1CCC(F)(F)C1	6.58503	1	2	260	448.518	1.9024	1	6	96.83	5	4	0	1	448.24	4	32	CHEMBL237783	CN(C)C(=O)[C@@H]([C@H]1CC[C@@H](c2cccc3ncnn32)CC1)[C@H](N)C(=O)N1CCC(F)(F)C1	nM	1	train
CN(C)C(=O)[C@@H]([C@H]1CC[C@@H](c2cccc3ncnn32)CC1)[C@H](N)C(=O)N1CC[C@H](F)C1	6.50864	1	2	310	430.528	1.6052	1	6	96.83	5	4	0	1	430.249	4	31	CHEMBL237566	CN(C)C(=O)[C@@H]([C@H]1CC[C@@H](c2cccc3ncnn32)CC1)[C@H](N)C(=O)N1CC[C@H](F)C1	nM	1	train
CN(C)C(=O)[C@@H]([C@H]1CC[C@H](C2CCc3ncnn3C2)CC1)[C@H](N)C(=O)N1CCC(F)(F)C1	7.42022	1	2	38	452.55	1.5462	1	6	97.35	5	4	0	1	452.271	4	32	CHEMBL235199	CN(C)C(=O)[C@@H]([C@H]1CC[C@H](C2CCc3ncnn3C2)CC1)[C@H](N)C(=O)N1CCC(F)(F)C1	nM	1	train
CN(C)C(=O)[C@@H]([C@H]1CC[C@H](c2ccc(F)cc2)CC1)[C@H](N)C(=O)N1CCC(F)(F)C1	7.95861	1	2	11	425.495	2.9988	1	3	66.64	5	3	0	1	425.229	3	30	CHEMBL238190	CN(C)C(=O)[C@@H]([C@H]1CC[C@H](c2ccc(F)cc2)CC1)[C@H](N)C(=O)N1CCC(F)(F)C1	nM	1	train
CN(C)C(=O)[C@@H]([C@H]1CC[C@H](c2ccc3ncnn3c2)CC1)[C@H](N)C(=O)N1CCC(F)(F)C1	8.31876	1	2	4.8	448.518	1.9024	1	6	96.83	5	4	0	1	448.24	4	32	CHEMBL437557	CN(C)C(=O)[C@@H]([C@H]1CC[C@H](c2ccc3ncnn3c2)CC1)[C@H](N)C(=O)N1CCC(F)(F)C1	nM	1	train
CN(C)C(=O)[C@@H]([C@H]1CC[C@H](c2cccc3ncnn32)CC1)[C@H](N)C(=O)N1CCC(F)(F)C1	8.60206	1	3	2.5	448.518	1.9024	1	6	96.83	5	4	0	1	448.24	4	32	CHEMBL237997	CN(C)C(=O)[C@@H]([C@H]1CC[C@H](c2cccc3ncnn32)CC1)[C@H](N)C(=O)N1CCC(F)(F)C1	nM	1	train
CN(C)C(=O)[C@@H]([C@H]1CC[C@H](c2cccc3ncnn32)CC1)[C@H](N)C(=O)N1CC[C@H](F)C1	8.63827	1	3	2.3	430.528	1.6052	1	6	96.83	5	4	0	1	430.249	4	31	CHEMBL400841	CN(C)C(=O)[C@@H]([C@H]1CC[C@H](c2cccc3ncnn32)CC1)[C@H](N)C(=O)N1CC[C@H](F)C1	nM	1	train
CN(C)C(=O)[C@@H](c1ccc(-c2cc(F)ccc2F)cc1)[C@H](N)C(=O)N1CC[C@H](F)C1.O=C(O)C(F)(F)F	7.25181	1	1	56	533.469	3.3346	2	4	103.94	5	3	1	0	533.175	3	37	CHEMBL191486	CN(C)C(=O)[C@@H](c1ccc(-c2cc(F)ccc2F)cc1)[C@H](N)C(=O)N1CC[C@H](F)C1.O=C(O)C(F)(F)F	nM	1	train
CN(C)C(=O)[C@@H](c1ccc(-c2ccc(-[n+]3ccccc3)cc2)cc1)[C@H](N)C(=O)N1CC[C@H](F)C1.O=C([O-])C(F)(F)F	7.69897	1	1	20	574.575	1.9984	1	5	110.65	6	4	1	0	574.22	4	41	CHEMBL552503	CN(C)C(=O)[C@@H](c1ccc(-c2ccc(-[n+]3ccccc3)cc2)cc1)[C@H](N)C(=O)N1CC[C@H](F)C1.O=C([O-])C(F)(F)F	nM	1	train
CN(C)C(=O)[C@@H](c1ccc(-c2ccc(=O)n(C)c2)cc1)[C@H](N)C(=O)N1CC[C@H](F)C1.O=C(O)C(F)(F)F	8.09691	1	2	8	528.503	1.7551	2	6	125.94	5	3	1	0	528.2	3	37	CHEMBL209162	CN(C)C(=O)[C@@H](c1ccc(-c2ccc(=O)n(C)c2)cc1)[C@H](N)C(=O)N1CC[C@H](F)C1.O=C(O)C(F)(F)F	nM	1	train
CN(C)C(=O)[C@@H](c1ccc(-c2ccc(F)c(F)c2)cc1)[C@H](N)C(=O)N1CC[C@H](F)C1.O=C(O)C(F)(F)F	7.67778	1	1	21	533.469	3.3346	2	4	103.94	5	3	1	0	533.175	3	37	CHEMBL190217	CN(C)C(=O)[C@@H](c1ccc(-c2ccc(F)c(F)c2)cc1)[C@H](N)C(=O)N1CC[C@H](F)C1.O=C(O)C(F)(F)F	nM	1	train
CN(C)C(=O)[C@@H](c1ccc(-c2ccc(F)cc2)cc1)[C@H](N)C(=O)N1CC(F)(F)C1.O=C(O)C(F)(F)F	7.5376	1	1	29	519.442	3.1026	2	4	103.94	5	3	1	0	519.159	3	36	CHEMBL364355	CN(C)C(=O)[C@@H](c1ccc(-c2ccc(F)cc2)cc1)[C@H](N)C(=O)N1CC(F)(F)C1.O=C(O)C(F)(F)F	nM	1	train
CN(C)C(=O)[C@@H](c1ccc(-c2ccc(F)cc2)cc1)[C@H](N)C(=O)N1CC(F)C1.O=C(O)C(F)(F)F	7.76955	1	1	17	501.452	2.8054	2	4	103.94	5	3	1	0	501.169	3	35	CHEMBL363115	CN(C)C(=O)[C@@H](c1ccc(-c2ccc(F)cc2)cc1)[C@H](N)C(=O)N1CC(F)C1.O=C(O)C(F)(F)F	nM	1	train
CN(C)C(=O)[C@@H](c1ccc(-c2ccc(F)cc2)cc1)[C@H](N)C(=O)N1CCC(F)(F)C1.O=C(O)C(F)(F)F	7.56864	1	1	27	533.469	3.4927	2	4	103.94	5	3	1	0	533.175	3	37	CHEMBL191337	CN(C)C(=O)[C@@H](c1ccc(-c2ccc(F)cc2)cc1)[C@H](N)C(=O)N1CCC(F)(F)C1.O=C(O)C(F)(F)F	nM	1	train
CN(C)C(=O)[C@@H](c1ccc(-c2ccc(F)cc2)cc1)[C@H](N)C(=O)N1CCC1.O=C(O)C(F)(F)F	7	1	1	100	483.462	2.8574	2	4	103.94	5	3	0	1	483.178	3	34	CHEMBL370509	CN(C)C(=O)[C@@H](c1ccc(-c2ccc(F)cc2)cc1)[C@H](N)C(=O)N1CCC1.O=C(O)C(F)(F)F	nM	1	train
CN(C)C(=O)[C@@H](c1ccc(-c2ccc(F)cc2)cc1)[C@H](N)C(=O)N1CCCC1.O=C(O)C(F)(F)F	8.12494	1	1	7.5	497.489	3.2475	2	4	103.94	5	3	0	1	497.194	3	35	CHEMBL190466	CN(C)C(=O)[C@@H](c1ccc(-c2ccc(F)cc2)cc1)[C@H](N)C(=O)N1CCCC1.O=C(O)C(F)(F)F	nM	1	train
CN(C)C(=O)[C@@H](c1ccc(-c2ccc(F)cc2)cc1)[C@H](N)C(=O)N1CCCCC1.O=C(O)C(F)(F)F	6.25964	1	1	550	511.516	3.6376	2	4	103.94	5	3	1	0	511.209	3	36	CHEMBL190923	CN(C)C(=O)[C@@H](c1ccc(-c2ccc(F)cc2)cc1)[C@H](N)C(=O)N1CCCCC1.O=C(O)C(F)(F)F	nM	1	train
CN(C)C(=O)[C@@H](c1ccc(-c2ccc(F)cc2)cc1)[C@H](N)C(=O)N1CCC[C@H]1C#N.O=C(O)C(F)(F)F	8.48149	1	1	3.3	522.499	3.13968	2	5	127.73	5	3	1	0	522.189	3	37	CHEMBL189055	CN(C)C(=O)[C@@H](c1ccc(-c2ccc(F)cc2)cc1)[C@H](N)C(=O)N1CCC[C@H]1C#N.O=C(O)C(F)(F)F	nM	1	train
CN(C)C(=O)[C@@H](c1ccc(-c2ccc(F)cc2)cc1)[C@H](N)C(=O)N1CCOCC1	6.284	1	1	520	399.466	1.8506	1	4	75.87	5	3	0	1	399.196	3	29	CHEMBL388900	CN(C)C(=O)[C@@H](c1ccc(-c2ccc(F)cc2)cc1)[C@H](N)C(=O)N1CCOCC1	nM	1	test
CN(C)C(=O)[C@@H](c1ccc(-c2ccc(F)cc2)cc1)[C@H](N)C(=O)N1CCOCC1.O=C(O)C(F)(F)F	6.284	1	1	520	513.488	2.4839	2	5	113.17	5	3	1	0	513.189	3	36	CHEMBL371347	CN(C)C(=O)[C@@H](c1ccc(-c2ccc(F)cc2)cc1)[C@H](N)C(=O)N1CCOCC1.O=C(O)C(F)(F)F	nM	1	test
CN(C)C(=O)[C@@H](c1ccc(-c2ccc(F)cc2)cc1)[C@H](N)C(=O)N1CCS(=O)(=O)C1.O=C(O)C(F)(F)F	6.63827	1	1	230	547.527	1.8396	2	6	138.08	5	3	1	0	547.14	3	37	CHEMBL365967	CN(C)C(=O)[C@@H](c1ccc(-c2ccc(F)cc2)cc1)[C@H](N)C(=O)N1CCS(=O)(=O)C1.O=C(O)C(F)(F)F	nM	1	train
CN(C)C(=O)[C@@H](c1ccc(-c2ccc(F)cc2)cc1)[C@H](N)C(=O)N1CCSC1.O=C(O)C(F)(F)F	8.04096	1	1	9.1	515.529	3.158	2	5	103.94	5	3	1	0	515.15	3	35	CHEMBL190863	CN(C)C(=O)[C@@H](c1ccc(-c2ccc(F)cc2)cc1)[C@H](N)C(=O)N1CCSC1.O=C(O)C(F)(F)F	nM	1	val
CN(C)C(=O)[C@@H](c1ccc(-c2ccc(F)cc2)cc1)[C@H](N)C(=O)N1CC[C@@H](F)C1.O=C(O)C(F)(F)F	7.52288	1	1	30	515.479	3.1955	2	4	103.94	5	3	1	0	515.184	3	36	CHEMBL372486	CN(C)C(=O)[C@@H](c1ccc(-c2ccc(F)cc2)cc1)[C@H](N)C(=O)N1CC[C@@H](F)C1.O=C(O)C(F)(F)F	nM	1	train
CN(C)C(=O)[C@@H](c1ccc(-c2ccc(F)cc2)cc1)[C@H](N)C(=O)N1CC[C@H](F)C1	10.9208	1	2	0.012	401.457	2.5622	1	3	66.64	5	3	0	1	401.191	3	29	CHEMBL237119	CN(C)C(=O)[C@@H](c1ccc(-c2ccc(F)cc2)cc1)[C@H](N)C(=O)N1CC[C@H](F)C1	nM	1	train
CN(C)C(=O)[C@@H](c1ccc(-c2ccc(F)cc2)cc1)[C@H](N)C(=O)N1CC[C@H](F)C1.O=C(O)C(F)(F)F	7.92082	1	8	12	515.479	3.1955	2	4	103.94	5	3	1	0	515.184	3	36	CHEMBL191067	CN(C)C(=O)[C@@H](c1ccc(-c2ccc(F)cc2)cc1)[C@H](N)C(=O)N1CC[C@H](F)C1.O=C(O)C(F)(F)F	nM	1	train
CN(C)C(=O)[C@@H](c1ccc(-c2ccc(F)cc2F)cc1)[C@H](N)C(=O)N1CC[C@H](F)C1.O=C(O)C(F)(F)F	7.88606	1	1	13	533.469	3.3346	2	4	103.94	5	3	1	0	533.175	3	37	CHEMBL188096	CN(C)C(=O)[C@@H](c1ccc(-c2ccc(F)cc2F)cc1)[C@H](N)C(=O)N1CC[C@H](F)C1.O=C(O)C(F)(F)F	nM	1	train
CN(C)C(=O)[C@@H](c1ccc(-c2ccc3nccn3c2)cc1)[C@H](N)C(=O)N1CC[C@H](F)C1.O=C(O)C(F)(F)F	7.88606	1	2	13	537.514	2.7041	2	6	121.24	5	4	1	0	537.2	4	38	CHEMBL378673	CN(C)C(=O)[C@@H](c1ccc(-c2ccc3nccn3c2)cc1)[C@H](N)C(=O)N1CC[C@H](F)C1.O=C(O)C(F)(F)F	nM	1	train
CN(C)C(=O)[C@@H](c1ccc(-c2ccc3nccn3n2)cc1)[C@H](N)C(=O)N1CC[C@H](F)C1.O=C(O)C(F)(F)F	7.88606	1	2	13	538.502	2.0991	2	7	134.13	5	4	1	0	538.195	4	38	CHEMBL379702	CN(C)C(=O)[C@@H](c1ccc(-c2ccc3nccn3n2)cc1)[C@H](N)C(=O)N1CC[C@H](F)C1.O=C(O)C(F)(F)F	nM	1	train
CN(C)C(=O)[C@@H](c1ccc(-c2ccc3ncnn3c2)cc1)[C@H](N)C(=O)N1CC(F)C1.O=C(O)C(F)(F)F	8.56864	1	2	2.7	524.475	1.709	2	7	134.13	5	4	1	0	524.18	4	37	CHEMBL210974	CN(C)C(=O)[C@@H](c1ccc(-c2ccc3ncnn3c2)cc1)[C@H](N)C(=O)N1CC(F)C1.O=C(O)C(F)(F)F	nM	1	train
CN(C)C(=O)[C@@H](c1ccc(-c2ccc3ncnn3c2)cc1)[C@H](N)C(=O)N1CCC(F)(F)C1.Cl	8.05552	1	2	8.8	478.931	2.1848	1	6	96.83	5	4	0	1	478.17	4	33	CHEMBL537869	CN(C)C(=O)[C@@H](c1ccc(-c2ccc3ncnn3c2)cc1)[C@H](N)C(=O)N1CCC(F)(F)C1.Cl	nM	1	val
CN(C)C(=O)[C@@H](c1ccc(-c2ccc3ncnn3c2)cc1)[C@H](N)C(=O)N1CCC(F)(F)C1.O=C(O)C(F)(F)F	8.20066	1	2	6.3	556.492	2.3963	2	7	134.13	5	4	1	0	556.186	4	39	CHEMBL209064	CN(C)C(=O)[C@@H](c1ccc(-c2ccc3ncnn3c2)cc1)[C@H](N)C(=O)N1CCC(F)(F)C1.O=C(O)C(F)(F)F	nM	1	val
CN(C)C(=O)[C@@H](c1ccc(-c2ccc3ncnn3c2)cc1)[C@H](N)C(=O)N1CCCC1.O=C(O)C(F)(F)F	8.284	1	2	5.2	520.512	2.1511	2	7	134.13	5	4	1	0	520.205	4	37	CHEMBL378048	CN(C)C(=O)[C@@H](c1ccc(-c2ccc3ncnn3c2)cc1)[C@H](N)C(=O)N1CCCC1.O=C(O)C(F)(F)F	nM	1	val
CN(C)C(=O)[C@@H](c1ccc(-c2ccc3ncnn3c2)cc1)[C@H](N)C(=O)N1CC[C@H](F)C1	8.39794	1	2	4	424.48	1.4658	1	6	96.83	5	4	0	1	424.202	4	31	CHEMBL237337	CN(C)C(=O)[C@@H](c1ccc(-c2ccc3ncnn3c2)cc1)[C@H](N)C(=O)N1CC[C@H](F)C1	nM	1	val
CN(C)C(=O)[C@@H](c1ccc(-c2ccc3ncnn3c2)cc1)[C@H](N)C(=O)N1CC[C@H](F)C1.O=C(O)C(F)(F)F	8.39794	1	3	4	538.502	2.0991	2	7	134.13	5	4	1	0	538.195	4	38	CHEMBL377221	CN(C)C(=O)[C@@H](c1ccc(-c2ccc3ncnn3c2)cc1)[C@H](N)C(=O)N1CC[C@H](F)C1.O=C(O)C(F)(F)F	nM	1	val
CN(C)C(=O)[C@@H](c1ccc(-c2ccc3nncn3c2)cc1)[C@H](N)C(=O)N1CC[C@H](F)C1.O=C(O)C(F)(F)F	8.38722	1	2	4.1	538.502	2.0991	2	7	134.13	5	4	1	0	538.195	4	38	CHEMBL207348	CN(C)C(=O)[C@@H](c1ccc(-c2ccc3nncn3c2)cc1)[C@H](N)C(=O)N1CC[C@H](F)C1.O=C(O)C(F)(F)F	nM	1	train
CN(C)C(=O)[C@@H](c1ccc(-c2cccc(-[n+]3ccccc3)c2)cc1)[C@H](N)C(=O)N1CC[C@H](F)C1.O=C([O-])C(F)(F)F	7.72125	1	1	19	574.575	1.9984	1	5	110.65	6	4	1	0	574.22	4	41	CHEMBL541919	CN(C)C(=O)[C@@H](c1ccc(-c2cccc(-[n+]3ccccc3)c2)cc1)[C@H](N)C(=O)N1CC[C@H](F)C1.O=C([O-])C(F)(F)F	nM	1	train
CN(C)C(=O)[C@@H](c1ccc(-c2cccc(-n3cnnn3)c2)cc1)[C@H](N)C(=O)N1CC[C@H](F)C1.O=C(O)C(F)(F)F	8.65758	1	1	2.2	565.528	2.0321	2	8	147.54	6	4	1	0	565.206	4	40	CHEMBL191473	CN(C)C(=O)[C@@H](c1ccc(-c2cccc(-n3cnnn3)c2)cc1)[C@H](N)C(=O)N1CC[C@H](F)C1.O=C(O)C(F)(F)F	nM	1	train
CN(C)C(=O)[C@@H](c1ccc(-c2cccc(C#N)c2)cc1)[C@H](N)C(=O)N1CC[C@H](F)C1.O=C(O)C(F)(F)F	7.36653	1	1	43	522.499	2.92808	2	5	127.73	5	3	1	0	522.189	3	37	CHEMBL190269	CN(C)C(=O)[C@@H](c1ccc(-c2cccc(C#N)c2)cc1)[C@H](N)C(=O)N1CC[C@H](F)C1.O=C(O)C(F)(F)F	nM	1	train
CN(C)C(=O)[C@@H](c1ccc(-c2cccc(S(C)(=O)=O)c2)cc1)[C@H](N)C(=O)N1CC[C@H](F)C1.O=C(O)C(F)(F)F	7.67778	1	1	21	575.581	2.4599	2	6	138.08	6	3	1	0	575.171	3	39	CHEMBL370677	CN(C)C(=O)[C@@H](c1ccc(-c2cccc(S(C)(=O)=O)c2)cc1)[C@H](N)C(=O)N1CC[C@H](F)C1.O=C(O)C(F)(F)F	nM	1	train
CN(C)C(=O)[C@@H](c1ccc(-c2ccn3nccc3n2)cc1)[C@H](N)C(=O)N1CCC(F)(F)C1.O=C(O)C(F)(F)F	8.12494	1	2	7.5	556.492	2.3963	2	7	134.13	5	4	1	0	556.186	4	39	CHEMBL208957	CN(C)C(=O)[C@@H](c1ccc(-c2ccn3nccc3n2)cc1)[C@H](N)C(=O)N1CCC(F)(F)C1.O=C(O)C(F)(F)F	nM	1	train
CN(C)C(=O)[C@@H](c1ccc(-c2ccn3nccc3n2)cc1)[C@H](N)C(=O)N1CC[C@H](F)C1.O=C(O)C(F)(F)F	8.09691	1	2	8	538.502	2.0991	2	7	134.13	5	4	1	0	538.195	4	38	CHEMBL210459	CN(C)C(=O)[C@@H](c1ccc(-c2ccn3nccc3n2)cc1)[C@H](N)C(=O)N1CC[C@H](F)C1.O=C(O)C(F)(F)F	nM	1	train
CN(C)C(=O)[C@@H](c1ccc(-c2ccn3ncnc3c2)cc1)[C@H](N)C(=O)N1CCC(F)(F)C1.O=C(O)C(F)(F)F	8.20761	1	2	6.2	556.492	2.3963	2	7	134.13	5	4	1	0	556.186	4	39	CHEMBL210829	CN(C)C(=O)[C@@H](c1ccc(-c2ccn3ncnc3c2)cc1)[C@H](N)C(=O)N1CCC(F)(F)C1.O=C(O)C(F)(F)F	nM	1	train
CN(C)C(=O)[C@@H](c1ccc(-c2ccn3ncnc3c2)cc1)[C@H](N)C(=O)N1CC[C@H](F)C1.O=C(O)C(F)(F)F	8.27572	1	2	5.3	538.502	2.0991	2	7	134.13	5	4	1	0	538.195	4	38	CHEMBL210999	CN(C)C(=O)[C@@H](c1ccc(-c2ccn3ncnc3c2)cc1)[C@H](N)C(=O)N1CC[C@H](F)C1.O=C(O)C(F)(F)F	nM	1	train
CN(C)C(=O)[C@@H](c1ccc(C2=CN3N=CNC3C=C2)cc1)[C@H](N)C(=O)N1CC[C@H](F)C1	8.36653	1	1	4.3	426.496	0.8414	2	6	94.27	5	4	0	1	426.218	4	31	CHEMBL459357	CN(C)C(=O)[C@@H](c1ccc(C2=CN3N=CNC3C=C2)cc1)[C@H](N)C(=O)N1CC[C@H](F)C1	nM	1	val
CN(C)C(=O)[C@@H](c1ccc(N(C)C(=O)c2ccc(F)cc2)cc1)[C@H](N)C(=O)N1CC[C@H](F)C1.O=C(O)C(F)(F)F	7.55284	1	2	28	572.531	2.8051	2	5	124.25	6	3	1	0	572.206	3	40	CHEMBL245969	CN(C)C(=O)[C@@H](c1ccc(N(C)C(=O)c2ccc(F)cc2)cc1)[C@H](N)C(=O)N1CC[C@H](F)C1.O=C(O)C(F)(F)F	nM	1	val
CN(C)C(=O)[C@@H](c1ccc(NS(=O)(=O)c2ccccc2)cc1)[C@H](N)C(=O)N1CC[C@H](F)C1.O=C(O)C(F)(F)F	6.06048	1	1	870	576.569	2.1902	3	6	150.11	7	3	1	0	576.167	3	39	CHEMBL245772	CN(C)C(=O)[C@@H](c1ccc(NS(=O)(=O)c2ccccc2)cc1)[C@H](N)C(=O)N1CC[C@H](F)C1.O=C(O)C(F)(F)F	nM	1	train
CN(C)C(=O)[C@@H]1CN[C@H](C(=O)N2CCCC2)C1	6.17393	1	1	670	239.319	-0.3249	1	3	52.65	2	2	0	1	239.163	2	17	CHEMBL271062	CN(C)C(=O)[C@@H]1CN[C@H](C(=O)N2CCCC2)C1	nM	1	train
CN(C)C(=O)[C@@H]1CN[C@H](C(=O)N2CCC[C@H]2C#N)C1	8.74473	1	1	1.8	264.329	-0.43272	1	4	76.44	2	2	0	1	264.159	2	19	CHEMBL232103	CN(C)C(=O)[C@@H]1CN[C@H](C(=O)N2CCC[C@H]2C#N)C1	nM	1	train
CN(C)C(=O)[C@H](c1ccc(-c2ccc(F)cc2)cc1)[C@@H](N)C(=O)N1CC[C@H](F)C1	5.83565	0	1	1460	401.457	2.5622	1	3	66.64	5	3	0	1	401.191	3	29	CHEMBL231151	CN(C)C(=O)[C@H](c1ccc(-c2ccc(F)cc2)cc1)[C@@H](N)C(=O)N1CC[C@H](F)C1	nM	1	train
CN(C)C(=O)c1ccc(-c2nnn3c2CN(C(=O)C[C@H](N)Cc2cc(F)c(F)cc2F)CC3)cc1.Cl	7.57447	1	1	26.64	522.959	2.7883	1	6	97.35	6	4	1	0	522.176	4	36	CHEMBL1683990	CN(C)C(=O)c1ccc(-c2nnn3c2CN(C(=O)C[C@H](N)Cc2cc(F)c(F)cc2F)CC3)cc1.Cl	nM	1	train
CN(C)C(=O)c1ccc2c(c1)c1nc(N3CCC[C@@H](N)C3)n(Cc3ccccc3Cl)c1c(=O)n2C.Cl	7.88606	1	1	13	529.472	3.641	1	7	89.39	4	5	1	0	528.181	5	36	CHEMBL2147081	CN(C)C(=O)c1ccc2c(c1)c1nc(N3CCC[C@@H](N)C3)n(Cc3ccccc3Cl)c1c(=O)n2C.Cl	nM	1	train
CN(C)C(=O)c1ccc2c(c1)nc1n2C[C@H](N)[C@@H](c2cc(F)c(F)cc2F)C1.O=C(O)C(F)(F)F	7.284	1	1	52	502.415	3.4559	2	5	101.45	2	4	1	0	502.144	4	35	CHEMBL560729	CN(C)C(=O)c1ccc2c(c1)nc1n2C[C@H](N)[C@@H](c2cc(F)c(F)cc2F)C1.O=C(O)C(F)(F)F	nM	1	test
CN(C)C(=O)c1ccc2c3nc(N4CCC[C@@H](N)C4)n(Cc4ccccc4Cl)c3c(=O)n(C)c2c1.Cl	8	1	1	10	529.472	3.641	1	7	89.39	4	5	1	0	528.181	5	36	CHEMBL2147071	CN(C)C(=O)c1ccc2c3nc(N4CCC[C@@H](N)C4)n(Cc4ccccc4Cl)c3c(=O)n(C)c2c1.Cl	nM	1	train
CN(C)C(=O)c1nnn2c1CN(C(=O)C[C@H](N)Cc1cc(F)c(F)cc1F)CC2.Cl	7.28117	1	1	52.34	446.861	1.1213	1	6	97.35	5	3	0	1	446.144	3	30	CHEMBL1683982	CN(C)C(=O)c1nnn2c1CN(C(=O)C[C@H](N)Cc1cc(F)c(F)cc1F)CC2.Cl	nM	1	train
CN(C)C[C@@H](c1ccc(-c2ccc(F)cc2)cc1)[C@H](N)C(=O)N1CC[C@H](F)C1.O=C(O)C(F)(F)F	5.79588	0	1	1600	501.496	3.6689	2	4	86.87	6	3	1	0	501.205	3	35	CHEMBL189046	CN(C)C[C@@H](c1ccc(-c2ccc(F)cc2)cc1)[C@H](N)C(=O)N1CC[C@H](F)C1.O=C(O)C(F)(F)F	nM	1	train
CN(C)NC(=O)[C@@H](c1ccc(-c2ccc(F)cc2)cc1)[C@H](N)C(=O)N1CC[C@H](F)C1.O=C(O)C(F)(F)F	7.17393	1	1	67	530.494	2.7001	3	5	115.97	6	3	1	0	530.195	3	37	CHEMBL371588	CN(C)NC(=O)[C@@H](c1ccc(-c2ccc(F)cc2)cc1)[C@H](N)C(=O)N1CC[C@H](F)C1.O=C(O)C(F)(F)F	nM	1	train
CN(C)S(=O)(=O)c1ccc(S(=O)(=O)N[C@H]2CC[C@H]([C@H](N)C(=O)N3CCCC3)C2)cc1	6.95861	1	1	110	458.606	0.3336	2	6	129.88	7	3	0	1	458.166	3	30	CHEMBL354936	CN(C)S(=O)(=O)c1ccc(S(=O)(=O)N[C@H]2CC[C@H]([C@H](N)C(=O)N3CCCC3)C2)cc1	nM	1	train
CN(CB(O)O)C(=O)[C@@H](N)CCC(=O)O	9.04576	1	2	0.9	218.018	-2.3511	4	5	124.09	6	0	0	1	218.107	0	15	CHEMBL5804725	CN(CB(O)O)C(=O)[C@@H](N)CCC(=O)O	nM	1	train
CN(CC(=O)N1CCC[C@@H]1B(O)O)C1C2CC3CC(C2)CC1C3	5.79588	0	1	1600	320.242	0.7459	2	4	64.01	4	5	0	1	320.227	5	23	CHEMBL196188	CN(CC(=O)N1CCC[C@@H]1B(O)O)C1C2CC3CC(C2)CC1C3	nM	1	train
CN(CC(=O)N1CCC[C@H]1C#N)C1CCCCC1	3.98716	0	1	103000	249.358	1.76548	0	3	47.34	3	2	0	1	249.184	2	18	CHEMBL318612	CN(CC(=O)N1CCC[C@H]1C#N)C1CCCCC1	nM	1	train
CN(CC(C)(C)NCC(=O)N1C[C@@H](F)C[C@H]1C#N)S(=O)(=O)c1ccccc1	7.50864	1	1	31	396.488	1.13788	1	5	93.51	7	2	0	1	396.163	2	27	CHEMBL520854	CN(CC(C)(C)NCC(=O)N1C[C@@H](F)C[C@H]1C#N)S(=O)(=O)c1ccccc1	nM	1	train
CN(CC[C@H](N)C(=O)N1CCCCC1)Cc1ccc(Cl)cc1	3.70774	0	1	196000	323.868	2.5017	1	3	49.57	6	2	0	1	323.176	2	22	CHEMBL98801	CN(CC[C@H](N)C(=O)N1CCCCC1)Cc1ccc(Cl)cc1	nM	1	train
CN(C[C@@H]1CCCN1C(=O)C[C@H](N)Cc1cc(F)c(F)cc1F)C(=O)C(C)(C)C	8.16749	1	1	6.8	413.484	2.8593	1	3	66.64	6	2	0	1	413.229	2	29	CHEMBL550321	CN(C[C@@H]1CCCN1C(=O)C[C@H](N)Cc1cc(F)c(F)cc1F)C(=O)C(C)(C)C	nM	1	train
CN(C[C@@H]1CCCN1C(=O)C[C@H](N)Cc1cc(F)c(F)cc1F)C(=O)C(C)(F)F	8.10791	1	1	7.8	421.41	2.4684	1	3	66.64	7	2	0	1	421.179	2	29	CHEMBL559601	CN(C[C@@H]1CCCN1C(=O)C[C@H](N)Cc1cc(F)c(F)cc1F)C(=O)C(C)(F)F	nM	1	train
CN(C[C@@H]1CCCN1C(=O)C[C@H](N)Cc1cc(F)c(F)cc1F)C(=O)C1CC1	8.95861	1	1	1.1	397.441	2.2232	1	3	66.64	7	3	0	1	397.198	3	28	CHEMBL564105	CN(C[C@@H]1CCCN1C(=O)C[C@H](N)Cc1cc(F)c(F)cc1F)C(=O)C1CC1	nM	1	train
CN(C[C@@H]1CCCN1C(=O)C[C@H](N)Cc1cc(F)c(F)cc1F)S(=O)(=O)C(F)(F)F	8.82391	1	1	1.5	461.428	2.1362	1	4	83.71	7	2	0	1	461.121	2	30	CHEMBL558452	CN(C[C@@H]1CCCN1C(=O)C[C@H](N)Cc1cc(F)c(F)cc1F)S(=O)(=O)C(F)(F)F	nM	1	train
CN(C[C@@H]1CCCN1C(=O)C[C@H](N)Cc1cc(F)c(F)cc1F)c1ccc(C#N)cn1	8.39794	1	1	4	431.462	2.75788	1	5	86.25	7	3	0	1	431.193	3	31	CHEMBL552127	CN(C[C@@H]1CCCN1C(=O)C[C@H](N)Cc1cc(F)c(F)cc1F)c1ccc(C#N)cn1	nM	1	train
CN(Cc1ccc(C#N)cc1)[C@@H]1CN[C@H](C(=O)N2CCSC2)C1	8.01773	1	1	9.6	330.457	1.25348	1	5	59.37	4	3	0	1	330.151	3	23	CHEMBL227737	CN(Cc1ccc(C#N)cc1)[C@@H]1CN[C@H](C(=O)N2CCSC2)C1	nM	1	train
CN(Cc1ccc(C#N)cc1)[C@H]1CC[C@H]([C@H](N)Cc2cc(F)ccc2F)CC1	6.5376	1	1	290	383.486	4.39708	1	3	53.05	6	3	0	1	383.217	3	28	CHEMBL1683125	CN(Cc1ccc(C#N)cc1)[C@H]1CC[C@H]([C@H](N)Cc2cc(F)ccc2F)CC1	nM	1	train
CN(Cc1cccc(C#N)c1)[C@H]1CC[C@H]([C@H](N)Cc2cc(F)ccc2F)CC1	6.65758	1	1	220	383.486	4.39708	1	3	53.05	6	3	0	1	383.217	3	28	CHEMBL1683126	CN(Cc1cccc(C#N)c1)[C@H]1CC[C@H]([C@H](N)Cc2cc(F)ccc2F)CC1	nM	1	train
CN([C@H]1CC[C@H]([C@H](N)Cc2cc(F)ccc2F)CC1)S(=O)(=O)c1ccc(-c2cnco2)cc1	6.88606	1	1	130	475.561	4.3691	1	5	89.43	7	4	0	1	475.174	4	33	CHEMBL1682984	CN([C@H]1CC[C@H]([C@H](N)Cc2cc(F)ccc2F)CC1)S(=O)(=O)c1ccc(-c2cnco2)cc1	nM	1	train
CN([C@H]1CC[C@H]([C@H](N)Cc2cc(F)ccc2F)CC1)S(=O)(=O)c1ccc(-c2csnn2)cc1	7.02687	1	1	94	492.617	4.2326	1	6	89.18	7	4	0	1	492.147	4	33	CHEMBL1682985	CN([C@H]1CC[C@H]([C@H](N)Cc2cc(F)ccc2F)CC1)S(=O)(=O)c1ccc(-c2csnn2)cc1	nM	1	test
CN([C@H]1CC[C@H]([C@H](N)Cc2cc(F)ccc2F)CC1)S(=O)(=O)c1ccc(C#N)cc1	6.74473	1	1	180	433.524	3.58578	1	4	87.19	6	3	0	1	433.164	3	30	CHEMBL1682978	CN([C@H]1CC[C@H]([C@H](N)Cc2cc(F)ccc2F)CC1)S(=O)(=O)c1ccc(C#N)cc1	nM	1	test
CN([C@H]1CC[C@H]([C@H](N)Cc2cc(F)ccc2F)CC1)S(=O)(=O)c1ccc(C(N)=O)cc1	7.07572	1	1	84	451.539	2.813	2	4	106.49	7	3	0	1	451.174	3	31	CHEMBL1682982	CN([C@H]1CC[C@H]([C@H](N)Cc2cc(F)ccc2F)CC1)S(=O)(=O)c1ccc(C(N)=O)cc1	nM	1	test
CN([C@H]1CC[C@H]([C@H](N)Cc2cc(F)ccc2F)CC1)S(=O)(=O)c1ccc(F)cc1F	6.82391	1	1	150	444.494	3.9923	1	3	63.4	6	3	0	1	444.149	3	30	CHEMBL1682983	CN([C@H]1CC[C@H]([C@H](N)Cc2cc(F)ccc2F)CC1)S(=O)(=O)c1ccc(F)cc1F	nM	1	test
CN([C@H]1CC[C@H]([C@H](N)Cc2cc(F)ccc2F)CC1)S(=O)(=O)c1ccc(N)cc1	6.85387	1	1	140	423.529	3.2963	2	4	89.42	6	3	0	1	423.179	3	29	CHEMBL1682979	CN([C@H]1CC[C@H]([C@H](N)Cc2cc(F)ccc2F)CC1)S(=O)(=O)c1ccc(N)cc1	nM	1	test
CN([C@H]1CC[C@H]([C@H](N)Cc2cc(F)ccc2F)CC1)S(=O)(=O)c1ccc(OC(F)(F)F)cc1	6.39794	1	1	400	492.51	4.6127	1	4	72.63	7	3	0	1	492.151	3	33	CHEMBL1682980	CN([C@H]1CC[C@H]([C@H](N)Cc2cc(F)ccc2F)CC1)S(=O)(=O)c1ccc(OC(F)(F)F)cc1	nM	1	test
CN([C@H]1CC[C@H]([C@H](N)Cc2cc(F)ccc2F)CC1)S(=O)(=O)c1cccc(C#N)c1	7.07058	1	1	85	433.524	3.58578	1	4	87.19	6	3	0	1	433.164	3	30	CHEMBL1682977	CN([C@H]1CC[C@H]([C@H](N)Cc2cc(F)ccc2F)CC1)S(=O)(=O)c1cccc(C#N)c1	nM	1	test
CN([C@H]1CC[C@H]([C@H](N)Cc2cc(F)ccc2F)CC1)S(=O)(=O)c1cccc(C(N)=O)c1	7.00436	1	1	99	451.539	2.813	2	4	106.49	7	3	0	1	451.174	3	31	CHEMBL1682981	CN([C@H]1CC[C@H]([C@H](N)Cc2cc(F)ccc2F)CC1)S(=O)(=O)c1cccc(C(N)=O)c1	nM	1	test
CN([C@H]1CC[C@H]([C@H](N)Cc2cc(F)ccc2F)CC1)S(=O)(=O)c1ccccc1	6.85387	1	1	140	408.514	3.7141	1	3	63.4	6	3	0	1	408.168	3	28	CHEMBL1682975	CN([C@H]1CC[C@H]([C@H](N)Cc2cc(F)ccc2F)CC1)S(=O)(=O)c1ccccc1	nM	1	test
CN([C@H]1CC[C@H]([C@H](N)Cc2cc(F)ccc2F)CC1)S(=O)(=O)c1ccccc1C(F)(F)F	6.95861	1	1	110	476.511	4.7329	1	3	63.4	6	3	0	1	476.156	3	32	CHEMBL1682976	CN([C@H]1CC[C@H]([C@H](N)Cc2cc(F)ccc2F)CC1)S(=O)(=O)c1ccccc1C(F)(F)F	nM	1	test
CN([C@H]1CC[C@H]([C@H](N)Cc2cc(F)ccc2F)CC1)S(=O)(=O)c1cccnc1	6.95861	1	1	110	409.502	3.1091	1	4	76.29	6	3	0	1	409.164	3	28	CHEMBL1683090	CN([C@H]1CC[C@H]([C@H](N)Cc2cc(F)ccc2F)CC1)S(=O)(=O)c1cccnc1	nM	1	val
CN(c1ccccc1)c1cc(N2CCNCC2)nc2ccnn12	4.0942	0	1	80500	308.389	1.9068	1	6	48.7	3	4	0	1	308.175	4	23	CHEMBL4776878	CN(c1ccccc1)c1cc(N2CCNCC2)nc2ccnn12	nM	1	train
CN1C(=O)C=C(N2CCC[C@@H](N)C2)C(Cc2ccccc2C#N)C1=O	8.39794	1	1	4	338.411	1.02258	1	5	90.43	3	3	0	1	338.174	3	25	CHEMBL216253	CN1C(=O)C=C(N2CCC[C@@H](N)C2)C(Cc2ccccc2C#N)C1=O	nM	1	train
CN1C(=O)CN(C(=O)C[C@H](N)[C@H]2CCc3cc(F)c(F)cc32)Cc2ccc(F)cc21	8.46852	1	1	3.4	417.431	2.8563	1	3	66.64	3	4	0	1	417.166	4	30	CHEMBL3580789	CN1C(=O)CN(C(=O)C[C@H](N)[C@H]2CCc3cc(F)c(F)cc32)Cc2ccc(F)cc21	nM	1	train
CN1C(=O)CN(C(=O)C[C@H](N)[C@H]2CCc3cc(F)c(F)cc32)Cc2ccccc21	8.52288	1	1	3	399.441	2.7172	1	3	66.64	3	4	0	1	399.176	4	29	CHEMBL3580788	CN1C(=O)CN(C(=O)C[C@H](N)[C@H]2CCc3cc(F)c(F)cc32)Cc2ccccc21	nM	1	train
CN1C(=O)Cn2c1nc1nc(N3CCC[C@@H](N)C3)n(Cc3cc(F)ccc3C#N)c1c2=O	8.76955	1	2	1.7	436.451	0.55598	1	9	126.07	3	5	0	1	436.177	5	32	CHEMBL3687984	CN1C(=O)Cn2c1nc1nc(N3CCC[C@@H](N)C3)n(Cc3cc(F)ccc3C#N)c1c2=O	nM	1	train
CN1C(=O)Cn2c1nc1nc(N3CCC[C@@H](N)C3)n(Cc3cc(F)ccc3C(F)(F)F)c1c2=O	7.56225	1	2	27.4	479.438	1.7031	1	8	102.28	3	5	0	1	479.169	5	34	CHEMBL3687977	CN1C(=O)Cn2c1nc1nc(N3CCC[C@@H](N)C3)n(Cc3cc(F)ccc3C(F)(F)F)c1c2=O	nM	1	train
CN1C(=O)Cn2c1nc1nc(N3CCC[C@@H](N)C3)n(Cc3cc(F)ccc3F)c1c2=O	6.80688	1	2	156	429.431	0.8234	1	8	102.28	3	5	0	1	429.172	5	31	CHEMBL3687979	CN1C(=O)Cn2c1nc1nc(N3CCC[C@@H](N)C3)n(Cc3cc(F)ccc3F)c1c2=O	nM	1	train
CN1C(=O)Cn2c1nc1nc(N3CCC[C@@H](N)C3)n(Cc3ccccc3C#N)c1c2=O	7.97469	1	2	10.6	418.461	0.41688	1	9	126.07	3	5	0	1	418.187	5	31	CHEMBL3687978	CN1C(=O)Cn2c1nc1nc(N3CCC[C@@H](N)C3)n(Cc3ccccc3C#N)c1c2=O	nM	1	train
CN1CC2CN(C(=O)C[C@H](N)Cc3cc(F)c(F)cc3F)CCN2C1=O.O=C(O)/C=C/C(=O)O	5.90658	0	1	1240	486.447	0.6538	3	5	144.48	6	3	0	1	486.173	3	34	CHEMBL1276619	CN1CC2CN(C(=O)C[C@H](N)Cc3cc(F)c(F)cc3F)CCN2C1=O.O=C(O)/C=C/C(=O)O	nM	1	test
CN1CCC(NC(=O)C[C@H](N)Cc2ccccc2F)(c2ccccc2)CC1	6.06048	1	1	870	369.484	2.8229	2	3	58.36	6	3	0	1	369.222	3	27	CHEMBL471842	CN1CCC(NC(=O)C[C@H](N)Cc2ccccc2F)(c2ccccc2)CC1	nM	1	train
CN1CCN(C(=O)CC(C)(C)NCC(=O)N2C[C@@H](F)C[C@H]2C#N)CC1	7.03152	1	1	93	353.442	-0.01872	1	5	79.68	5	2	0	1	353.223	2	25	CHEMBL1085596	CN1CCN(C(=O)CC(C)(C)NCC(=O)N2C[C@@H](F)C[C@H]2C#N)CC1	nM	1	train
CN1CCN(C(=O)C[C@H](N)Cc2cc(F)c(F)cc2F)CC1=O	7.03339	1	1	92.6	329.322	0.6644	1	3	66.64	4	2	0	1	329.135	2	23	CHEMBL1779688	CN1CCN(C(=O)C[C@H](N)Cc2cc(F)c(F)cc2F)CC1=O	nM	1	test
CN1CCN(C(=O)C[C@H](N)Cc2ccccc2F)[C@H](Cc2ccccc2)C1	6.64782	1	1	225	369.484	2.4709	1	3	49.57	6	3	0	1	369.222	3	27	CHEMBL184071	CN1CCN(C(=O)C[C@H](N)Cc2ccccc2F)[C@H](Cc2ccccc2)C1	nM	1	train
CN1CCN(C(=O)N2CCCN(C(=O)C[C@H](N)Cc3cc(F)c(F)cc3F)CC2)CC1.Cl	5.82391	0	1	1500	477.959	1.6873	1	4	73.12	4	3	0	1	477.212	3	32	CHEMBL481725	CN1CCN(C(=O)N2CCCN(C(=O)C[C@H](N)Cc3cc(F)c(F)cc3F)CC2)CC1.Cl	nM	1	train
CN1CCN(S(=O)(=O)c2cccc(C(=O)NC[C@@H]3CCCN3C(=O)C[C@H](N)[C@H]3CCc4cc(F)c(F)cc43)c2)CC1	8.95861	1	1	1.1	589.709	2.0691	2	6	116.05	8	5	1	0	589.253	5	41	CHEMBL5275046	CN1CCN(S(=O)(=O)c2cccc(C(=O)NC[C@@H]3CCCN3C(=O)C[C@H](N)[C@H]3CCc4cc(F)c(F)cc43)c2)CC1	nM	1	train
CN1CCN([C@@H]2CN[C@H](C(=O)N3CCSC3)C2)CC1	7.24033	1	1	57.5	284.429	-0.5028	1	5	38.82	2	3	0	1	284.167	3	19	CHEMBL391332	CN1CCN([C@@H]2CN[C@H](C(=O)N3CCSC3)C2)CC1	nM	1	test
CN1CCN(c2ccc(C(=O)N3CCN(C(=O)C[C@H](N)Cc4cc(F)c(F)cc4F)CC3)cc2)CC1	7.32148	1	1	47.7	503.569	2.1002	1	5	73.12	6	4	1	0	503.251	4	36	CHEMBL2069846	CN1CCN(c2ccc(C(=O)N3CCN(C(=O)C[C@H](N)Cc4cc(F)c(F)cc4F)CC3)cc2)CC1	nM	1	test
CN1CCN(c2nc3c(c(-c4cc(F)ccc4Br)c2CN)c(=O)n(C)c(=O)n3C)CC1	8.00436	1	1	9.9	491.365	1.4113	1	8	89.39	3	4	0	1	490.113	4	31	CHEMBL2159194	CN1CCN(c2nc3c(c(-c4cc(F)ccc4Br)c2CN)c(=O)n(C)c(=O)n3C)CC1	nM	1	train
CN1CCc2cc(-c3ccc4nccc(C(=O)NCC(=O)N5CC(F)(F)C[C@H]5C#N)c4c3)ccc2C1=O	5.25964	0	1	5500	503.509	3.01948	1	5	106.4	4	5	1	0	503.177	5	37	CHEMBL5843472	CN1CCc2cc(-c3ccc4nccc(C(=O)NCC(=O)N5CC(F)(F)C[C@H]5C#N)c4c3)ccc2C1=O	nM	1	train
CN1C[C@H](N2Cc3cn(S(C)(=O)=O)nc3C2)C[C@H](N)C1c1cc(F)c(F)cc1F	9.04576	1	1	0.9	429.468	1.1964	1	7	84.46	3	4	0	1	429.145	4	29	CHEMBL3697938	CN1C[C@H](N2Cc3cn(S(C)(=O)=O)nc3C2)C[C@H](N)C1c1cc(F)c(F)cc1F	nM	1	val
CNC(=O)COc1ccc2nc(CC(C)C)c(CN)c(-c3ccc(C)cc3)c2c1.Cl.Cl	7.284	1	1	52	464.437	4.83582	2	4	77.24	7	3	0	1	463.179	3	31	CHEMBL3215633	CNC(=O)COc1ccc2nc(CC(C)C)c(CN)c(-c3ccc(C)cc3)c2c1.Cl.Cl	nM	1	train
CNC(=O)Cc1c(C)nc(CC(C)C)c(CN)c1-c1ccc(C)cc1.Cl.Cl	7.16115	1	1	69	412.405	4.15474	2	3	68.01	6	2	0	1	411.184	2	27	CHEMBL3216727	CNC(=O)Cc1c(C)nc(CC(C)C)c(CN)c1-c1ccc(C)cc1.Cl.Cl	nM	1	test
CNC(=O)[C@@H](c1ccc(-c2ccc(F)cc2)cc1)[C@H](N)C(=O)N1CC[C@H](F)C1.O=C(O)C(F)(F)F	7.4318	1	1	37	501.452	2.8533	3	4	112.73	5	3	1	0	501.169	3	35	CHEMBL190752	CNC(=O)[C@@H](c1ccc(-c2ccc(F)cc2)cc1)[C@H](N)C(=O)N1CC[C@H](F)C1.O=C(O)C(F)(F)F	nM	1	train
CNC(=O)[C@@H]1CN[C@H](C(=O)N2CCC[C@H]2C#N)C1	8.45593	1	1	3.5	250.302	-0.77492	2	4	85.23	2	2	0	1	250.143	2	18	CHEMBL391559	CNC(=O)[C@@H]1CN[C@H](C(=O)N2CCC[C@H]2C#N)C1	nM	1	train
CNC(=O)c1cc(-c2ccc(Cl)cc2Cl)c(CN)c(C)n1	8.22185	1	2	6	324.211	3.18212	2	3	68.01	3	2	0	1	323.059	2	21	CHEMBL1688426	CNC(=O)c1cc(-c2ccc(Cl)cc2Cl)c(CN)c(C)n1	nM	1	test
CNC(=O)c1ccc(N2C[C@@H]3[C@H](C2)[C@H]3NCC(=O)N2C[C@@H](F)C[C@H]2C#N)cc1	5.46471	0	1	3430	385.443	0.53298	2	5	88.47	5	4	0	1	385.191	4	28	CHEMBL471784	CNC(=O)c1ccc(N2C[C@@H]3[C@H](C2)[C@H]3NCC(=O)N2C[C@@H](F)C[C@H]2C#N)cc1	nM	1	train
CNC(=O)c1ccc2c(=O)n(CC(C)C)c(CN)c(-c3ccccc3)c2c1.Cl	5.72125	0	1	1900	399.922	3.5646	2	4	77.12	5	3	0	1	399.171	3	28	CHEMBL1812904	CNC(=O)c1ccc2c(=O)n(CC(C)C)c(CN)c(-c3ccccc3)c2c1.Cl	nM	1	test
CNC(=O)c1cccc(C(=O)Cn2c(=O)c3c(nc(N4CCCC(N)C4)n3CC=C(C)C)n(C)c2=O)c1	8.30103	1	3	5	507.595	1.0329	2	10	137.25	7	4	1	0	507.259	4	37	CHEMBL3897624	CNC(=O)c1cccc(C(=O)Cn2c(=O)c3c(nc(N4CCCC(N)C4)n3CC=C(C)C)n(C)c2=O)c1	nM	1	train
CN[C@@H]1CCCN(c2ccnc3c2n(Cc2ccccc2C#N)c(=O)n3C)C1	6.36653	1	1	430	376.464	1.84318	1	7	78.88	4	4	0	1	376.201	4	28	CHEMBL3329692	CN[C@@H]1CCCN(c2ccnc3c2n(Cc2ccccc2C#N)c(=O)n3C)C1	nM	1	train
CN[C@H](C(=O)N1CCC[C@H]1C#N)C(C)C	5.01728	0	1	9610	209.293	0.74498	1	3	56.13	3	1	0	1	209.153	1	15	CHEMBL313423	CN[C@H](C(=O)N1CCC[C@H]1C#N)C(C)C	nM	1	train
CNc1nc2c(c(-c3cc(F)ccc3Br)c1CN)c(=O)n(C)c(=O)n2C	8.55284	1	1	2.8	422.258	1.7012	2	7	94.94	3	3	0	1	421.055	3	26	CHEMBL2159190	CNc1nc2c(c(-c3cc(F)ccc3Br)c1CN)c(=O)n(C)c(=O)n2C	nM	1	train
CO/N=C1\CN(c2nc3c(cc2F)c(=O)c(C(=O)O)cn3C2CC2)CC1CN	5.56864	0	1	2700	389.387	0.966	2	8	123.04	5	4	0	1	389.15	4	28	CHEMBL430	CO/N=C1\CN(c2nc3c(cc2F)c(=O)c(C(=O)O)cn3C2CC2)CC1CN	nM	1	train
COC(=O)C(Cc1ccc(OP(=O)(Oc2ccc(CC(NC(C)=O)C(=O)OC)cc2)C2CCCN2C(=O)C2CCCN2)cc1)NC(C)=O.Cl	5.85387	0	1	1400	723.16	2.9002	3	11	178.67	14	4	2	0	722.248	4	49	CHEMBL268527	COC(=O)C(Cc1ccc(OP(=O)(Oc2ccc(CC(NC(C)=O)C(=O)OC)cc2)C2CCCN2C(=O)C2CCCN2)cc1)NC(C)=O.Cl	nM	1	train
COC(=O)C(Cc1ccccc1)NC(=O)[C@@H]1CCCN1C(=O)[C@H](Cc1ccccc1)NC(=O)OCc1ccccc1	7.9914	1	1	10.2	557.647	3.4156	2	6	114.04	11	4	1	0	557.253	4	41	CHEMBL5219966	COC(=O)C(Cc1ccccc1)NC(=O)[C@@H]1CCCN1C(=O)[C@H](Cc1ccccc1)NC(=O)OCc1ccccc1	nM	1	train
COC(=O)C1(O)CC(O)C(O)C(OC(=O)/C=C/c2ccc(O)c(O)c2)C1	4.383	0	1	41400	368.338	-0.5575	5	9	153.75	4	2	0	1	368.111	2	26	CHEMBL2048503	COC(=O)C1(O)CC(O)C(O)C(OC(=O)/C=C/c2ccc(O)c(O)c2)C1	nM	1	train
COC(=O)C1CCCC(N2CCC([C@H](N)Cc3cc(F)ccc3F)CC2)C1	7.26761	1	1	54	380.479	3.2784	1	4	55.56	5	3	0	1	380.228	3	27	CHEMBL1683143	COC(=O)C1CCCC(N2CCC([C@H](N)Cc3cc(F)ccc3F)CC2)C1	nM	1	train
COC(=O)C1CCN(C(=O)Cc2c(C)nc(CC(C)C)c(CN)c2-c2ccc(C)cc2)C1.Cl.Cl	7.95861	1	1	11	510.506	4.43024	1	5	85.52	7	3	1	0	509.221	3	34	CHEMBL3215828	COC(=O)C1CCN(C(=O)Cc2c(C)nc(CC(C)C)c(CN)c2-c2ccc(C)cc2)C1.Cl.Cl	nM	1	train
COC(=O)C1SCCN1C(=O)C[C@H](N)Cc1cc(F)c(F)cc1F.Cl	6.69037	1	1	204	398.834	1.8601	1	5	72.63	5	2	0	1	398.068	2	25	CHEMBL1683477	COC(=O)C1SCCN1C(=O)C[C@H](N)Cc1cc(F)c(F)cc1F.Cl	nM	1	train
COC(=O)CCNC(=O)c1ccc(OP(=O)(Oc2ccc(C(=O)NCCC(=O)OC)cc2)C2CCCN2C(=O)C2CCCN2)cc1.Cl	7.4437	1	1	36	695.106	3.0456	3	11	178.67	14	4	2	0	694.217	4	47	CHEMBL9238	COC(=O)CCNC(=O)c1ccc(OP(=O)(Oc2ccc(C(=O)NCCC(=O)OC)cc2)C2CCCN2C(=O)C2CCCN2)cc1.Cl	nM	1	train
COC(=O)CN1CCCN(C(=O)C[C@H](N)Cc2cc(F)ccc2F)[C@H](C)C1=O	7.93554	1	1	11.6	397.422	0.8471	1	5	92.94	6	2	0	1	397.181	2	28	CHEMBL390884	COC(=O)CN1CCCN(C(=O)C[C@H](N)Cc2cc(F)ccc2F)[C@H](C)C1=O	nM	1	train
COC(=O)CNC(=O)Cc1c(C)nc(CC(C)C)c(CN)c1-c1ccc(C)cc1.Cl.Cl	7.76955	1	1	17	470.441	3.69794	2	5	94.31	8	2	0	1	469.19	2	31	CHEMBL3216942	COC(=O)CNC(=O)Cc1c(C)nc(CC(C)C)c(CN)c1-c1ccc(C)cc1.Cl.Cl	nM	1	test
COC(=O)COc1ccc2nc(CC(C)C)c(CN)c(-c3ccc(C)cc3)c2c1.Cl.Cl	7.07572	1	1	84	465.421	5.26282	1	5	74.44	7	3	1	0	464.163	3	31	CHEMBL3216514	COC(=O)COc1ccc2nc(CC(C)C)c(CN)c(-c3ccc(C)cc3)c2c1.Cl.Cl	nM	1	train
COC(=O)Cc1ccc(CNC(=O)[C@@H]2CCCN2C(=O)CC(N)Cc2ccccc2F)cc1.O=C(O)C(F)(F)F	6.76955	1	1	170	569.552	2.7418	3	6	139.03	9	3	1	0	569.215	3	40	CHEMBL185244	COC(=O)Cc1ccc(CNC(=O)[C@@H]2CCCN2C(=O)CC(N)Cc2ccccc2F)cc1.O=C(O)C(F)(F)F	nM	1	train
COC(=O)Cc1ccc(CNC(=O)[C@@H]2CSCN2C(=O)CC(N)Cc2ccccc2F)cc1.O=C(O)C(F)(F)F	7.06048	1	1	87	587.592	2.6523	3	7	139.03	9	3	1	0	587.171	3	40	CHEMBL186482	COC(=O)Cc1ccc(CNC(=O)[C@@H]2CSCN2C(=O)CC(N)Cc2ccccc2F)cc1.O=C(O)C(F)(F)F	nM	1	train
COC(=O)Cc1ccc(CNC(=O)[C@@H]2CSCN2C(=O)C[C@H](N)Cc2ccccc2F)cc1	6.76955	1	1	170	473.57	2.019	2	6	101.73	9	3	0	1	473.178	3	33	CHEMBL230937	COC(=O)Cc1ccc(CNC(=O)[C@@H]2CSCN2C(=O)C[C@H](N)Cc2ccccc2F)cc1	nM	1	train
COC(=O)Cc1ccc(OC(=O)C2CC=NN2C(=O)C[C@H](N)Cc2cc(F)c(F)cc2F)cc1.Cl	5.72125	0	1	1900	513.9	2.6934	1	7	111.29	8	3	1	0	513.128	3	35	CHEMBL460950	COC(=O)Cc1ccc(OC(=O)C2CC=NN2C(=O)C[C@H](N)Cc2cc(F)c(F)cc2F)cc1.Cl	nM	1	train
COC(=O)N1C[C@H]2C[C@@H](NCC(=O)N3CCC[C@H]3C#N)C[C@H]2C1	7.61979	1	1	24	320.393	0.56738	1	5	85.67	3	3	0	1	320.185	3	23	CHEMBL1083031	COC(=O)N1C[C@H]2C[C@@H](NCC(=O)N3CCC[C@H]3C#N)C[C@H]2C1	nM	1	test
COC(=O)[C@@H](c1ccc(-c2ccc(F)cc2)cc1)[C@H](N)C(=O)N1CC[C@H](F)C1.O=C(O)C(F)(F)F	6.65758	1	1	220	502.436	3.2803	2	5	109.93	5	3	1	0	502.153	3	35	CHEMBL372004	COC(=O)[C@@H](c1ccc(-c2ccc(F)cc2)cc1)[C@H](N)C(=O)N1CC[C@H](F)C1.O=C(O)C(F)(F)F	nM	1	train
COC(=O)[C@@H]1CCCN1C(=O)Cc1c(C)nc(CC(C)C)c(CN)c1-c1ccc(C)cc1.Cl.Cl	8.95861	1	1	1.1	510.506	4.57274	1	5	85.52	7	3	1	0	509.221	3	34	CHEMBL3216064	COC(=O)[C@@H]1CCCN1C(=O)Cc1c(C)nc(CC(C)C)c(CN)c1-c1ccc(C)cc1.Cl.Cl	nM	1	train
COC(=O)[C@@H]1CCCN1C(=O)[C@@H](Cc1ccccc1)N(C)C(=O)[C@H](C)NC(=O)[C@@H](NC(=O)C[C@H](O)[C@H](CC(C)C)NC(=O)[C@H](CC(N)=O)NC(=O)[C@H](CC(C)C)NC(=O)[C@H](OC(=O)[C@@H](OC(=O)[C@H](C(C)C)N(C)C)C(C)C)C(C)C)[C@@H](C)O	5	0	1	10000	1174.44	0.4852	8	17	351.81	33	2	3	0	1173.69	2	83	CHEMBL567893	COC(=O)[C@@H]1CCCN1C(=O)[C@@H](Cc1ccccc1)N(C)C(=O)[C@H](C)NC(=O)[C@@H](NC(=O)C[C@H](O)[C@H](CC(C)C)NC(=O)[C@H](CC(N)=O)NC(=O)[C@H](CC(C)C)NC(=O)[C@H](OC(=O)[C@@H](OC(=O)[C@H](C(C)C)N(C)C)C(C)C)C(C)C)[C@@H](C)O	nM	1	train
COC(=O)[C@@H]1CCCN1C(=O)[C@H](Cc1ccccc1)NC(=O)OCc1ccccc1	9.33724	1	1	0.46	410.47	2.6881	1	5	84.94	7	3	0	1	410.184	3	30	CHEMBL5220474	COC(=O)[C@@H]1CCCN1C(=O)[C@H](Cc1ccccc1)NC(=O)OCc1ccccc1	nM	1	train
COC(=O)[C@H]1CCCN1C(=O)Cc1c(C)nc(CC(C)C)c(CN)c1-c1ccc(C)cc1.Cl.Cl	7.63827	1	1	23	510.506	4.57274	1	5	85.52	7	3	1	0	509.221	3	34	CHEMBL3216941	COC(=O)[C@H]1CCCN1C(=O)Cc1c(C)nc(CC(C)C)c(CN)c1-c1ccc(C)cc1.Cl.Cl	nM	1	train
COC(=O)c1ccc(-c2nnn3c2CN(C(=O)C[C@H](N)Cc2cc(F)c(F)cc2F)CC3)cc1.O=P(O)(O)O	7.90658	1	1	12.4	571.449	1.5227	4	8	181.1	6	4	1	0	571.144	4	39	CHEMBL1683991	COC(=O)c1ccc(-c2nnn3c2CN(C(=O)C[C@H](N)Cc2cc(F)c(F)cc2F)CC3)cc1.O=P(O)(O)O	nM	1	train
COC(=O)c1ccc(C(N)Cc2cc(F)c(F)cc2F)cc1	5.48812	0	1	3250	309.287	3.133	1	3	52.32	4	2	0	1	309.098	2	22	CHEMBL501314	COC(=O)c1ccc(C(N)Cc2cc(F)c(F)cc2F)cc1	nM	1	train
COC(=O)c1ccc(CNC(=O)C2CC=NN2C(=O)C[C@H](N)Cc2cc(F)c(F)cc2F)cc1.Cl	5.52288	0	1	3000	512.916	2.4753	2	6	114.09	8	3	1	0	512.144	3	35	CHEMBL459882	COC(=O)c1ccc(CNC(=O)C2CC=NN2C(=O)C[C@H](N)Cc2cc(F)c(F)cc2F)cc1.Cl	nM	1	train
COC(=O)c1ccc(COC(=O)C2CC=NN2C(=O)C[C@H](N)Cc2cc(F)c(F)cc2F)cc1.Cl	5.56864	0	1	2700	513.9	2.9023	1	7	111.29	8	3	1	0	513.128	3	35	CHEMBL452326	COC(=O)c1ccc(COC(=O)C2CC=NN2C(=O)C[C@H](N)Cc2cc(F)c(F)cc2F)cc1.Cl	nM	1	val
COC(=O)c1ccc(Cn2c(=O)cc(N3CCC[C@@H](N)C3)n(Cc3ccccc3C#N)c2=O)cc1	7.69465	1	1	20.2	473.533	1.69238	1	9	123.35	6	4	0	1	473.206	4	35	CHEMBL4864734	COC(=O)c1ccc(Cn2c(=O)cc(N3CCC[C@@H](N)C3)n(Cc3ccccc3C#N)c2=O)cc1	nM	1	test
COC(=O)c1ccc(OP(=O)(Oc2ccc(C(=O)OC)cc2)C2CCCN2C(=O)C2CCCN2)cc1.Cl	7.79588	1	1	16	552.948	4.033	1	9	120.47	8	4	1	0	552.143	4	37	CHEMBL9408	COC(=O)c1ccc(OP(=O)(Oc2ccc(C(=O)OC)cc2)C2CCCN2C(=O)C2CCCN2)cc1.Cl	nM	1	train
COC(=O)c1ccc(OP(=O)(Oc2ccc(C(=O)OC)cc2)C2CCCN2C(=O)[C@@H]2CCCN2)cc1	7.79588	1	1	16	516.487	3.6112	1	9	120.47	8	4	1	0	516.166	4	36	CHEMBL2153743	COC(=O)c1ccc(OP(=O)(Oc2ccc(C(=O)OC)cc2)C2CCCN2C(=O)[C@@H]2CCCN2)cc1	nM	1	train
COC(=O)c1ccc([C@H](N)Cc2cc(F)c(F)cc2F)cc1	5.84771	0	1	1420	309.287	3.133	1	3	52.32	4	2	0	1	309.098	2	22	CHEMBL509672	COC(=O)c1ccc([C@H](N)Cc2cc(F)c(F)cc2F)cc1	nM	1	train
COC(=O)c1ccc2c(c1)c1nc(N3CCC[C@@H](N)C3)n(Cc3ccccc3Cl)c1c(=O)n2C.Cl	7.67778	1	1	21	516.429	3.7258	1	8	95.38	4	5	1	0	515.149	5	35	CHEMBL2147079	COC(=O)c1ccc2c(c1)c1nc(N3CCC[C@@H](N)C3)n(Cc3ccccc3Cl)c1c(=O)n2C.Cl	nM	1	train
COC(=O)c1ccc2c3nc(N4CCC[C@@H](N)C4)n(Cc4ccccc4Cl)c3c(=O)n(C)c2c1.Cl	7.79588	1	1	16	516.429	3.7258	1	8	95.38	4	5	1	0	515.149	5	35	CHEMBL2147195	COC(=O)c1ccc2c3nc(N4CCC[C@@H](N)C4)n(Cc4ccccc4Cl)c3c(=O)n(C)c2c1.Cl	nM	1	train
COC(=O)c1cccc(-c2nnn3c2CN(C(=O)C[C@H](N)Cc2cc(F)c(F)cc2F)CC3)c1.Cl	7.33152	1	1	46.61	509.916	2.8731	1	7	103.34	6	4	1	0	509.144	4	35	CHEMBL1683988	COC(=O)c1cccc(-c2nnn3c2CN(C(=O)C[C@H](N)Cc2cc(F)c(F)cc2F)CC3)c1.Cl	nM	1	train
COC(=O)c1cccc(Cn2c(=O)cc(N3CCC[C@@H](N)C3)n(Cc3ccccc3C#N)c2=O)c1	7.82391	1	1	15	473.533	1.69238	1	9	123.35	6	4	0	1	473.206	4	35	CHEMBL4856604	COC(=O)c1cccc(Cn2c(=O)cc(N3CCC[C@@H](N)C3)n(Cc3ccccc3C#N)c2=O)c1	nM	1	test
COC(=O)c1cccc(NC(=O)Cc2c(C)nc(CC(C)C)c(CN)c2-c2ccc(C)cc2)c1.Cl.Cl	8.4318	1	1	3.7	532.512	5.83404	2	5	94.31	8	3	2	0	531.206	3	36	CHEMBL3216724	COC(=O)c1cccc(NC(=O)Cc2c(C)nc(CC(C)C)c(CN)c2-c2ccc(C)cc2)c1.Cl.Cl	nM	1	train
COC(=O)c1cccc2c3nc(N4CCC[C@@H](N)C4)n(Cc4ccccc4Cl)c3c(=O)n(C)c12.Cl	6.56703	1	1	271	516.429	3.7258	1	8	95.38	4	5	1	0	515.149	5	35	CHEMBL2147188	COC(=O)c1cccc2c3nc(N4CCC[C@@H](N)C4)n(Cc4ccccc4Cl)c3c(=O)n(C)c12.Cl	nM	1	train
COC(=O)c1ccccc1NC(=O)Cc1c(C)nc(CC(C)C)c(CN)c1-c1ccc(C)cc1.Cl.Cl	7.72125	1	1	19	532.512	5.83404	2	5	94.31	8	3	2	0	531.206	3	36	CHEMBL3216271	COC(=O)c1ccccc1NC(=O)Cc1c(C)nc(CC(C)C)c(CN)c1-c1ccc(C)cc1.Cl.Cl	nM	1	train
COC(=O)c1cn([C@@H]2CC[C@H](C(=O)N3CCC(F)(F)C3)C2)nn1	6.14267	1	1	720	328.319	1.2735	0	6	77.32	3	3	0	1	328.135	3	23	CHEMBL5274068	COC(=O)c1cn([C@@H]2CC[C@H](C(=O)N3CCC(F)(F)C3)C2)nn1	nM	1	train
COC(=O)c1cn([C@@H]2CN[C@H](C(=O)N3CCC(F)(F)C3)C2)nn1	6.14267	1	1	720	329.307	-0.1647	1	7	89.35	3	3	0	1	329.13	3	23	CHEMBL4241199	COC(=O)c1cn([C@@H]2CN[C@H](C(=O)N3CCC(F)(F)C3)C2)nn1	nM	1	train
COC(=O)c1cscc1NC(=O)Cc1c(C)nc(CC(C)C)c(CN)c1-c1ccc(C)cc1.Cl.Cl	7.63827	1	1	23	538.541	5.89554	2	6	94.31	8	3	2	0	537.162	3	35	CHEMBL3216483	COC(=O)c1cscc1NC(=O)Cc1c(C)nc(CC(C)C)c(CN)c1-c1ccc(C)cc1.Cl.Cl	nM	1	train
COC(=O)c1nc(C(F)(F)F)n2c1CN(C(=O)C[C@H](N)Cc1cc(F)c(F)cc1F)CC2	7.92082	1	1	12	464.366	2.4081	1	6	90.45	5	3	0	1	464.128	3	32	CHEMBL4297435	COC(=O)c1nc(C(F)(F)F)n2c1CN(C(=O)C[C@H](N)Cc1cc(F)c(F)cc1F)CC2	nM	1	train
COC(=O)c1nnn2c1CN(C(=O)C[C@H](N)Cc1cc(F)c(F)cc1F)CC2.Cl	7.82131	1	1	15.09	433.818	1.2061	1	7	103.34	5	3	0	1	433.113	3	29	CHEMBL1683980	COC(=O)c1nnn2c1CN(C(=O)C[C@H](N)Cc1cc(F)c(F)cc1F)CC2.Cl	nM	1	train
COC12CC3CC(CC(NCC(=O)N4C[C@@H](F)C[C@H]4C#N)(C3)C1)C2	8.08092	1	1	8.3	335.423	1.77638	1	4	65.36	4	5	0	1	335.201	5	24	CHEMBL454193	COC12CC3CC(CC(NCC(=O)N4C[C@@H](F)C[C@H]4C#N)(C3)C1)C2	nM	1	train
COC1C[C@@H]2C[C@H](NCC(=O)N3CCC[C@H]3C#N)C[C@@H]2C1	8.09691	1	1	8	291.395	1.29418	1	4	65.36	4	3	0	1	291.195	3	21	CHEMBL5273881	COC1C[C@@H]2C[C@H](NCC(=O)N3CCC[C@H]3C#N)C[C@@H]2C1	nM	1	train
COCC(C)(C)NCC(=O)N1C[C@@H](F)C[C@H]1C#N.Cl	7.88606	1	1	13	293.77	0.88538	1	4	65.36	5	1	0	1	293.131	1	19	CHEMBL1203962	COCC(C)(C)NCC(=O)N1C[C@@H](F)C[C@H]1C#N.Cl	nM	1	train
COCC(Cc1ccccc1)NC(=O)C[C@H](N)C(=O)N1CCC[C@H]1C#N	6.73993	1	1	182	358.442	0.59228	2	5	108.45	8	2	0	1	358.2	2	26	CHEMBL192733	COCC(Cc1ccccc1)NC(=O)C[C@H](N)C(=O)N1CCC[C@H]1C#N	nM	1	test
COCC1(NCC(=O)N2[C@H](C#N)CC[C@@H]2C#N)CCCC1	7.07572	1	1	84	290.367	0.94196	1	5	89.15	5	2	0	1	290.174	2	21	CHEMBL379086	COCC1(NCC(=O)N2[C@H](C#N)CC[C@@H]2C#N)CCCC1	nM	1	train
COCCC1(NCC(=O)N2[C@H](C#N)CC[C@@H]2C#N)CCCC1	6.02	1	1	955	304.394	1.33206	1	5	89.15	6	2	0	1	304.19	2	22	CHEMBL208756	COCCC1(NCC(=O)N2[C@H](C#N)CC[C@@H]2C#N)CCCC1	nM	1	train
COCCN(C)c1nc(N)c(CN)c(-c2ccc(Cl)cc2Cl)n1	8.04576	1	1	9	356.257	2.5739	2	6	90.29	6	2	0	1	355.097	2	23	CHEMBL324777	COCCN(C)c1nc(N)c(CN)c(-c2ccc(Cl)cc2Cl)n1	nM	1	test
COCCOc1ccc2nc(C3(NC(=O)C[C@H](N)Cc4cc(Cl)ccc4F)CCOCC3)sc2c1	8.72125	1	1	1.9	522.042	4.196	2	7	95.7	10	4	1	0	521.155	4	35	CHEMBL469317	COCCOc1ccc2nc(C3(NC(=O)C[C@H](N)Cc4cc(Cl)ccc4F)CCOCC3)sc2c1	nM	1	train
COCCOc1ccc2nc(C3(NC(=O)C[C@H](N)Cc4cc(Cl)ccc4F)CCS(=O)(=O)CC3)sc2c1	9.19382	1	1	0.64	570.108	3.5942	2	8	120.61	10	4	1	0	569.122	4	37	CHEMBL512651	COCCOc1ccc2nc(C3(NC(=O)C[C@H](N)Cc4cc(Cl)ccc4F)CCS(=O)(=O)CC3)sc2c1	nM	1	train
COCCOc1ccc2nc(C3(NC(=O)C[C@H](N)Cc4cc(F)c(F)cc4F)CCOCC3)sc2c1	8.4437	1	1	3.6	523.577	3.8208	2	7	95.7	10	4	1	0	523.175	4	36	CHEMBL470164	COCCOc1ccc2nc(C3(NC(=O)C[C@H](N)Cc4cc(F)c(F)cc4F)CCOCC3)sc2c1	nM	1	train
COCCOc1ccc2nc(C3(NC(=O)C[C@H](N)Cc4cc(F)c(F)cc4F)CCS(=O)(=O)CC3)sc2c1	9	1	1	1	571.643	3.219	2	8	120.61	10	4	1	0	571.142	4	38	CHEMBL471834	COCCOc1ccc2nc(C3(NC(=O)C[C@H](N)Cc4cc(F)c(F)cc4F)CCS(=O)(=O)CC3)sc2c1	nM	1	train
COCCc1nc2c(c(C(F)(F)F)n1)CCN(C(=O)C[C@H](N)CN1C(=O)CCC(F)(F)[C@@H]1O)C2	7.85387	1	1	14	495.449	0.8625	2	7	121.88	7	3	0	1	495.19	3	34	CHEMBL3644790	COCCc1nc2c(c(C(F)(F)F)n1)CCN(C(=O)C[C@H](N)CN1C(=O)CCC(F)(F)[C@@H]1O)C2	nM	1	train
COCCc1nc2c(c(C(F)(F)F)n1)CCN(C(=O)C[C@H](N)CN1C(=O)CCC(F)(F)[C@H]1O)C2	6.79588	1	1	160	495.449	0.8625	2	7	121.88	7	3	0	1	495.19	3	34	CHEMBL3644791	COCCc1nc2c(c(C(F)(F)F)n1)CCN(C(=O)C[C@H](N)CN1C(=O)CCC(F)(F)[C@H]1O)C2	nM	1	train
COCCn1c(=O)c2c(nc(N3CCCC(N)C3)n2Cc2ccccc2C#N)n(C)c1=O	6.5784	1	3	264	437.504	0.39058	1	10	124.1	6	4	0	1	437.218	4	32	CHEMBL3945052	COCCn1c(=O)c2c(nc(N3CCCC(N)C3)n2Cc2ccccc2C#N)n(C)c1=O	nM	1	train
COC[C@@H]1C(=O)NCCN1C(=O)C[C@H](N)Cc1cc(F)c(F)cc1F	8.13077	1	1	7.4	359.348	0.3372	2	4	84.66	6	2	0	1	359.146	2	25	CHEMBL1779706	COC[C@@H]1C(=O)NCCN1C(=O)C[C@H](N)Cc1cc(F)c(F)cc1F	nM	1	test
COC[C@@H]1CCCN1C(=O)CC(C)(C)[C@H](N)C(=O)N1CCC[C@H]1C#N.O=C(O)C(F)(F)F	7.85387	1	1	14	464.485	1.51528	2	6	136.96	6	2	0	1	464.225	2	32	CHEMBL475870	COC[C@@H]1CCCN1C(=O)CC(C)(C)[C@H](N)C(=O)N1CCC[C@H]1C#N.O=C(O)C(F)(F)F	nM	1	test
COC[C@@H]1CCCN1C(=O)CC[C@H](N)C(=O)N1CCC[C@H]1C#N.O=C(O)C(F)(F)F	8.1549	1	1	7	436.431	0.87918	2	6	136.96	6	2	0	1	436.193	2	30	CHEMBL475465	COC[C@@H]1CCCN1C(=O)CC[C@H](N)C(=O)N1CCC[C@H]1C#N.O=C(O)C(F)(F)F	nM	1	test
COC[C@H]1CCCN1C(=O)CC[C@H](N)C(=O)N1CCC[C@H]1C#N.O=C(O)C(F)(F)F	7.65758	1	1	22	436.431	0.87918	2	6	136.96	6	2	0	1	436.193	2	30	CHEMBL474394	COC[C@H]1CCCN1C(=O)CC[C@H](N)C(=O)N1CCC[C@H]1C#N.O=C(O)C(F)(F)F	nM	1	test
COCc1ccc(-c2ccc(-c3cccs3)s2)s1	5.6216	0	1	2390	292.45	5.3515	0	4	9.23	4	3	1	0	292.005	3	18	CHEMBL3343902	COCc1ccc(-c2ccc(-c3cccs3)s2)s1	nM	1	train
COCc1ccc2c3nc(N4CCC[C@@H](N)C4)n(Cc4ccccc4Cl)c3c(=O)n(C)c2c1.Cl	7.76955	1	1	17	502.446	4.0856	1	7	78.31	5	5	1	0	501.17	5	34	CHEMBL2147194	COCc1ccc2c3nc(N4CCC[C@@H](N)C4)n(Cc4ccccc4Cl)c3c(=O)n(C)c2c1.Cl	nM	1	train
COCc1nc2ccc(-c3ccccc3Cl)c(CN)c2n1C	7.18046	1	1	66	315.804	3.4988	1	4	53.07	4	3	0	1	315.114	3	22	CHEMBL263137	COCc1nc2ccc(-c3ccccc3Cl)c(CN)c2n1C	nM	1	train
COCc1nsc(N2CCN(C(=O)[C@@H]3CN[C@H](C(=O)N4CCCC4)C3)CC2)n1	7.76955	1	2	17	408.528	-0.0664	1	8	90.9	5	4	0	1	408.194	4	28	CHEMBL269965	COCc1nsc(N2CCN(C(=O)[C@@H]3CN[C@H](C(=O)N4CCCC4)C3)CC2)n1	nM	1	train
CON(C)C(=O)[C@@H](c1ccc(-c2ccc(F)cc2)cc1)[C@H](N)C(=O)N1CC[C@H](F)C1.O=C(O)C(F)(F)F	7.34679	1	1	45	531.478	3.1271	2	5	113.17	6	3	1	0	531.179	3	37	CHEMBL370755	CON(C)C(=O)[C@@H](c1ccc(-c2ccc(F)cc2)cc1)[C@H](N)C(=O)N1CC[C@H](F)C1.O=C(O)C(F)(F)F	nM	1	train
COP(=O)(Oc1ccccc1-c1ccccc1O)C1CCCN1C(=O)[C@@H]1CCCN1.Cl	4.3279	0	1	47000	466.902	4.3998	2	6	88.1	6	4	0	1	466.142	4	31	CHEMBL9237	COP(=O)(Oc1ccccc1-c1ccccc1O)C1CCCN1C(=O)[C@@H]1CCCN1.Cl	nM	1	train
CO[C@@H]1CCCN1C(=O)CC(C)(C)[C@H](N)C(=O)N1CCC[C@H]1C#N.O=C(O)C(F)(F)F	7.85387	1	1	14	450.458	1.47278	2	6	136.96	5	2	0	1	450.209	2	31	CHEMBL5266987	CO[C@@H]1CCCN1C(=O)CC(C)(C)[C@H](N)C(=O)N1CCC[C@H]1C#N.O=C(O)C(F)(F)F	nM	1	test
CO[C@@H]1CCC[C@H]([C@H](N)C(=O)N2CCCC2)C1	6.06048	1	1	870	240.347	1.1413	1	3	55.56	3	2	0	1	240.184	2	17	CHEMBL352632	CO[C@@H]1CCC[C@H]([C@H](N)C(=O)N2CCCC2)C1	nM	1	train
CO[C@@H]1C[C@H]2C[C@@H](NCC(=O)N3CCC[C@H]3C#N)C[C@H]2C1.Cl	7.56864	1	1	27	327.856	1.71598	1	4	65.36	4	3	0	1	327.171	3	22	CHEMBL1082346	CO[C@@H]1C[C@H]2C[C@@H](NCC(=O)N3CCC[C@H]3C#N)C[C@H]2C1.Cl	nM	1	train
CO[C@@H]1C[C@H]2C[C@H](NCC(=O)N3CCC[C@H]3C#N)C[C@H]2C1.Cl	7.56864	1	1	27	327.856	1.71598	1	4	65.36	4	3	0	1	327.171	3	22	CHEMBL1082347	CO[C@@H]1C[C@H]2C[C@H](NCC(=O)N3CCC[C@H]3C#N)C[C@H]2C1.Cl	nM	1	val
CO[C@H]1CC[C@](CN)(c2cc(F)c(F)cc2F)CC1	4.8041	0	1	15700	273.298	2.8894	1	2	35.25	3	2	0	1	273.134	2	19	CHEMBL3112965	CO[C@H]1CC[C@](CN)(c2cc(F)c(F)cc2F)CC1	nM	1	train
CO[C@H]1CC[C@](CN)(c2cccc(Cl)c2)CC1	5.37675	0	1	4200	253.773	3.1255	1	2	35.25	3	2	0	1	253.123	2	17	CHEMBL3112964	CO[C@H]1CC[C@](CN)(c2cccc(Cl)c2)CC1	nM	1	train
CO[C@H]1CC[C@](CN)(c2ccccc2)CC1	4.22185	0	1	60000	219.328	2.4721	1	2	35.25	3	2	0	1	219.162	2	16	CHEMBL3112963	CO[C@H]1CC[C@](CN)(c2ccccc2)CC1	nM	1	train
CO[C@H]1C[C@H]2C[C@@H](NCC(=O)N3CCC[C@H]3C#N)C[C@H]2C1.Cl	8.09691	1	1	8	327.856	1.71598	1	4	65.36	4	3	0	1	327.171	3	22	CHEMBL1082653	CO[C@H]1C[C@H]2C[C@@H](NCC(=O)N3CCC[C@H]3C#N)C[C@H]2C1.Cl	nM	1	train
CO[C@H]1C[C@H]2C[C@H](NCC(=O)N3CCC[C@H]3C#N)C[C@H]2C1.Cl	7.3279	1	1	47	327.856	1.71598	1	4	65.36	4	3	0	1	327.171	3	22	CHEMBL1082348	CO[C@H]1C[C@H]2C[C@H](NCC(=O)N3CCC[C@H]3C#N)C[C@H]2C1.Cl	nM	1	val
COc1c(O)ccc(C)c1[C@@H]1CN[C@H](C(=O)N2CCC[C@H]2C#N)C1	8.14874	1	1	7.1	329.4	1.6693	2	5	85.59	3	3	0	1	329.174	3	24	CHEMBL244010	COc1c(O)ccc(C)c1[C@@H]1CN[C@H](C(=O)N2CCC[C@H]2C#N)C1	nM	1	val
COc1cc(-c2[o+]c3cc(O)cc(O)c3cc2O)cc(OC)c1O.[Cl-]	5.85078	0	1	1410	366.753	0.2245	4	6	110.68	3	3	0	1	366.051	3	25	CHEMBL592005	COc1cc(-c2[o+]c3cc(O)cc(O)c3cc2O)cc(OC)c1O.[Cl-]	nM	1	train
COc1cc(/C=C2\SC(=O)N(C(=O)CN3CCOCC3)C2=O)ccc1O	7.04576	1	1	90	378.406	1.2959	1	8	96.38	4	3	0	1	378.089	3	26	CHEMBL5630729	COc1cc(/C=C2\SC(=O)N(C(=O)CN3CCOCC3)C2=O)ccc1O	nM	1	train
COc1cc(=O)n(C)cc1-c1ccc([C@H](C)[C@H](N)C(=O)N2CC[C@H](F)C2)cc1.O=C(O)C(F)(F)F	7.17393	1	1	67	501.477	2.6954	2	6	114.86	5	3	1	0	501.189	3	35	CHEMBL380496	COc1cc(=O)n(C)cc1-c1ccc([C@H](C)[C@H](N)C(=O)N2CC[C@H](F)C2)cc1.O=C(O)C(F)(F)F	nM	1	train
COc1cc(C(=O)/C=C/c2cc(Cl)c(O)cc2OC)ccc1O	4.49553	0	1	31950	334.755	3.6645	2	5	75.99	5	2	0	1	334.061	2	23	CHEMBL5411710	COc1cc(C(=O)/C=C/c2cc(Cl)c(O)cc2OC)ccc1O	nM	1	train
COc1cc(CN2CC3CN(C(=O)C[C@H](N)Cc4cc(F)c(F)cc4F)CCN3C2=O)cc(OC)c1.O=C(O)/C=C/C(=O)O	6.9431	1	1	114	622.597	2.2414	3	7	162.94	10	4	1	0	622.225	4	44	CHEMBL1275854	COc1cc(CN2CC3CN(C(=O)C[C@H](N)Cc4cc(F)c(F)cc4F)CCN3C2=O)cc(OC)c1.O=C(O)/C=C/C(=O)O	nM	1	train
COc1cc(CN2CCN(C(=O)C[C@H](N)Cc3cc(F)c(F)cc3F)CC2)cc(OC)c1	6.98716	1	1	103	451.489	2.7254	1	5	68.03	8	3	0	1	451.208	3	32	CHEMBL2069836	COc1cc(CN2CCN(C(=O)C[C@H](N)Cc3cc(F)c(F)cc3F)CC2)cc(OC)c1	nM	1	train
COc1cc(CN2CCN(C(=O)C[C@H](N)Cc3cc(F)c(F)cc3F)CC2=O)c([N+](=O)[O-])cc1OC	8.13077	1	1	7.4	510.469	2.1602	1	7	128.24	9	3	1	0	510.173	3	36	CHEMBL1779704	COc1cc(CN2CCN(C(=O)C[C@H](N)Cc3cc(F)c(F)cc3F)CC2=O)c([N+](=O)[O-])cc1OC	nM	1	train
COc1cc(CNC(=O)[C@@H]2CCCN2C(=O)C[C@H](N)Cc2ccccc2F)ccc1O	6.06349	1	1	864	429.492	2.1072	3	5	104.89	8	3	0	1	429.206	3	31	CHEMBL396195	COc1cc(CNC(=O)[C@@H]2CCCN2C(=O)C[C@H](N)Cc2ccccc2F)ccc1O	nM	1	train
COc1cc(N2CCN(CCNCC(=O)N3CCC[C@@H]3C#N)C2=O)cc(OC)c1OC.O=C(O)C(=O)O	6.78094	1	1	165.6	521.527	0.21418	3	9	181.97	9	3	1	0	521.212	3	37	CHEMBL1202085	COc1cc(N2CCN(CCNCC(=O)N3CCC[C@@H]3C#N)C2=O)cc(OC)c1OC.O=C(O)C(=O)O	nM	1	train
COc1cc(O)c(Br)cc1/C=C/C(=O)c1ccc(O)cc1	4.78542	0	1	16390	349.18	3.765	2	4	66.76	4	2	0	1	348	2	21	CHEMBL1778898	COc1cc(O)c(Br)cc1/C=C/C(=O)c1ccc(O)cc1	nM	1	train
COc1cc(O)c(C(=O)/C=C/c2ccc(O)cc2)c(OC)c1	4.48004	0	1	33110	300.31	3.0111	2	5	75.99	5	2	0	1	300.1	2	22	CHEMBL251958	COc1cc(O)c(C(=O)/C=C/c2ccc(O)cc2)c(OC)c1	nM	1	train
COc1cc(O)c(Cl)cc1/C=C/C(=O)c1ccc(Br)cc1	5.00568	0	1	9870	367.626	4.7128	1	3	46.53	4	2	0	1	365.966	2	21	CHEMBL5429047	COc1cc(O)c(Cl)cc1/C=C/C(=O)c1ccc(Br)cc1	nM	1	train
COc1cc(O)c(Cl)cc1/C=C/C(=O)c1ccc(C(F)(F)F)cc1	4.90032	0	1	12580	356.727	4.9691	1	3	46.53	4	2	0	1	356.043	2	24	CHEMBL5414115	COc1cc(O)c(Cl)cc1/C=C/C(=O)c1ccc(C(F)(F)F)cc1	nM	1	train
COc1cc(O)c(Cl)cc1/C=C/C(=O)c1ccc(O)c(C)c1	4.82045	0	1	15120	318.756	3.96432	2	4	66.76	4	2	0	1	318.066	2	22	CHEMBL5398811	COc1cc(O)c(Cl)cc1/C=C/C(=O)c1ccc(O)c(C)c1	nM	1	train
COc1cc(O)c(Cl)cc1/C=C/C(=O)c1ccc(O)c(O)c1	5.05257	0	1	8860	320.728	3.3615	3	5	86.99	4	2	0	1	320.045	2	22	CHEMBL5404677	COc1cc(O)c(Cl)cc1/C=C/C(=O)c1ccc(O)c(O)c1	nM	1	train
COc1cc(O)c(Cl)cc1/C=C/C(=O)c1ccc(O)c([N+](=O)[O-])c1	5.36957	0	2	4270	349.726	3.5641	2	6	109.9	5	2	0	1	349.035	2	24	CHEMBL5407794	COc1cc(O)c(Cl)cc1/C=C/C(=O)c1ccc(O)c([N+](=O)[O-])c1	nM	1	train
COc1cc(O)c(Cl)cc1/C=C/C(=O)c1ccc(O)cc1	5.14509	0	1	7160	304.729	3.6559	2	4	66.76	4	2	0	1	304.05	2	21	CHEMBL5416545	COc1cc(O)c(Cl)cc1/C=C/C(=O)c1ccc(O)cc1	nM	1	train
COc1cc(O)c(Cl)cc1/C=C/C(=O)c1cccc(O)c1	5.19179	0	1	6430	304.729	3.6559	2	4	66.76	4	2	0	1	304.05	2	21	CHEMBL5422010	COc1cc(O)c(Cl)cc1/C=C/C(=O)c1cccc(O)c1	nM	1	train
COc1cc(O)c2c(=O)c(O)c(-c3ccc(OC)c(O)c3)oc2c1	4.37997	0	1	41690	330.292	2.594	3	7	109.36	3	3	0	1	330.074	3	24	CHEMBL75589	COc1cc(O)c2c(=O)c(O)c(-c3ccc(OC)c(O)c3)oc2c1	nM	1	val
COc1cc(O)cc(C)c1[C@@H]1CN[C@H](C(=O)N2CCC[C@H]2C#N)C1	8.08092	1	1	8.3	329.4	1.6693	2	5	85.59	3	3	0	1	329.174	3	24	CHEMBL243800	COc1cc(O)cc(C)c1[C@@H]1CN[C@H](C(=O)N2CCC[C@H]2C#N)C1	nM	1	val
COc1cc(O)cc(OC)c1[C@@H]1CN[C@H](C(=O)N2CCC[C@H]2C#N)C1	7.63827	1	1	23	345.399	1.36948	2	6	94.82	4	3	0	1	345.169	3	25	CHEMBL244008	COc1cc(O)cc(OC)c1[C@@H]1CN[C@H](C(=O)N2CCC[C@H]2C#N)C1	nM	1	val
COc1cc(OC)c(/C=C/C(=O)c2ccc(O)cc2)cc1Cl	4.30786	0	1	49220	318.756	3.9589	1	4	55.76	5	2	0	1	318.066	2	22	CHEMBL5423189	COc1cc(OC)c(/C=C/C(=O)c2ccc(O)cc2)cc1Cl	nM	1	train
COc1cc(OC)cc(-c2nc(-c3ccc(Cl)cc3Cl)c(CN(C)C)c(N(C)C)n2)c1	10	1	1	0.1	461.393	5.2622	0	6	50.72	7	3	1	0	460.143	3	31	CHEMBL186877	COc1cc(OC)cc(-c2nc(-c3ccc(Cl)cc3Cl)c(CN(C)C)c(N(C)C)n2)c1	nM	1	train
COc1cc(OC)cc(-c2nc(N)c(CN)c(-c3ccc(Cl)cc3Cl)n2)c1	10	1	3	0.1	405.285	4.1755	2	6	96.28	5	3	0	1	404.081	3	27	CHEMBL34062	COc1cc(OC)cc(-c2nc(N)c(CN)c(-c3ccc(Cl)cc3Cl)n2)c1	nM	1	train
COc1cc(OC)cc(N2CCN(CCNCC(=O)N3CCC[C@@H]3C#N)C2=O)c1.O=C(O)C(=O)O	7.69037	1	1	20.4	491.501	0.20558	3	8	172.74	8	3	0	1	491.202	3	35	CHEMBL1202094	COc1cc(OC)cc(N2CCN(CCNCC(=O)N3CCC[C@@H]3C#N)C2=O)c1.O=C(O)C(=O)O	nM	1	train
COc1cc(S(N)(=O)=O)cc(OC)c1OCCC(N)C1COc2ccccc2O1	7.54821	1	1	28.3	424.475	1.2874	2	8	132.33	8	3	0	1	424.13	3	29	CHEMBL5205289	COc1cc(S(N)(=O)=O)cc(OC)c1OCCC(N)C1COc2ccccc2O1	nM	1	train
COc1cc(S(N)(=O)=O)cc(OC)c1OCCC(N=[N+]=[N-])C1COc2ccccc2O1	7.47886	1	1	33.2	450.473	2.639	1	8	155.07	9	3	0	1	450.121	3	31	CHEMBL5198237	COc1cc(S(N)(=O)=O)cc(OC)c1OCCC(N=[N+]=[N-])C1COc2ccccc2O1	nM	1	train
COc1cc(S(N)(=O)=O)ccc1OCCC(N)C1COc2ccccc2O1	4.24079	0	1	57440	394.449	1.2788	2	7	123.1	7	3	0	1	394.12	3	27	CHEMBL5193531	COc1cc(S(N)(=O)=O)ccc1OCCC(N)C1COc2ccccc2O1	nM	1	train
COc1cc(S(N)(=O)=O)ccc1OCCC(N=[N+]=[N-])C1COc2ccccc2O1	3.48598	0	1	326600	420.447	2.6304	1	7	145.84	8	3	0	1	420.11	3	29	CHEMBL5206696	COc1cc(S(N)(=O)=O)ccc1OCCC(N=[N+]=[N-])C1COc2ccccc2O1	nM	1	train
COc1cc([C@@H]2Oc3ccc4ccc(=O)oc4c3O[C@H]2CO)ccc1O	4.84986	0	1	14130	356.33	2.3806	2	7	98.36	3	4	0	1	356.09	4	26	CHEMBL574038	COc1cc([C@@H]2Oc3ccc4ccc(=O)oc4c3O[C@H]2CO)ccc1O	nM	1	train
COc1cc([C@H]2CC[C@@H]([C@H](C(=O)N(C)C)[C@H](N)C(=O)N3CCC(F)(F)C3)CC2)nc(OC)n1	7	1	2	100	469.533	1.6669	1	7	110.88	7	3	0	1	469.25	3	33	CHEMBL235004	COc1cc([C@H]2CC[C@@H]([C@H](C(=O)N(C)C)[C@H](N)C(=O)N3CCC(F)(F)C3)CC2)nc(OC)n1	nM	1	train
COc1cc([C@H]2CC[C@H]([C@H](C(=O)N(C)C)[C@H](N)C(=O)N3CCC(F)(F)C3)CC2)nc(OC)n1	6.58503	1	2	260	469.533	1.6669	1	7	110.88	7	3	0	1	469.25	3	33	CHEMBL235223	COc1cc([C@H]2CC[C@H]([C@H](C(=O)N(C)C)[C@H](N)C(=O)N3CCC(F)(F)C3)CC2)nc(OC)n1	nM	1	test
COc1cc([C@H]2Oc3ccc4ccc(=O)oc4c3O[C@@H]2CO)cc(OC)c1O	4.84986	0	1	14130	386.356	2.3892	2	8	107.59	4	4	0	1	386.1	4	28	CHEMBL584162	COc1cc([C@H]2Oc3ccc4ccc(=O)oc4c3O[C@@H]2CO)cc(OC)c1O	nM	1	train
COc1cc2c(=O)n(Cc3ccccc3C#N)c(N3CCC[C@@H](N)C3)nc2cc1F	8.39794	1	1	4	407.449	2.39168	1	7	97.17	4	4	0	1	407.176	4	30	CHEMBL375508	COc1cc2c(=O)n(Cc3ccccc3C#N)c(N3CCC[C@@H](N)C3)nc2cc1F	nM	1	test
COc1cc2c(C(=O)O)cnc(CN)c2cc1OC.Cl	3.98716	0	1	103000	298.726	1.8307	2	5	94.67	4	2	0	1	298.072	2	20	CHEMBL554957	COc1cc2c(C(=O)O)cnc(CN)c2cc1OC.Cl	nM	1	train
COc1cc2c(C(N)=O)cnc(CN)c2cc1OC.Cl	3.76955	0	1	170000	297.742	1.2314	2	5	100.46	4	2	0	1	297.088	2	20	CHEMBL554882	COc1cc2c(C(N)=O)cnc(CN)c2cc1OC.Cl	nM	1	train
COc1cc2c(C=O)cnc(CN)c2cc1OC.Cl	3.55752	0	1	277000	282.727	1.945	1	5	74.44	4	2	0	1	282.077	2	19	CHEMBL543057	COc1cc2c(C=O)cnc(CN)c2cc1OC.Cl	nM	1	train
COc1cc2c(CO)cnc(CN)c2cc1OC.Cl	4.49757	0	1	31800	284.743	1.6248	2	5	77.6	4	2	0	1	284.093	2	19	CHEMBL554880	COc1cc2c(CO)cnc(CN)c2cc1OC.Cl	nM	1	train
COc1cc2c(cc1OC)-c1nc(N)c(CN)c(-c3ccc(Cl)cc3Cl)c1C2	8.1549	1	1	7	416.308	4.6847	2	5	83.39	4	4	0	1	415.085	4	28	CHEMBL122206	COc1cc2c(cc1OC)-c1nc(N)c(CN)c(-c3ccc(Cl)cc3Cl)c1C2	nM	1	val
COc1cc2c(cc1OC)C(C(C)(C)C)N(C(=O)C[C@H](N)C(=O)N1CCC[C@H]1C#N)CC2	7.13668	1	1	73	442.56	2.40768	1	6	108.89	5	3	0	1	442.258	3	32	CHEMBL373148	COc1cc2c(cc1OC)C(C(C)(C)C)N(C(=O)C[C@H](N)C(=O)N1CCC[C@H]1C#N)CC2	nM	1	train
COc1cc2c(cc1OC)C(C(C)C)N(C(=O)CC[C@H](N)C(=O)N1CCC[C@H]1C#N)CC2.O=C(O)C(F)(F)F	7.45593	1	1	35	556.582	3.04098	2	7	146.19	7	3	1	0	556.251	3	39	CHEMBL494147	COc1cc2c(cc1OC)C(C(C)C)N(C(=O)CC[C@H](N)C(=O)N1CCC[C@H]1C#N)CC2.O=C(O)C(F)(F)F	nM	1	val
COc1cc2c(cc1OC)C(C(C)C)N(C(=O)C[C@H](N)C(=O)N1CCC[C@H]1C#N)CC2	7.3279	1	1	47	428.533	2.01758	1	6	108.89	6	3	0	1	428.242	3	31	CHEMBL192116	COc1cc2c(cc1OC)C(C(C)C)N(C(=O)C[C@H](N)C(=O)N1CCC[C@H]1C#N)CC2	nM	1	train
COc1cc2c(cc1OC)C(CCO)N(C(=O)C[C@H](N)C(=O)N1CCC[C@H]1C#N)CC2	7.34679	1	1	45	430.505	0.74398	2	7	129.12	7	3	0	1	430.222	3	31	CHEMBL193105	COc1cc2c(cc1OC)C(CCO)N(C(=O)C[C@H](N)C(=O)N1CCC[C@H]1C#N)CC2	nM	1	train
COc1cc2c(cc1OC)C(Cc1ccccc1)N(C(=O)C[C@H](N)C(=O)N1CCC[C@H]1C#N)CC2	7.01323	1	1	97	476.577	2.60428	1	6	108.89	7	4	0	1	476.242	4	35	CHEMBL190183	COc1cc2c(cc1OC)C(Cc1ccccc1)N(C(=O)C[C@H](N)C(=O)N1CCC[C@H]1C#N)CC2	nM	1	test
COc1cc2c(cc1OC)C1CC(N)C(N3C(=O)CCC3C)CN1CC2	5.65758	0	1	2200	359.47	1.7135	1	5	68.03	3	4	0	1	359.221	4	26	CHEMBL591289	COc1cc2c(cc1OC)C1CC(N)C(N3C(=O)CCC3C)CN1CC2	nM	1	train
COc1cc2c(cc1OC)C1CC(N)C(N3CC(C)CC3=O)CN1CC2	8.03152	1	1	9.3	359.47	1.571	1	5	68.03	3	4	0	1	359.221	4	26	CHEMBL590812	COc1cc2c(cc1OC)C1CC(N)C(N3CC(C)CC3=O)CN1CC2	nM	1	train
COc1cc2c(cc1OC)C1CC(N)C(N3CC(C)CCC3=O)CN1CC2	8.4318	1	1	3.7	373.497	1.9611	1	5	68.03	3	4	0	1	373.237	4	27	CHEMBL590329	COc1cc2c(cc1OC)C1CC(N)C(N3CC(C)CCC3=O)CN1CC2	nM	1	test
COc1cc2c(cc1OC)C1CC(N)C(N3CCC(C)C3=O)CN1CC2	5	0	1	10000	359.47	1.571	1	5	68.03	3	4	0	1	359.221	4	26	CHEMBL591060	COc1cc2c(cc1OC)C1CC(N)C(N3CCC(C)C3=O)CN1CC2	nM	1	train
COc1cc2c(cc1OC)C1CC(N)C(N3CCC(C)CC3=O)CN1CC2	7.72125	1	1	19	373.497	1.9611	1	5	68.03	3	4	0	1	373.237	4	27	CHEMBL590086	COc1cc2c(cc1OC)C1CC(N)C(N3CCC(C)CC3=O)CN1CC2	nM	1	test
COc1cc2c(cc1OC)C1CC(N)C(N3CCCC3=O)CN1CC2	6.29243	1	1	510	345.443	1.325	1	5	68.03	3	4	0	1	345.205	4	25	CHEMBL590326	COc1cc2c(cc1OC)C1CC(N)C(N3CCCC3=O)CN1CC2	nM	1	train
COc1cc2c(cc1OC)C1CC(N)C(N3CCCCC3=O)CN1CC2	7.52288	1	1	30	359.47	1.7151	1	5	68.03	3	4	0	1	359.221	4	26	CHEMBL592779	COc1cc2c(cc1OC)C1CC(N)C(N3CCCCC3=O)CN1CC2	nM	1	test
COc1cc2c(cc1OC)C1CC(N)C(N3CCCCCC3=O)CN1CC2	6.36653	1	1	430	373.497	2.1052	1	5	68.03	3	4	0	1	373.237	4	27	CHEMBL592547	COc1cc2c(cc1OC)C1CC(N)C(N3CCCCCC3=O)CN1CC2	nM	1	train
COc1cc2c(cc1OC)C1CC(N)C(N3CCCC[S+]3[O-])CN1CC2	6.84771	1	1	142	379.526	1.4621	1	6	74.02	3	4	0	1	379.193	4	26	CHEMBL589598	COc1cc2c(cc1OC)C1CC(N)C(N3CCCC[S+]3[O-])CN1CC2	nM	1	val
COc1cc2c(cc1OC)C1CC(N)C(N3CCCOC3=O)CN1CC2	6.84771	1	1	142	361.442	1.5449	1	6	77.26	3	4	0	1	361.2	4	26	CHEMBL600045	COc1cc2c(cc1OC)C1CC(N)C(N3CCCOC3=O)CN1CC2	nM	1	train
COc1cc2c(cc1OC)C1CC(N)C(N3CCC[S+]3[O-])CN1CC2	5.87615	0	1	1330	365.499	1.072	1	6	74.02	3	4	0	1	365.177	4	25	CHEMBL605285	COc1cc2c(cc1OC)C1CC(N)C(N3CCC[S+]3[O-])CN1CC2	nM	1	train
COc1cc2c(cc1OC)C1CC(N)C(N3CCOC3=O)CN1CC2	5.9393	0	1	1150	347.415	1.1548	1	6	77.26	3	4	0	1	347.185	4	25	CHEMBL590330	COc1cc2c(cc1OC)C1CC(N)C(N3CCOC3=O)CN1CC2	nM	1	train
COc1cc2c(cc1OC)CN(C(=O)CCNCC(=O)N1CCC[C@H]1C#N)CC2	6.18642	1	1	651	400.479	1.08278	1	6	94.9	7	3	0	1	400.211	3	29	CHEMBL424854	COc1cc2c(cc1OC)CN(C(=O)CCNCC(=O)N1CCC[C@H]1C#N)CC2	nM	1	val
COc1cc2c(cc1OC)CN(C(=O)C[C@H](N)C(=O)N1CCC[C@H]1C#N)CC2	7.20066	1	1	63	386.452	0.82048	1	6	108.89	5	3	0	1	386.195	3	28	CHEMBL369883	COc1cc2c(cc1OC)CN(C(=O)C[C@H](N)C(=O)N1CCC[C@H]1C#N)CC2	nM	1	train
COc1cc2c(cc1OC)[C@@H]1CC(N)[C@@H](c3cc(C)ccc3C)CN1CC2	8.76955	1	1	1.7	366.505	3.73464	1	4	47.72	3	4	0	1	366.231	4	27	CHEMBL601937	COc1cc2c(cc1OC)[C@@H]1CC(N)[C@@H](c3cc(C)ccc3C)CN1CC2	nM	1	train
COc1cc2c(cc1OC)[C@@H]1CC(N)[C@@H](c3cc(C)ccn3)CN1CC2	7.72125	1	1	19	353.466	2.82122	1	5	60.61	3	4	0	1	353.21	4	26	CHEMBL598755	COc1cc2c(cc1OC)[C@@H]1CC(N)[C@@H](c3cc(C)ccn3)CN1CC2	nM	1	train
COc1cc2c(cc1OC)[C@@H]1CC(N)[C@@H](c3cc(CF)ccn3)CN1CC2	8.92082	1	1	1.2	371.456	2.9823	1	5	60.61	4	4	0	1	371.201	4	27	CHEMBL598470	COc1cc2c(cc1OC)[C@@H]1CC(N)[C@@H](c3cc(CF)ccn3)CN1CC2	nM	1	train
COc1cc2c(cc1OC)[C@@H]1CC(N)[C@@H](c3cccc(C(C)C)c3)CN1CC2	5.25964	0	1	5500	380.532	4.2412	1	4	47.72	4	4	0	1	380.246	4	28	CHEMBL591278	COc1cc2c(cc1OC)[C@@H]1CC(N)[C@@H](c3cccc(C(C)C)c3)CN1CC2	nM	1	train
COc1cc2c(cc1OC)[C@@H]1CC(N)[C@@H](c3cccc(C)c3)CN1CC2	7.88606	1	1	13	352.478	3.42622	1	4	47.72	3	4	0	1	352.215	4	26	CHEMBL400624	COc1cc2c(cc1OC)[C@@H]1CC(N)[C@@H](c3cccc(C)c3)CN1CC2	nM	1	train
COc1cc2c(cc1OC)[C@@H]1CC(N)[C@@H](c3cccc(C4CC4)c3)CN1CC2	7.42022	1	1	38	378.516	3.9952	1	4	47.72	4	5	0	1	378.231	5	28	CHEMBL591277	COc1cc2c(cc1OC)[C@@H]1CC(N)[C@@H](c3cccc(C4CC4)c3)CN1CC2	nM	1	train
COc1cc2c(cc1OC)[C@@H]1CC(N)[C@@H](c3cccc(CF)c3)CN1CC2	9.30103	1	1	0.5	370.468	3.5873	1	4	47.72	4	4	0	1	370.206	4	27	CHEMBL591279	COc1cc2c(cc1OC)[C@@H]1CC(N)[C@@H](c3cccc(CF)c3)CN1CC2	nM	1	train
COc1cc2c(cc1OC)[C@@H]1CC(N)[C@@H](c3ccccc3)CN1CC2	6.65758	1	1	220	338.451	3.1178	1	4	47.72	3	4	0	1	338.199	4	25	CHEMBL234046	COc1cc2c(cc1OC)[C@@H]1CC(N)[C@@H](c3ccccc3)CN1CC2	nM	1	train
COc1cc2c(cc1OC)[C@@H]1C[C@@H](N)[C@@H](c3ccc(C)c(C)c3)CN1CC2	5.0278	0	1	9380	366.505	3.73464	1	4	47.72	3	4	0	1	366.231	4	27	CHEMBL234238	COc1cc2c(cc1OC)[C@@H]1C[C@@H](N)[C@@H](c3ccc(C)c(C)c3)CN1CC2	nM	1	train
COc1cc2c(cc1OC)[C@@H]1C[C@@H](N)[C@@H](c3ccc(C)cc3)CN1CC2	4.9751	0	1	10590	352.478	3.42622	1	4	47.72	3	4	0	1	352.215	4	26	CHEMBL392084	COc1cc2c(cc1OC)[C@@H]1C[C@@H](N)[C@@H](c3ccc(C)cc3)CN1CC2	nM	1	train
COc1cc2c(cc1OC)[C@@H]1C[C@@H](N)[C@@H](c3cccc(C)c3)CN1CC2	7.49485	1	1	32	352.478	3.42622	1	4	47.72	3	4	0	1	352.215	4	26	CHEMBL234431	COc1cc2c(cc1OC)[C@@H]1C[C@@H](N)[C@@H](c3cccc(C)c3)CN1CC2	nM	1	train
COc1cc2c(cc1OC)[C@@H]1C[C@@H](N)[C@@H](c3cccc(Cl)c3)CN1CC2	7.30103	1	1	50	372.896	3.7712	1	4	47.72	3	4	0	1	372.16	4	26	CHEMBL429982	COc1cc2c(cc1OC)[C@@H]1C[C@@H](N)[C@@H](c3cccc(Cl)c3)CN1CC2	nM	1	train
COc1cc2c(cc1OC)[C@@H]1C[C@@H](N)[C@@H](c3ccccc3)CN1CC2	6.56864	1	1	270	338.451	3.1178	1	4	47.72	3	4	0	1	338.199	4	25	CHEMBL391037	COc1cc2c(cc1OC)[C@@H]1C[C@@H](N)[C@@H](c3ccccc3)CN1CC2	nM	1	train
COc1cc2c(cc1OC)[C@@H]1C[C@@H](N)[C@@H](c3ccccn3)CN1CC2	6.00436	1	1	990	339.439	2.5128	1	5	60.61	3	4	0	1	339.195	4	25	CHEMBL392083	COc1cc2c(cc1OC)[C@@H]1C[C@@H](N)[C@@H](c3ccccn3)CN1CC2	nM	1	train
COc1cc2c(cc1OC)[C@@H]1C[C@H](N)[C@@H](N3CCCCC3=O)CN1CC2	7.65758	1	1	22	359.47	1.7151	1	5	68.03	3	4	0	1	359.221	4	26	CHEMBL592778	COc1cc2c(cc1OC)[C@@H]1C[C@H](N)[C@@H](N3CCCCC3=O)CN1CC2	nM	1	val
COc1cc2c(cc1OC)[C@@H]1C[C@H](N)[C@@H](N3C[C@@H](C)CC3=O)CN1CC2	7.88606	1	1	13	359.47	1.571	1	5	68.03	3	4	0	1	359.221	4	26	CHEMBL591290	COc1cc2c(cc1OC)[C@@H]1C[C@H](N)[C@@H](N3C[C@@H](C)CC3=O)CN1CC2	nM	1	test
COc1cc2c(cc1OC)[C@@H]1C[C@H](N)[C@@H](N3C[C@@H](CF)CC3=O)CN1CC2	8.16749	1	2	6.8	377.46	1.5206	1	5	68.03	4	4	0	1	377.211	4	27	CHEMBL591118	COc1cc2c(cc1OC)[C@@H]1C[C@H](N)[C@@H](N3C[C@@H](CF)CC3=O)CN1CC2	nM	1	test
COc1cc2c(cc1OC)[C@@H]1C[C@H](N)[C@@H](N3C[C@H](C)CC3=O)CN1CC2	8.58503	1	1	2.6	359.47	1.571	1	5	68.03	3	4	0	1	359.221	4	26	CHEMBL591291	COc1cc2c(cc1OC)[C@@H]1C[C@H](N)[C@@H](N3C[C@H](C)CC3=O)CN1CC2	nM	1	test
COc1cc2c(cc1OC)[C@@H]1C[C@H](N)[C@@H](N3C[C@H](CF)CC3=O)CN1CC2	8.4437	1	1	3.6	377.46	1.5206	1	5	68.03	4	4	0	1	377.211	4	27	CHEMBL591117	COc1cc2c(cc1OC)[C@@H]1C[C@H](N)[C@@H](N3C[C@H](CF)CC3=O)CN1CC2	nM	1	test
COc1cc2c(cc1OC)[C@@H]1C[C@H](N)[C@@H](c3cc(C)ccn3)CN1CC2	7.95861	1	1	11	353.466	2.82122	1	5	60.61	3	4	0	1	353.21	4	26	CHEMBL590557	COc1cc2c(cc1OC)[C@@H]1C[C@H](N)[C@@H](c3cc(C)ccn3)CN1CC2	nM	1	train
COc1cc2c(cc1OC)[C@@H]1C[C@H](N)[C@@H](c3ccc(C)c(C)c3)CN1CC2	5.42829	0	1	3730	366.505	3.73464	1	4	47.72	3	4	0	1	366.231	4	27	CHEMBL392085	COc1cc2c(cc1OC)[C@@H]1C[C@H](N)[C@@H](c3ccc(C)c(C)c3)CN1CC2	nM	1	train
COc1cc2c(cc1OC)[C@@H]1C[C@H](N)[C@@H](c3ccc(C)cc3)CN1CC2	6.4318	1	1	370	352.478	3.42622	1	4	47.72	3	4	0	1	352.215	4	26	CHEMBL234048	COc1cc2c(cc1OC)[C@@H]1C[C@H](N)[C@@H](c3ccc(C)cc3)CN1CC2	nM	1	train
COc1cc2c(cc1OC)[C@@H]1C[C@H](N)[C@@H](c3cccc(C)c3)CN1CC2	8.39794	1	1	4	352.478	3.42622	1	4	47.72	3	4	0	1	352.215	4	26	CHEMBL391070	COc1cc2c(cc1OC)[C@@H]1C[C@H](N)[C@@H](c3cccc(C)c3)CN1CC2	nM	1	train
COc1cc2c(cc1OC)[C@@H]1C[C@H](N)[C@@H](c3cccc(CF)c3)CN1CC2	9.30103	1	1	0.5	370.468	3.5873	1	4	47.72	4	4	0	1	370.206	4	27	CHEMBL1229820	COc1cc2c(cc1OC)[C@@H]1C[C@H](N)[C@@H](c3cccc(CF)c3)CN1CC2	nM	1	train
COc1cc2c(cc1OC)[C@@H]1C[C@H](N)[C@@H](c3cccc(Cl)c3)CN1CC2	8.39794	1	1	4	372.896	3.7712	1	4	47.72	3	4	0	1	372.16	4	26	CHEMBL232595	COc1cc2c(cc1OC)[C@@H]1C[C@H](N)[C@@H](c3cccc(Cl)c3)CN1CC2	nM	1	train
COc1cc2c(cc1OC)[C@@H]1C[C@H](N)[C@@H](c3ccccc3)CN1CC2	6.69897	1	1	200	338.451	3.1178	1	4	47.72	3	4	0	1	338.199	4	25	CHEMBL428894	COc1cc2c(cc1OC)[C@@H]1C[C@H](N)[C@@H](c3ccccc3)CN1CC2	nM	1	train
COc1cc2c(cc1OC)[C@@H]1C[C@H](N)[C@@H](c3ccccn3)CN1CC2	5.81816	0	1	1520	339.439	2.5128	1	5	60.61	3	4	0	1	339.195	4	25	CHEMBL234047	COc1cc2c(cc1OC)[C@@H]1C[C@H](N)[C@@H](c3ccccn3)CN1CC2	nM	1	train
COc1cc2c(cc1OC)[C@H]1C[C@@H](N)[C@H](N3CCCCC3=O)CN1CC2	5.10791	0	1	7800	359.47	1.7151	1	5	68.03	3	4	0	1	359.221	4	26	CHEMBL600440	COc1cc2c(cc1OC)[C@H]1C[C@@H](N)[C@H](N3CCCCC3=O)CN1CC2	nM	1	train
COc1cc2c(cc1OC)[C@H]1C[C@@H](N)[C@H](c3cc(C)ccn3)CN1CC2	4.27572	0	1	53000	353.466	2.82122	1	5	60.61	3	4	0	1	353.21	4	26	CHEMBL598754	COc1cc2c(cc1OC)[C@H]1C[C@@H](N)[C@H](c3cc(C)ccn3)CN1CC2	nM	1	train
COc1cc2c3c(ccc2cc1C#N)O[C@H](c1cc(F)c(F)cc1F)[C@@H](N)C3	8.69897	1	1	2	384.357	4.14088	1	4	68.27	2	4	0	1	384.109	4	28	CHEMBL4550812	COc1cc2c3c(ccc2cc1C#N)O[C@H](c1cc(F)c(F)cc1F)[C@@H](N)C3	nM	1	train
COc1cc2c3c(ccc2cc1NS(C)(=O)=O)O[C@H](c1cc(F)c(F)cc1F)[C@@H](N)C3	8.21254	1	2	6.13	452.454	3.6407	2	5	90.65	4	4	0	1	452.102	4	31	CHEMBL3942843	COc1cc2c3c(ccc2cc1NS(C)(=O)=O)O[C@H](c1cc(F)c(F)cc1F)[C@@H](N)C3	nM	1	train
COc1cc2c3c(ccc2cc1S(C)(=O)=O)O[C@H](c1cc(F)c(F)cc1F)[C@@H](N)C3	8.72125	1	2	1.9	437.439	3.6727	1	5	78.62	3	4	0	1	437.091	4	30	CHEMBL3944427	COc1cc2c3c(ccc2cc1S(C)(=O)=O)O[C@H](c1cc(F)c(F)cc1F)[C@@H](N)C3	nM	1	train
COc1cc2cc(Oc3ccc4ccc(=O)oc4c3)c(=O)oc2cc1O	4.05998	0	1	87100	352.298	3.4059	1	7	99.11	3	4	0	1	352.058	4	26	CHEMBL508494	COc1cc2cc(Oc3ccc4ccc(=O)oc4c3)c(=O)oc2cc1O	nM	1	train
COc1cc2ccc3c(c2cc1OC)CC(N)C(c1ccc(Cl)cc1Cl)O3	7.25964	1	1	55	404.293	5.1673	1	4	53.71	3	4	1	0	403.074	4	27	CHEMBL6057630	COc1cc2ccc3c(c2cc1OC)CC(N)C(c1ccc(Cl)cc1Cl)O3	nM	1	val
COc1cc2ccc3c(c2cc1OC)CC(N)C(c1ccc(F)cc1F)O3	7.25181	1	1	56	371.383	4.1387	1	4	53.71	3	4	0	1	371.133	4	27	CHEMBL5826806	COc1cc2ccc3c(c2cc1OC)CC(N)C(c1ccc(F)cc1F)O3	nM	1	val
COc1cc2ccc3c(c2cc1OC)CC(N)C(c1ccccc1)O3	6.59517	1	1	254	335.403	3.8605	1	4	53.71	3	4	0	1	335.152	4	25	CHEMBL5964811	COc1cc2ccc3c(c2cc1OC)CC(N)C(c1ccccc1)O3	nM	1	val
COc1cc2ccc3c(c2cc1OC)C[C@H](N)C(c1cc(F)c(F)cc1F)O3	8.39794	1	1	4	389.373	4.2778	1	4	53.71	3	4	0	1	389.124	4	28	CHEMBL5914704	COc1cc2ccc3c(c2cc1OC)C[C@H](N)C(c1cc(F)c(F)cc1F)O3	nM	1	val
COc1cc2ccc3c(c2cc1OC)C[C@H](N)[C@@H](c1cc(F)c(F)cc1F)O3	8.68613	1	1	2.06	389.373	4.2778	1	4	53.71	3	4	0	1	389.124	4	28	CHEMBL3941804	COc1cc2ccc3c(c2cc1OC)C[C@H](N)[C@@H](c1cc(F)c(F)cc1F)O3	nM	1	train
COc1cc2nc(N3CCC[C@@H](N)C3)n(Cc3ccccc3C#N)c(=O)c2cc1OC	7.72125	1	1	19	419.485	2.26118	1	8	106.4	5	4	0	1	419.196	4	31	CHEMBL227089	COc1cc2nc(N3CCC[C@@H](N)C3)n(Cc3ccccc3C#N)c(=O)c2cc1OC	nM	1	test
COc1ccc(-c2cc(N3C[C@H](N)[C@@H](N4CCCCC4=O)C3)ncn2)cn1	7.40894	1	1	39	368.441	1.0756	1	7	97.47	4	4	0	1	368.196	4	27	CHEMBL1683566	COc1ccc(-c2cc(N3C[C@H](N)[C@@H](N4CCCCC4=O)C3)ncn2)cn1	nM	1	train
COc1ccc(-c2cc(N3C[C@H](c4cc(F)c(F)cc4F)[C@@H](N)C3)ncn2)cc1	6.92082	1	1	120	400.404	3.5006	1	5	64.27	4	4	0	1	400.151	4	29	CHEMBL391251	COc1ccc(-c2cc(N3C[C@H](c4cc(F)c(F)cc4F)[C@@H](N)C3)ncn2)cc1	nM	1	train
COc1ccc(-c2cc(N3C[C@H](c4cc(F)c(F)cc4F)[C@@H](N)C3)ncn2)cn1	8.19382	1	2	6.4	401.392	2.8956	1	6	77.16	4	4	0	1	401.146	4	29	CHEMBL237786	COc1ccc(-c2cc(N3C[C@H](c4cc(F)c(F)cc4F)[C@@H](N)C3)ncn2)cn1	nM	1	train
COc1ccc(-c2cc(N3C[C@H](c4ccccc4)[C@@H](N)C3)ncn2)cc1	5.63827	0	1	2300	346.434	3.0833	1	5	64.27	4	4	0	1	346.179	4	26	CHEMBL235201	COc1ccc(-c2cc(N3C[C@H](c4ccccc4)[C@@H](N)C3)ncn2)cc1	nM	1	train
COc1ccc(-c2ccc([C@H](C)[C@H](N)C(=O)N3CC[C@H](F)C3)cc2)cc1.O=C(O)C(F)(F)F	6.88606	1	1	130	470.463	3.9967	2	4	92.86	5	3	0	1	470.183	3	33	CHEMBL195443	COc1ccc(-c2ccc([C@H](C)[C@H](N)C(=O)N3CC[C@H](F)C3)cc2)cc1.O=C(O)C(F)(F)F	nM	1	train
COc1ccc(-c2ccc3nccc(C(=O)NCC(=O)N4CC(F)(F)C[C@H]4C#N)c3c2)cc1	5.25964	0	1	5500	450.445	3.39998	1	5	95.32	5	4	0	1	450.15	4	33	CHEMBL5857344	COc1ccc(-c2ccc3nccc(C(=O)NCC(=O)N4CC(F)(F)C[C@H]4C#N)c3c2)cc1	nM	1	val
COc1ccc(-c2cn(CC[C@H](N)Cc3cc(F)c(F)cc3F)nn2)cc1	6.82391	1	1	150	376.382	3.3311	1	5	65.96	7	3	0	1	376.151	3	27	CHEMBL5285297	COc1ccc(-c2cn(CC[C@H](N)Cc3cc(F)c(F)cc3F)nn2)cc1	nM	1	val
COc1ccc(-c2cnnn2CC[C@H](N)Cc2cc(F)c(F)cc2F)cc1	6.82391	1	1	150	376.382	3.3311	1	5	65.96	7	3	0	1	376.151	3	27	CHEMBL5267534	COc1ccc(-c2cnnn2CC[C@H](N)Cc2cc(F)c(F)cc2F)cc1	nM	1	val
COc1ccc(-c2csc(C3(NC(=O)C[C@H](N)Cc4ccccc4F)CCS(=O)(=O)CC3)n2)cc1	6.17393	1	1	670	517.648	3.438	2	7	111.38	8	4	1	0	517.151	4	35	CHEMBL2206477	COc1ccc(-c2csc(C3(NC(=O)C[C@H](N)Cc4ccccc4F)CCS(=O)(=O)CC3)n2)cc1	nM	1	train
COc1ccc(-c2nc(-c3ccccc3)nc(N)c2CN)cc1	4.3279	0	1	47000	306.369	2.8601	2	5	87.05	4	3	0	1	306.148	3	23	CHEMBL36282	COc1ccc(-c2nc(-c3ccccc3)nc(N)c2CN)cc1	nM	1	train
COc1ccc(-c2nc(N)c(CN)c(-c3ccc(Cl)cc3Cl)n2)cc1	7	1	1	100	375.259	4.1669	2	5	87.05	4	3	0	1	374.07	3	25	CHEMBL37289	COc1ccc(-c2nc(N)c(CN)c(-c3ccc(Cl)cc3Cl)n2)cc1	nM	1	train
COc1ccc(-n2ncc3c(=O)n(-c4cc(C)ccn4)c(C)nc32)cc1	5.6517	0	1	2230	347.378	2.59184	0	7	74.83	3	4	0	1	347.138	4	26	CHEMBL3618134	COc1ccc(-n2ncc3c(=O)n(-c4cc(C)ccn4)c(C)nc32)cc1	nM	1	train
COc1ccc(-n2ncc3c(=O)n(-c4nc(-c5ccc(Cl)cc5)cs4)c(C)nc32)cc1	4	0	1	100000	449.923	4.66532	0	8	74.83	4	5	0	1	449.071	5	31	CHEMBL3618137	COc1ccc(-n2ncc3c(=O)n(-c4nc(-c5ccc(Cl)cc5)cs4)c(C)nc32)cc1	nM	1	test
COc1ccc(/C=C/C(=O)C2=CC[C@H]3[C@@H]4CC=C5C[C@@H](O)CC[C@]5(C)[C@H]4CC[C@]23C)cc1OC	4.5817	0	1	26200	462.63	6.1461	1	4	55.76	5	5	1	0	462.277	5	34	CHEMBL1761685	COc1ccc(/C=C/C(=O)C2=CC[C@H]3[C@@H]4CC=C5C[C@@H](O)CC[C@]5(C)[C@H]4CC[C@]23C)cc1OC	nM	1	train
COc1ccc(/C=N/N2C(c3ccccc3)=Nc3ccc(I)cc3C2Nc2nccs2)cc1	8.79048	1	1	1.62	565.44	6.295	1	7	62.11	6	5	2	0	565.043	5	33	CHEMBL4242883	COc1ccc(/C=N/N2C(c3ccccc3)=Nc3ccc(I)cc3C2Nc2nccs2)cc1	nM	1	train
COc1ccc(C(=O)/C=C/c2cc(Br)c(O)cc2OC)cc1	4.46852	0	1	34000	363.207	4.068	1	4	55.76	5	2	0	1	362.015	2	22	CHEMBL1778899	COc1ccc(C(=O)/C=C/c2cc(Br)c(O)cc2OC)cc1	nM	1	train
COc1ccc(C(=O)/C=C/c2cc(Cl)c(O)cc2OC)cc1	4.95703	0	1	11040	318.756	3.9589	1	4	55.76	5	2	0	1	318.066	2	22	CHEMBL5397277	COc1ccc(C(=O)/C=C/c2cc(Cl)c(O)cc2OC)cc1	nM	1	train
COc1ccc(C(=O)/C=C/c2cc(Cl)c(O)cc2OC)cc1O	5.04144	0	1	9090	334.755	3.6645	2	5	75.99	5	2	0	1	334.061	2	23	CHEMBL5413637	COc1ccc(C(=O)/C=C/c2cc(Cl)c(O)cc2OC)cc1O	nM	1	train
COc1ccc(C(=O)N(C)C2CCC([C@H](C)[C@H](N)C(=O)N3CC[C@H](F)C3)CC2)cc1.Cl	7.56864	1	2	27	456.002	3.2816	1	4	75.87	6	3	0	1	455.235	3	31	CHEMBL395696	COc1ccc(C(=O)N(C)C2CCC([C@H](C)[C@H](N)C(=O)N3CC[C@H](F)C3)CC2)cc1.Cl	nM	1	train
COc1ccc(C(=O)NC2CCC([C@H](C)[C@H](N)C(=O)N3CC[C@H](F)C3)CC2)cc1.Cl	7.13077	1	2	74	441.975	2.9394	2	4	84.66	6	3	0	1	441.219	3	30	CHEMBL245380	COc1ccc(C(=O)NC2CCC([C@H](C)[C@H](N)C(=O)N3CC[C@H](F)C3)CC2)cc1.Cl	nM	1	train
COc1ccc(C(=O)NCCC(=O)N2CCC[C@H]2C(N)=O)cc1	6.05061	1	1	890	319.361	0.2914	2	4	101.73	6	2	0	1	319.153	2	23	CHEMBL2086588	COc1ccc(C(=O)NCCC(=O)N2CCC[C@H]2C(N)=O)cc1	nM	1	train
COc1ccc(C(=O)NCCCC(=O)N2CCC[C@H]2C(N)=O)cc1	6.06098	1	1	869	333.388	0.6815	2	4	101.73	7	2	0	1	333.169	2	24	CHEMBL2086596	COc1ccc(C(=O)NCCCC(=O)N2CCC[C@H]2C(N)=O)cc1	nM	1	val
COc1ccc(C(=O)Nc2ccc(C(=O)N3CCC[C@H]3C(N)=O)cc2)cc1	6.05601	1	1	879	367.405	2.0374	2	4	101.73	5	3	0	1	367.153	3	27	CHEMBL2086604	COc1ccc(C(=O)Nc2ccc(C(=O)N3CCC[C@H]3C(N)=O)cc2)cc1	nM	1	train
COc1ccc(CC2c3nnc(C(F)(F)F)n3CCN2C(=O)C[C@H](N)Cc2cc(F)c(F)cc2F)cc1.Cl	9.36653	1	2	0.43	563.93	4.2307	1	6	86.27	7	4	1	0	563.152	4	38	CHEMBL539352	COc1ccc(CC2c3nnc(C(F)(F)F)n3CCN2C(=O)C[C@H](N)Cc2cc(F)c(F)cc2F)cc1.Cl	nM	1	train
COc1ccc(CCNC(=O)CC(C)(C)NCC(=O)N2CCC[C@H]2C#N)cc1OC	6.63451	1	1	232	416.522	1.63538	2	6	103.69	10	2	0	1	416.242	2	30	CHEMBL217290	COc1ccc(CCNC(=O)CC(C)(C)NCC(=O)N2CCC[C@H]2C#N)cc1OC	nM	1	train
COc1ccc(CCNC(=O)C[C@H](N)C(=O)N2CCC[C@H]2C#N)cc1OC	6.93554	1	1	116	374.441	0.59448	2	6	117.68	8	2	0	1	374.195	2	27	CHEMBL191577	COc1ccc(CCNC(=O)C[C@H](N)C(=O)N2CCC[C@H]2C#N)cc1OC	nM	1	test
COc1ccc(CCNCC(=O)N2C[C@@H](F)C[C@H]2C#N)cc1OC	7.56864	1	1	27	335.379	1.29848	1	5	74.59	7	2	0	1	335.165	2	24	CHEMBL472101	COc1ccc(CCNCC(=O)N2C[C@@H](F)C[C@H]2C#N)cc1OC	nM	1	train
COc1ccc(CN2CC3CN(C(=O)C[C@H](N)Cc4cc(F)c(F)cc4F)CCN3C2=O)cc1.O=C(O)/C=C/C(=O)O	6.4437	1	1	360	592.571	2.2328	3	6	153.71	9	4	1	0	592.214	4	42	CHEMBL1275851	COc1ccc(CN2CC3CN(C(=O)C[C@H](N)Cc4cc(F)c(F)cc4F)CCN3C2=O)cc1.O=C(O)/C=C/C(=O)O	nM	1	train
COc1ccc(CN2CCN(C(=O)C[C@H](N)Cc3cc(F)c(F)cc3F)CC2=O)cc1	7.4698	1	1	33.9	435.446	2.2434	1	4	75.87	7	3	0	1	435.177	3	31	CHEMBL1779699	COc1ccc(CN2CCN(C(=O)C[C@H](N)Cc3cc(F)c(F)cc3F)CC2=O)cc1	nM	1	train
COc1ccc(CNCC[C@H](N)C(=O)N2CCCCC2)cc1	3.37986	0	1	417000	305.422	1.5147	2	4	67.59	7	2	0	1	305.21	2	22	CHEMBL99047	COc1ccc(CNCC[C@H](N)C(=O)N2CCCCC2)cc1	nM	1	train
COc1ccc(C[C@@H](N)CC(=O)N2C[C@@H](F)C[C@H]2C#N)cc1	6.11351	1	1	770	305.353	1.41768	1	4	79.35	5	2	0	1	305.154	2	22	CHEMBL3330056	COc1ccc(C[C@@H](N)CC(=O)N2C[C@@H](F)C[C@H]2C#N)cc1	nM	1	train
COc1ccc(C[C@H](N)C(=O)N2CCC[C@H]2C#N)cc1	7.76955	1	2	17	273.336	1.07958	1	4	79.35	4	2	0	1	273.148	2	20	CHEMBL3093920	COc1ccc(C[C@H](N)C(=O)N2CCC[C@H]2C#N)cc1	nM	1	train
COc1ccc(C[C@H](N)C(=O)N2C[C@@H](F)C[C@H]2C#N)cc1	8.30103	1	2	5	291.326	1.02758	1	4	79.35	4	2	0	1	291.138	2	21	CHEMBL3093905	COc1ccc(C[C@H](N)C(=O)N2C[C@@H](F)C[C@H]2C#N)cc1	nM	1	train
COc1ccc(Cn2c(=O)c3c(nc(N4CCC[C@@H](N)C4)n3Cc3ccccc3Cl)n(C)c2=O)cc1C(=O)O	7.4437	1	1	36	553.019	2.281	2	10	137.61	7	5	1	0	552.189	5	39	CHEMBL3402129	COc1ccc(Cn2c(=O)c3c(nc(N4CCC[C@@H](N)C4)n3Cc3ccccc3Cl)n(C)c2=O)cc1C(=O)O	nM	1	test
COc1ccc(Cn2c(=O)cc(N3CCC[C@@H](N)C3)n(Cc3cc(F)ccc3C#N)c2=O)cc1OC	7.19064	1	1	64.47	493.539	2.06208	1	9	115.51	7	4	0	1	493.213	4	36	CHEMBL4128052	COc1ccc(Cn2c(=O)cc(N3CCC[C@@H](N)C3)n(Cc3cc(F)ccc3C#N)c2=O)cc1OC	nM	1	test
COc1ccc(Cn2c(N3CCC[C@@H](N)C3)nc3c4cc(C(=O)O)ccc4n(C)c(=O)c32)cc1.Cl	5.16115	0	1	6900	497.983	2.9926	2	8	115.61	5	5	0	1	497.183	5	35	CHEMBL2147063	COc1ccc(Cn2c(N3CCC[C@@H](N)C3)nc3c4cc(C(=O)O)ccc4n(C)c(=O)c32)cc1.Cl	nM	1	train
COc1ccc(Cn2cc(-c3ccc(C[C@H](N)C(=O)N4CCC[C@H]4C#N)cc3)nn2)cc1.Cl	8.36151	1	1	4.35	466.973	2.80818	1	7	110.06	7	4	0	1	466.188	4	33	CHEMBL2418631	COc1ccc(Cn2cc(-c3ccc(C[C@H](N)C(=O)N4CCC[C@H]4C#N)cc3)nn2)cc1.Cl	nM	1	train
COc1ccc(Cn2cc(-c3ccc(C[C@H](N)C(=O)N4CCC[C@H]4C#N)cc3)nn2)cc1OC.Cl	7.8041	1	1	15.7	496.999	2.81678	1	8	119.29	8	4	0	1	496.199	4	35	CHEMBL2418634	COc1ccc(Cn2cc(-c3ccc(C[C@H](N)C(=O)N4CCC[C@H]4C#N)cc3)nn2)cc1OC.Cl	nM	1	train
COc1ccc(F)cc1-c1c(CN)c(N)nc2c1c(=O)n(C)c(=O)n2C	7.69897	1	1	20	359.361	0.4878	2	8	118.16	3	3	0	1	359.139	3	26	CHEMBL2159186	COc1ccc(F)cc1-c1c(CN)c(N)nc2c1c(=O)n(C)c(=O)n2C	nM	1	train
COc1ccc(N2CCC(N)C(c3ccc(C)c(C)c3)C2)cc1OC	4.50446	0	1	31300	340.467	3.64184	1	4	47.72	4	3	0	1	340.215	3	25	CHEMBL397353	COc1ccc(N2CCC(N)C(c3ccc(C)c(C)c3)C2)cc1OC	nM	1	train
COc1ccc(N2CCC(N)C(c3ccc(C)cc3)C2)cc1OC	4.82974	0	1	14800	326.44	3.33342	1	4	47.72	4	3	0	1	326.199	3	24	CHEMBL234616	COc1ccc(N2CCC(N)C(c3ccc(C)cc3)C2)cc1OC	nM	1	train
COc1ccc(N2CCC(N)C(c3cccc(C)c3)C2)cc1OC	6.22185	1	1	600	326.44	3.33342	1	4	47.72	4	3	0	1	326.199	3	24	CHEMBL231994	COc1ccc(N2CCC(N)C(c3cccc(C)c3)C2)cc1OC	nM	1	train
COc1ccc(N2CCC(N)C(c3ccccn3)C2)cc1OC	5.05061	0	1	8900	313.401	2.42	1	5	60.61	4	3	0	1	313.179	3	23	CHEMBL231996	COc1ccc(N2CCC(N)C(c3ccccn3)C2)cc1OC	nM	1	train
COc1ccc(N2CCN(CCNCC(=O)N3CCC[C@@H]3C#N)C2=O)cc1.O=C(O)C(=O)O	7.08407	1	1	82.4	461.475	0.19698	3	7	163.51	7	3	0	1	461.191	3	33	CHEMBL1202093	COc1ccc(N2CCN(CCNCC(=O)N3CCC[C@@H]3C#N)C2=O)cc1.O=C(O)C(=O)O	nM	1	train
COc1ccc(N2CCN(CCNCC(=O)N3CCC[C@@H]3C#N)C2=O)cc1OC.O=C(O)C(=O)O	8.69897	1	1	2	491.501	0.20558	3	8	172.74	8	3	0	1	491.202	3	35	CHEMBL1202080	COc1ccc(N2CCN(CCNCC(=O)N3CCC[C@@H]3C#N)C2=O)cc1OC.O=C(O)C(=O)O	nM	1	train
COc1ccc(N2CCN([C@@H]3CN[C@H](C(=O)N4CCSC4)C3)CC2)cc1	7.86967	1	1	13.5	376.526	1.0806	1	6	48.05	4	4	0	1	376.193	4	26	CHEMBL238506	COc1ccc(N2CCN([C@@H]3CN[C@H](C(=O)N4CCSC4)C3)CC2)cc1	nM	1	train
COc1ccc(N2C[C@H](CN)[C@@H](c3cc(F)ccc3F)CC2=O)cc1	6.66354	1	1	217	346.377	3.0688	1	3	55.56	4	3	0	1	346.149	3	25	CHEMBL3236104	COc1ccc(N2C[C@H](CN)[C@@H](c3cc(F)ccc3F)CC2=O)cc1	nM	1	train
COc1ccc(N2C[C@H](CN)[C@@H](c3cc(F)ccc3F)CC2=O)cn1	6.34486	1	1	452	347.365	2.4638	1	4	68.45	4	3	0	1	347.145	3	25	CHEMBL3236107	COc1ccc(N2C[C@H](CN)[C@@H](c3cc(F)ccc3F)CC2=O)cn1	nM	1	train
COc1ccc(NC(=O)CC(C)(C)NCC(=O)N2CCC[C@H]2C#N)c(OC)c1OC	6.8962	1	1	127	418.494	1.92378	2	7	112.92	9	2	0	1	418.222	2	30	CHEMBL217059	COc1ccc(NC(=O)CC(C)(C)NCC(=O)N2CCC[C@H]2C#N)c(OC)c1OC	nM	1	train
COc1ccc(NC(=O)CC(C)(C)NCC(=O)N2CCC[C@H]2C#N)cc1	6.59688	1	1	253	358.442	1.90658	2	5	94.46	7	2	0	1	358.2	2	26	CHEMBL384985	COc1ccc(NC(=O)CC(C)(C)NCC(=O)N2CCC[C@H]2C#N)cc1	nM	1	train
COc1ccc(NC(=O)CC(C)(C)NCC(=O)N2CCC[C@H]2C#N)cc1OC	6.93554	1	2	116	388.468	1.91518	2	6	103.69	8	2	0	1	388.211	2	28	CHEMBL217198	COc1ccc(NC(=O)CC(C)(C)NCC(=O)N2CCC[C@H]2C#N)cc1OC	nM	1	train
COc1ccc(NC(=O)CC(C)(C)NCC(=O)N2C[C@@H](F)C[C@H]2C#N)cc1OC	7.56864	1	1	27	406.458	1.86318	2	6	103.69	8	2	0	1	406.202	2	29	CHEMBL1085305	COc1ccc(NC(=O)CC(C)(C)NCC(=O)N2C[C@@H](F)C[C@H]2C#N)cc1OC	nM	1	train
COc1ccc(NC(=O)CC(C)(C)NCC(=O)N2C[C@@H](F)C[C@H]2C#N)nc1	7.74473	1	2	18	377.42	1.24958	2	6	107.35	7	2	0	1	377.186	2	27	CHEMBL1085552	COc1ccc(NC(=O)CC(C)(C)NCC(=O)N2C[C@@H](F)C[C@H]2C#N)nc1	nM	1	train
COc1ccc(NC(=O)O[C@@H]2CCC[C@H]([C@H](N)C(=O)N3CCCC3)C2)cc1	6.74473	1	1	180	375.469	2.7522	2	5	93.89	5	3	0	1	375.216	3	27	CHEMBL355203	COc1ccc(NC(=O)O[C@@H]2CCC[C@H]([C@H](N)C(=O)N3CCCC3)C2)cc1	nM	1	train
COc1ccc(NC(=O)O[C@@H]2CCC[C@H]([C@H](N)C(=O)N3CCSC3)C2)cc1	7.08092	1	1	83	393.509	2.6627	2	6	93.89	5	3	0	1	393.172	3	27	CHEMBL171033	COc1ccc(NC(=O)O[C@@H]2CCC[C@H]([C@H](N)C(=O)N3CCSC3)C2)cc1	nM	1	train
COc1ccc(NC(=O)O[C@@H]2CC[C@H]([C@H](N)C(=O)N3CCCC3)C2)cc1	5.95861	0	1	1100	361.442	2.3621	2	5	93.89	5	3	0	1	361.2	3	26	CHEMBL353590	COc1ccc(NC(=O)O[C@@H]2CC[C@H]([C@H](N)C(=O)N3CCCC3)C2)cc1	nM	1	test
COc1ccc(NC(=O)O[C@@H]2CC[C@H]([C@H](N)C(=O)N3CCSC3)C2)cc1	6.61979	1	1	240	379.482	2.2726	2	6	93.89	5	3	0	1	379.157	3	26	CHEMBL352354	COc1ccc(NC(=O)O[C@@H]2CC[C@H]([C@H](N)C(=O)N3CCSC3)C2)cc1	nM	1	train
COc1ccc(NC(=O)O[C@@]23C[C@@H]4C[C@@H](C[C@](NCC(=O)N5CCC[C@H]5C#N)(C4)C2)C3)cc1	6.82681	1	1	149	452.555	3.43928	2	6	103.69	6	6	0	1	452.242	6	33	CHEMBL3084824	COc1ccc(NC(=O)O[C@@]23C[C@@H]4C[C@@H](C[C@](NCC(=O)N5CCC[C@H]5C#N)(C4)C2)C3)cc1	nM	1	train
COc1ccc(NC(=O)O[C@H]2CCC[C@H]([C@H](N)C(=O)N3CCCC3)C2)cc1	6.31876	1	1	480	375.469	2.7522	2	5	93.89	5	3	0	1	375.216	3	27	CHEMBL352737	COc1ccc(NC(=O)O[C@H]2CCC[C@H]([C@H](N)C(=O)N3CCCC3)C2)cc1	nM	1	train
COc1ccc(NC(=O)O[C@H]2CCC[C@H]([C@H](N)C(=O)N3CCSC3)C2)cc1	6.37675	1	1	420	393.509	2.6627	2	6	93.89	5	3	0	1	393.172	3	27	CHEMBL433533	COc1ccc(NC(=O)O[C@H]2CCC[C@H]([C@H](N)C(=O)N3CCSC3)C2)cc1	nM	1	val
COc1ccc(NC(=O)O[C@H]2CC[C@H]([C@H](N)C(=O)N3CCCC3)C2)cc1	6.56864	1	1	270	361.442	2.3621	2	5	93.89	5	3	0	1	361.2	3	26	CHEMBL355716	COc1ccc(NC(=O)O[C@H]2CC[C@H]([C@H](N)C(=O)N3CCCC3)C2)cc1	nM	1	train
COc1ccc(N[C@@H]2CN[C@H](C(=O)N3CCC[C@H]3C#N)C2)cc1	9.48149	1	1	0.33	314.389	1.35218	2	5	77.39	4	3	0	1	314.174	3	23	CHEMBL195063	COc1ccc(N[C@@H]2CN[C@H](C(=O)N3CCC[C@H]3C#N)C2)cc1	nM	1	train
COc1ccc(N[C@@H]2CN[C@H](C(=O)N3CCC[C@H]3C#N)C2)cc1OC	9.55284	1	1	0.28	344.415	1.36078	2	6	86.62	5	3	0	1	344.185	3	25	CHEMBL433811	COc1ccc(N[C@@H]2CN[C@H](C(=O)N3CCC[C@H]3C#N)C2)cc1OC	nM	1	train
COc1ccc(N[C@@H]2CN[C@H](C(=O)N3CCSC3)C2)cc1	7.28819	1	1	51.5	307.419	1.3705	2	5	53.6	4	3	0	1	307.135	3	21	CHEMBL411561	COc1ccc(N[C@@H]2CN[C@H](C(=O)N3CCSC3)C2)cc1	nM	1	train
COc1ccc(OP(=O)(Oc2ccc(OC)cc2)C2CCCN2C(=O)C2CCCN2)cc1.Cl	4.65758	0	1	22000	496.928	4.477	1	7	86.33	8	4	0	1	496.153	4	33	CHEMBL9561	COc1ccc(OP(=O)(Oc2ccc(OC)cc2)C2CCCN2C(=O)C2CCCN2)cc1.Cl	nM	1	train
COc1ccc(S(=O)(=O)Nc2nc(N3CCOCC3)nc(N3CCOCC3)n2)cc1	-0.0413927	0	1	1100000000	436.494	0.3542	1	10	119.01	6	4	0	1	436.153	4	30	CHEMBL5276961	COc1ccc(S(=O)(=O)Nc2nc(N3CCOCC3)nc(N3CCOCC3)n2)cc1	nM	1	train
COc1ccc([C@@H]2CC(=O)c3c(O)cc(O)cc3O2)cc1O	6.55284	1	1	280	302.282	2.5185	3	6	96.22	2	3	0	1	302.079	3	22	CHEMBL399121	COc1ccc([C@@H]2CC(=O)c3c(O)cc(O)cc3O2)cc1O	nM	1	train
COc1ccc([C@H](C)[C@H](N)C(=O)N2CC[C@H](F)C2)cc1.O=C(O)C(F)(F)F	6.11351	1	1	770	394.365	2.3297	2	4	92.86	4	2	0	1	394.152	2	27	CHEMBL369888	COc1ccc([C@H](C)[C@H](N)C(=O)N2CC[C@H](F)C2)cc1.O=C(O)C(F)(F)F	nM	1	train
COc1ccc([C@H]2C[C@@H]2NC(=O)CC(C)(C)NCC(=O)N2CCC[C@H]2C#N)cc1OC	6.99568	1	1	101	428.533	1.94878	2	6	103.69	9	3	0	1	428.242	3	31	CHEMBL474960	COc1ccc([C@H]2C[C@@H]2NC(=O)CC(C)(C)NCC(=O)N2CCC[C@H]2C#N)cc1OC	nM	1	test
COc1ccc([C@H]2C[C@@H]2NC(=O)CC(C)(C)NCC(=O)N2C[C@@H](F)C[C@H]2C#N)cc1	7.65758	1	1	22	416.497	1.88818	2	5	94.46	8	3	0	1	416.222	3	30	CHEMBL463277	COc1ccc([C@H]2C[C@@H]2NC(=O)CC(C)(C)NCC(=O)N2C[C@@H](F)C[C@H]2C#N)cc1	nM	1	test
COc1ccc2c(=O)n(CC(C)C)c(CN)c(-c3ccccc3)c2c1	6.06048	1	1	870	336.435	3.7918	1	4	57.25	5	3	0	1	336.184	3	25	CHEMBL1812907	COc1ccc2c(=O)n(CC(C)C)c(CN)c(-c3ccccc3)c2c1	nM	1	test
COc1ccc2c(c1)C(C(C)(C)C)N(C(=O)C[C@H](N)C(=O)N1CCC[C@H]1C#N)CC2	6.70997	1	1	195	412.534	2.39908	1	5	99.66	4	3	0	1	412.247	3	30	CHEMBL191866	COc1ccc2c(c1)C(C(C)(C)C)N(C(=O)C[C@H](N)C(=O)N1CCC[C@H]1C#N)CC2	nM	1	train
COc1ccc2c(c1)CCN(C(=O)C[C@H](N)C(=O)N1CCC[C@H]1C#N)C2C(C)(C)C	7.14267	1	1	72	412.534	2.39908	1	5	99.66	4	3	0	1	412.247	3	30	CHEMBL193202	COc1ccc2c(c1)CCN(C(=O)C[C@H](N)C(=O)N1CCC[C@H]1C#N)C2C(C)(C)C	nM	1	train
COc1ccc2c(c1)CCN2[C@@H]1CN[C@H](C(=O)N2CCSC2)C1	8.31876	1	1	4.8	333.457	1.3211	1	5	44.81	3	4	0	1	333.151	4	23	CHEMBL388111	COc1ccc2c(c1)CCN2[C@@H]1CN[C@H](C(=O)N2CCSC2)C1	nM	1	train
COc1ccc2c(c1)CN[C@H](C(=O)N1CCC[C@H]1C#N)C2	8.39794	1	2	4	285.347	1.22408	1	4	65.36	2	3	0	1	285.148	3	21	CHEMBL186566	COc1ccc2c(c1)CN[C@H](C(=O)N1CCC[C@H]1C#N)C2	nM	1	val
COc1ccc2c(c1)NC(=O)CN(C(=O)C[C@H](N)[C@H]1CCc3cc(F)c(F)cc31)C2	7.69897	1	1	20	415.44	2.7015	2	4	84.66	4	4	0	1	415.171	4	30	CHEMBL3580780	COc1ccc2c(c1)NC(=O)CN(C(=O)C[C@H](N)[C@H]1CCc3cc(F)c(F)cc31)C2	nM	1	train
COc1ccc2c(c1)c1nc(N3CCC[C@@H](N)C3)n(Cc3ccccc3Cl)c1c(=O)n2C.Cl	7.04576	1	1	90	488.419	3.9478	1	7	78.31	4	5	0	1	487.154	5	33	CHEMBL2147075	COc1ccc2c(c1)c1nc(N3CCC[C@@H](N)C3)n(Cc3ccccc3Cl)c1c(=O)n2C.Cl	nM	1	train
COc1ccc2c(c1)nc1n2C[C@H](N)[C@@H](c2cc(F)c(F)cc2F)C1.O=C(O)C(F)(F)F	7.55284	1	1	28	461.362	3.7627	2	5	90.37	2	4	0	1	461.117	4	32	CHEMBL550598	COc1ccc2c(c1)nc1n2C[C@H](N)[C@@H](c2cc(F)c(F)cc2F)C1.O=C(O)C(F)(F)F	nM	1	test
COc1ccc2c(c1OC)C(O)N(C)c1c-2ccc2cc3c(cc12)OCO3	4.48999	0	1	32360	365.385	3.6934	1	6	60.39	2	5	0	1	365.126	5	27	CHEMBL3220152	COc1ccc2c(c1OC)C(O)N(C)c1c-2ccc2cc3c(cc12)OCO3	nM	1	train
COc1ccc2c(c1OC)CN(C)c1c-2ccc2cc3c(cc12)OCO3	4.25003	0	1	56230	349.386	4.2025	0	5	40.16	2	5	0	1	349.131	5	26	CHEMBL400359	COc1ccc2c(c1OC)CN(C)c1c-2ccc2cc3c(cc12)OCO3	nM	1	train
COc1ccc2c3c(ccc2c1)O[C@@H](c1cc(F)c(F)cc1F)[C@H](N)C3	7.30338	1	2	49.73	359.347	4.2692	1	3	44.48	2	4	0	1	359.113	4	26	CHEMBL3929146	COc1ccc2c3c(ccc2c1)O[C@@H](c1cc(F)c(F)cc1F)[C@H](N)C3	nM	1	val
COc1ccc2c3c(ccc2c1)O[C@H](c1cc(F)c(F)cc1F)[C@@H](N)C3	7.70686	1	2	19.64	359.347	4.2692	1	3	44.48	2	4	0	1	359.113	4	26	CHEMBL3901191	COc1ccc2c3c(ccc2c1)O[C@H](c1cc(F)c(F)cc1F)[C@@H](N)C3	nM	1	train
COc1ccc2c3nc(N4CCC[C@@H](N)C4)n(Cc4ccccc4Cl)c3c(=O)n(C)c2c1.Cl	7.18046	1	1	66	488.419	3.9478	1	7	78.31	4	5	0	1	487.154	5	33	CHEMBL2147193	COc1ccc2c3nc(N4CCC[C@@H](N)C4)n(Cc4ccccc4Cl)c3c(=O)n(C)c2c1.Cl	nM	1	train
COc1ccc2ccc3c(c2c1)CC(N)C(c1cc(F)ccc1F)O3	7.48149	1	1	33	341.357	4.1301	1	3	44.48	2	4	0	1	341.123	4	25	CHEMBL5976169	COc1ccc2ccc3c(c2c1)CC(N)C(c1cc(F)ccc1F)O3	nM	1	val
COc1ccc2ccc3c(c2c1)CC(N)C(c1ccc(Cl)cc1Cl)O3	6.16877	1	1	678	374.267	5.1587	1	3	44.48	2	4	1	0	373.064	4	25	CHEMBL5902002	COc1ccc2ccc3c(c2c1)CC(N)C(c1ccc(Cl)cc1Cl)O3	nM	1	val
COc1ccc2ccc3c(c2c1)CC(N)C(c1ccc(F)cc1)O3	6.09691	1	1	800	323.367	3.991	1	3	44.48	2	4	0	1	323.132	4	24	CHEMBL5814595	COc1ccc2ccc3c(c2c1)CC(N)C(c1ccc(F)cc1)O3	nM	1	val
COc1ccc2ccc3c(c2c1)CC(N)C(c1ccc(F)cc1F)O3	7.10791	1	1	78	341.357	4.1301	1	3	44.48	2	4	0	1	341.123	4	25	CHEMBL5786497	COc1ccc2ccc3c(c2c1)CC(N)C(c1ccc(F)cc1F)O3	nM	1	val
COc1ccc2ccc3c(c2c1)CC(N)C(c1ccccc1Cl)O3	6.47108	1	1	338	339.822	4.5053	1	3	44.48	2	4	0	1	339.103	4	24	CHEMBL5916381	COc1ccc2ccc3c(c2c1)CC(N)C(c1ccccc1Cl)O3	nM	1	val
COc1ccc2ccc3c(c2c1)CC(N)C(c1ccccc1F)O3	6.24872	1	1	564	323.367	3.991	1	3	44.48	2	4	0	1	323.132	4	24	CHEMBL5958101	COc1ccc2ccc3c(c2c1)CC(N)C(c1ccccc1F)O3	nM	1	val
COc1ccc2ccc3c(c2c1)C[C@@H](N)[C@H](c1cc(F)c(F)cc1F)O3	5.53313	0	1	2930	359.347	4.2692	1	3	44.48	2	4	0	1	359.113	4	26	CHEMBL3955701	COc1ccc2ccc3c(c2c1)C[C@@H](N)[C@H](c1cc(F)c(F)cc1F)O3	nM	1	val
COc1ccc2ccc3c(c2c1)C[C@H](N)[C@@H](c1cc(F)c(F)cc1F)O3	7.82536	1	3	14.95	359.347	4.2692	1	3	44.48	2	4	0	1	359.113	4	26	CHEMBL3928073	COc1ccc2ccc3c(c2c1)C[C@H](N)[C@@H](c1cc(F)c(F)cc1F)O3	nM	1	train
COc1ccc2ccc3c(c2c1)C[C@H](N)[C@@H](c1cc(F)ccc1F)O3	7.48625	1	1	32.64	341.357	4.1301	1	3	44.48	2	4	0	1	341.123	4	25	CHEMBL3934008	COc1ccc2ccc3c(c2c1)C[C@H](N)[C@@H](c1cc(F)ccc1F)O3	nM	1	train
COc1ccc2ccc3c(c2c1)C[C@H](N)[C@@H](c1ccc(F)cc1F)O3	7.10607	1	1	78.33	341.357	4.1301	1	3	44.48	2	4	0	1	341.123	4	25	CHEMBL3952691	COc1ccc2ccc3c(c2c1)C[C@H](N)[C@@H](c1ccc(F)cc1F)O3	nM	1	train
COc1ccc2ccc3c(c2c1)C[C@H](N)[C@@H](c1cccc(F)c1)O3	6.91521	1	1	121.56	323.367	3.991	1	3	44.48	2	4	0	1	323.132	4	24	CHEMBL3892398	COc1ccc2ccc3c(c2c1)C[C@H](N)[C@@H](c1cccc(F)c1)O3	nM	1	train
COc1ccc2ccc3c(c2c1)C[C@H](N)[C@@H](c1ccccc1Cl)O3	6.47134	1	1	337.8	339.822	4.5053	1	3	44.48	2	4	0	1	339.103	4	24	CHEMBL3972474	COc1ccc2ccc3c(c2c1)C[C@H](N)[C@@H](c1ccccc1Cl)O3	nM	1	train
COc1ccc2ccc3c(c2c1)C[C@H](N)[C@@H](c1ccccc1F)O3	6.2488	1	1	563.9	323.367	3.991	1	3	44.48	2	4	0	1	323.132	4	24	CHEMBL3981442	COc1ccc2ccc3c(c2c1)C[C@H](N)[C@@H](c1ccccc1F)O3	nM	1	train
COc1ccc2nc(C3(NC(=O)C[C@H](N)Cc4cc(F)c(F)cc4F)CCS(=O)(=O)CC3)sc2c1	8.56864	1	1	2.7	527.59	3.2024	2	7	111.38	7	4	1	0	527.116	4	35	CHEMBL470356	COc1ccc2nc(C3(NC(=O)C[C@H](N)Cc4cc(F)c(F)cc4F)CCS(=O)(=O)CC3)sc2c1	nM	1	train
COc1ccc2nc(C3(NC(=O)C[C@H](N)Cc4ccccc4F)CCS(=O)(=O)CC3)sc2c1	7.92082	1	1	12	491.61	2.9242	2	7	111.38	7	4	0	1	491.135	4	33	CHEMBL512709	COc1ccc2nc(C3(NC(=O)C[C@H](N)Cc4ccccc4F)CCS(=O)(=O)CC3)sc2c1	nM	1	train
COc1ccc2nc(N3CCC[C@@H](N)C3)n(Cc3ccccc3C#N)c(=O)c2c1	8.09691	1	1	8	389.459	2.25258	1	7	97.17	4	4	0	1	389.185	4	29	CHEMBL227670	COc1ccc2nc(N3CCC[C@@H](N)C3)n(Cc3ccccc3C#N)c(=O)c2c1	nM	1	test
COc1ccc2nccc(C(=O)NCC(=O)N3CC(F)(F)C[C@H]3C#N)c2c1	4.72125	0	2	19000	374.347	1.73298	1	5	95.32	4	3	0	1	374.119	3	27	CHEMBL3233843	COc1ccc2nccc(C(=O)NCC(=O)N3CC(F)(F)C[C@H]3C#N)c2c1	nM	1	train
COc1ccc2sc(C3(NC(=O)C[C@H](N)Cc4cc(F)c(F)cc4F)CCS(=O)(=O)CC3)nc2c1	8.48149	1	1	3.3	527.59	3.2024	2	7	111.38	7	4	1	0	527.116	4	35	CHEMBL470357	COc1ccc2sc(C3(NC(=O)C[C@H](N)Cc4cc(F)c(F)cc4F)CCS(=O)(=O)CC3)nc2c1	nM	1	train
COc1cccc(-c2c(CN)c(N)nc3c2c(=O)n(C)c(=O)n3C)c1	5.55284	0	1	2800	341.371	0.3487	2	8	118.16	3	3	0	1	341.149	3	25	CHEMBL2159178	COc1cccc(-c2c(CN)c(N)nc3c2c(=O)n(C)c(=O)n3C)c1	nM	1	train
COc1cccc(-c2cc(N3C[C@H](c4cc(F)c(F)cc4F)[C@@H](N)C3)ncn2)c1	7.3279	1	1	47	400.404	3.5006	1	5	64.27	4	4	0	1	400.151	4	29	CHEMBL236714	COc1cccc(-c2cc(N3C[C@H](c4cc(F)c(F)cc4F)[C@@H](N)C3)ncn2)c1	nM	1	train
COc1cccc(-c2csc(C3(NC(=O)C[C@H](N)Cc4ccccc4F)CCS(=O)(=O)CC3)n2)c1	7.61979	1	1	24	517.648	3.438	2	7	111.38	8	4	1	0	517.151	4	35	CHEMBL2206476	COc1cccc(-c2csc(C3(NC(=O)C[C@H](N)Cc4ccccc4F)CCS(=O)(=O)CC3)n2)c1	nM	1	train
COc1cccc(-c2nc(-c3ccccc3)nc(N)c2CN)c1	4.09691	0	1	80000	306.369	2.8601	2	5	87.05	4	3	0	1	306.148	3	23	CHEMBL290620	COc1cccc(-c2nc(-c3ccccc3)nc(N)c2CN)c1	nM	1	train
COc1cccc(-c2nc(N)c(CN)c(-c3ccc(Cl)cc3Cl)n2)c1	6.46852	1	1	340	375.259	4.1669	2	5	87.05	4	3	0	1	374.07	3	25	CHEMBL37748	COc1cccc(-c2nc(N)c(CN)c(-c3ccc(Cl)cc3Cl)n2)c1	nM	1	train
COc1cccc(-c2nnc(C3(NC(=O)C[C@H](N)Cc4cc(F)c(F)cc4F)CCS(=O)(=O)CC3)o2)c1	7.30103	1	1	50	538.548	2.6427	2	8	137.41	8	4	1	0	538.15	4	37	CHEMBL2206485	COc1cccc(-c2nnc(C3(NC(=O)C[C@H](N)Cc4cc(F)c(F)cc4F)CCS(=O)(=O)CC3)o2)c1	nM	1	train
COc1cccc(C(=O)Cn2c(=O)c3c(c(C#N)c(N4CCCNCC4)n3CC=C(C)C)n(C)c2=O)c1	8.69897	1	1	2	504.591	2.03078	1	10	114.29	7	4	1	0	504.249	4	37	CHEMBL1951607	COc1cccc(C(=O)Cn2c(=O)c3c(c(C#N)c(N4CCCNCC4)n3CC=C(C)C)n(C)c2=O)c1	nM	1	train
COc1cccc(C(=O)Cn2c(=O)c3c(c(C#N)c(N4CCC[C@H](N)C4)n3CC=C(C)C)n(C)c2=O)c1	9.30103	1	1	0.5	504.591	2.15858	1	10	128.28	7	4	1	0	504.249	4	37	CHEMBL1951598	COc1cccc(C(=O)Cn2c(=O)c3c(c(C#N)c(N4CCC[C@H](N)C4)n3CC=C(C)C)n(C)c2=O)c1	nM	1	test
COc1cccc(C(=O)Cn2c(=O)c3c(c(C#N)c(N4CCC[C@H](N)C4)n3Cc3ccccc3)n(C)c2=O)c1	8.82391	1	1	1.5	526.597	2.24068	1	10	128.28	7	5	1	0	526.233	5	39	CHEMBL1951595	COc1cccc(C(=O)Cn2c(=O)c3c(c(C#N)c(N4CCC[C@H](N)C4)n3Cc3ccccc3)n(C)c2=O)c1	nM	1	train
COc1cccc(C(=O)Cn2c(=O)c3c(nc(N4CCCC(N)C4)n3CC=C(C)C)n(C)c2=O)c1OC	7.65758	1	3	22	510.595	1.6905	1	11	126.61	8	4	2	0	510.259	4	37	CHEMBL3974068	COc1cccc(C(=O)Cn2c(=O)c3c(nc(N4CCCC(N)C4)n3CC=C(C)C)n(C)c2=O)c1OC	nM	1	train
COc1cccc(C(=O)Cn2cnc3c(C#N)c(N4CCC[C@@H](N)C4)n(CC=C(C)C)c3c2=O)c1	8.39794	1	1	4	474.565	2.85488	1	9	119.17	7	4	0	1	474.238	4	35	CHEMBL1951429	COc1cccc(C(=O)Cn2cnc3c(C#N)c(N4CCC[C@@H](N)C4)n(CC=C(C)C)c3c2=O)c1	nM	1	train
COc1cccc(C(=O)Cn2cnc3c(C#N)c(N4CCC[C@@H](N)C4)n(Cc4ccccc4)c3c2=O)c1	7.60206	1	1	25	496.571	2.93698	1	9	119.17	7	5	0	1	496.222	5	37	CHEMBL1951422	COc1cccc(C(=O)Cn2cnc3c(C#N)c(N4CCC[C@@H](N)C4)n(Cc4ccccc4)c3c2=O)c1	nM	1	train
COc1cccc(C(=O)Cn2cnc3c(C#N)c(N4CCC[C@H](N)C4)n(CC=C(C)C)c3c2=O)c1	9	1	1	1	474.565	2.85488	1	9	119.17	7	4	0	1	474.238	4	35	CHEMBL1951430	COc1cccc(C(=O)Cn2cnc3c(C#N)c(N4CCC[C@H](N)C4)n(CC=C(C)C)c3c2=O)c1	nM	1	train
COc1cccc(C(=O)Cn2cnc3c(C#N)c(N4CCC[C@H](N)C4)n(Cc4ccccc4)c3c2=O)c1	8.39794	1	1	4	496.571	2.93698	1	9	119.17	7	5	0	1	496.222	5	37	CHEMBL1951423	COc1cccc(C(=O)Cn2cnc3c(C#N)c(N4CCC[C@H](N)C4)n(Cc4ccccc4)c3c2=O)c1	nM	1	train
COc1cccc(C(=O)Cn2cnc3c(C#N)c(N4CCNCC4)n(CC=C(C)C)c3c2=O)c1	8	1	1	10	460.538	2.33698	1	9	105.18	7	4	0	1	460.222	4	34	CHEMBL1951420	COc1cccc(C(=O)Cn2cnc3c(C#N)c(N4CCNCC4)n(CC=C(C)C)c3c2=O)c1	nM	1	test
COc1cccc(C(=O)Cn2cnc3c(C#N)c(N4CCNCC4)n(Cc4ccccc4)c3c2=O)c1	6.39794	1	1	400	482.544	2.41908	1	9	105.18	7	5	0	1	482.207	5	36	CHEMBL1951418	COc1cccc(C(=O)Cn2cnc3c(C#N)c(N4CCNCC4)n(Cc4ccccc4)c3c2=O)c1	nM	1	train
COc1cccc(C2CN(c3ccc(OC)c(OC)c3)CCC2N)c1	4.59176	0	1	25600	342.439	3.0336	1	5	56.95	5	3	0	1	342.194	3	25	CHEMBL231995	COc1cccc(C2CN(c3ccc(OC)c(OC)c3)CCC2N)c1	nM	1	train
COc1cccc(CN2CC3CN(C(=O)C[C@H](N)Cc4cc(F)c(F)cc4F)CCN3C2=O)c1.O=C(O)/C=C/C(=O)O	6.90658	1	1	124	592.571	2.2328	3	6	153.71	9	4	1	0	592.214	4	42	CHEMBL1275853	COc1cccc(CN2CC3CN(C(=O)C[C@H](N)Cc4cc(F)c(F)cc4F)CCN3C2=O)c1.O=C(O)/C=C/C(=O)O	nM	1	train
COc1cccc(CNCC[C@H](N)C(=O)N2CCCCC2)c1	3.60206	0	1	250000	305.422	1.5147	2	4	67.59	7	2	0	1	305.21	2	22	CHEMBL327499	COc1cccc(CNCC[C@H](N)C(=O)N2CCCCC2)c1	nM	1	train
COc1cccc(Cn2c(N3CCC[C@@H](N)C3)nc3c4cc(C(=O)O)ccc4n(C)c(=O)c32)c1.Cl	6.82391	1	1	150	497.983	2.9926	2	8	115.61	5	5	0	1	497.183	5	35	CHEMBL2147062	COc1cccc(Cn2c(N3CCC[C@@H](N)C3)nc3c4cc(C(=O)O)ccc4n(C)c(=O)c32)c1.Cl	nM	1	train
COc1cccc(Cn2cc(-c3ccc(C[C@H](N)C(=O)N4CCC[C@H]4C#N)cc3)nn2)c1.Cl	8.12494	1	1	7.5	466.973	2.80818	1	7	110.06	7	4	0	1	466.188	4	33	CHEMBL2418630	COc1cccc(Cn2cc(-c3ccc(C[C@H](N)C(=O)N4CCC[C@H]4C#N)cc3)nn2)c1.Cl	nM	1	train
COc1cccc(N2CCN(CCNCC(=O)N3CCC[C@@H]3C#N)C2=O)c1.O=C(O)C(=O)O	7.18642	1	1	65.1	461.475	0.19698	3	7	163.51	7	3	0	1	461.191	3	33	CHEMBL1202081	COc1cccc(N2CCN(CCNCC(=O)N3CCC[C@@H]3C#N)C2=O)c1.O=C(O)C(=O)O	nM	1	train
COc1cccc([C@H]2CN3CCc4cc(OC)c(OC)cc4[C@@H]3C[C@@H]2N)c1	5.28988	0	1	5130	368.477	3.1264	1	5	56.95	4	4	0	1	368.21	4	27	CHEMBL540711	COc1cccc([C@H]2CN3CCc4cc(OC)c(OC)cc4[C@@H]3C[C@@H]2N)c1	nM	1	train
COc1cccc([C@H]2CN3CCc4cc(OC)c(OC)cc4[C@@H]3C[C@H]2N)c1	6.18709	1	1	650	368.477	3.1264	1	5	56.95	4	4	0	1	368.21	4	27	CHEMBL234430	COc1cccc([C@H]2CN3CCc4cc(OC)c(OC)cc4[C@@H]3C[C@H]2N)c1	nM	1	train
COc1cccc([C@H]2C[C@@H]2NC(=O)CC(C)(C)NCC(=O)N2C[C@@H](F)C[C@H]2C#N)c1	7.58503	1	1	26	416.497	1.88818	2	5	94.46	8	3	0	1	416.222	3	30	CHEMBL518831	COc1cccc([C@H]2C[C@@H]2NC(=O)CC(C)(C)NCC(=O)N2C[C@@H](F)C[C@H]2C#N)c1	nM	1	test
COc1cccc2c(=O)n(Cc3ccccc3C#N)c(N3CCCC(N)C3)nc12	7.52288	1	1	30	389.459	2.25258	1	7	97.17	4	4	0	1	389.185	4	29	CHEMBL390776	COc1cccc2c(=O)n(Cc3ccccc3C#N)c(N3CCCC(N)C3)nc12	nM	1	test
COc1cccc2c3nc(N4CCC[C@@H](N)C4)n(Cc4ccccc4Cl)c3c(=O)n(C)c12.Cl	6.18046	1	1	660	488.419	3.9478	1	7	78.31	4	5	0	1	487.154	5	33	CHEMBL2147187	COc1cccc2c3nc(N4CCC[C@@H](N)C4)n(Cc4ccccc4Cl)c3c(=O)n(C)c12.Cl	nM	1	train
COc1cccc2cc(C(=O)N3CCN(C(=O)C[C@H](N)Cc4cc(F)c(F)cc4F)CC3)oc12	7.18442	1	1	65.4	475.467	3.1032	1	5	89.01	6	4	0	1	475.172	4	34	CHEMBL2069849	COc1cccc2cc(C(=O)N3CCN(C(=O)C[C@H](N)Cc4cc(F)c(F)cc4F)CC3)oc12	nM	1	val
COc1cccc2sc(C3(NC(=O)C[C@H](N)Cc4ccccc4F)CCS(=O)(=O)CC3)nc12	6.56864	1	1	270	491.61	2.9242	2	7	111.38	7	4	0	1	491.135	4	33	CHEMBL513543	COc1cccc2sc(C3(NC(=O)C[C@H](N)Cc4ccccc4F)CCS(=O)(=O)CC3)nc12	nM	1	train
COc1ccccc1-c1c(CN)c(N)nc2c1c(=O)n(C)c(=O)n2C	7.24413	1	1	57	341.371	0.3487	2	8	118.16	3	3	0	1	341.149	3	25	CHEMBL2159179	COc1ccccc1-c1c(CN)c(N)nc2c1c(=O)n(C)c(=O)n2C	nM	1	train
COc1ccccc1-c1cc(N2C[C@H](c3cc(F)c(F)cc3F)[C@@H](N)C2)ncn1	6.74473	1	1	180	400.404	3.5006	1	5	64.27	4	4	0	1	400.151	4	29	CHEMBL393611	COc1ccccc1-c1cc(N2C[C@H](c3cc(F)c(F)cc3F)[C@@H](N)C2)ncn1	nM	1	train
COc1ccccc1-c1ccc([C@H](C)[C@H](N)C(=O)N2CC[C@H](F)C2)cc1.O=C(O)C(F)(F)F	6.95861	1	1	110	470.463	3.9967	2	4	92.86	5	3	0	1	470.183	3	33	CHEMBL365953	COc1ccccc1-c1ccc([C@H](C)[C@H](N)C(=O)N2CC[C@H](F)C2)cc1.O=C(O)C(F)(F)F	nM	1	train
COc1ccccc1-c1ccc2ncn(C)c2c1CN	5.69897	0	1	2000	267.332	2.7076	1	4	53.07	3	3	0	1	267.137	3	20	CHEMBL428065	COc1ccccc1-c1ccc2ncn(C)c2c1CN	nM	1	train
COc1ccccc1-c1cnc(N2CCC[C@@H](N)C2)n(Cc2ccccc2C#N)c1=O	6.00436	1	1	990	415.497	2.76638	1	7	97.17	5	4	0	1	415.201	4	31	CHEMBL1650417	COc1ccccc1-c1cnc(N2CCC[C@@H](N)C2)n(Cc2ccccc2C#N)c1=O	nM	1	val
COc1ccccc1-c1csc(C2(NC(=O)C[C@H](N)Cc3cc(F)c(F)cc3F)CCS(=O)(=O)CC2)n1	7.22915	1	1	59	553.628	3.7162	2	7	111.38	8	4	1	0	553.132	4	37	CHEMBL2206478	COc1ccccc1-c1csc(C2(NC(=O)C[C@H](N)Cc3cc(F)c(F)cc3F)CCS(=O)(=O)CC2)n1	nM	1	train
COc1ccccc1-c1nc(-c2ccccc2)nc(N)c1CN	5.82391	0	1	1500	306.369	2.8601	2	5	87.05	4	3	0	1	306.148	3	23	CHEMBL37229	COc1ccccc1-c1nc(-c2ccccc2)nc(N)c1CN	nM	1	train
COc1ccccc1-c1nc(N)c(CN)c(-c2ccc(Cl)cc2Cl)n1	6.45593	1	1	350	375.259	4.1669	2	5	87.05	4	3	0	1	374.07	3	25	CHEMBL34779	COc1ccccc1-c1nc(N)c(CN)c(-c2ccc(Cl)cc2Cl)n1	nM	1	train
COc1ccccc1CN1CC2CN(C(=O)C[C@H](N)Cc3cc(F)c(F)cc3F)CCN2C1=O.O=C(O)/C=C/C(=O)O	6.99568	1	1	101	592.571	2.2328	3	6	153.71	9	4	1	0	592.214	4	42	CHEMBL1275852	COc1ccccc1CN1CC2CN(C(=O)C[C@H](N)Cc3cc(F)c(F)cc3F)CCN2C1=O.O=C(O)/C=C/C(=O)O	nM	1	train
COc1ccccc1Cn1c(N2CCC[C@@H](N)C2)nc2c3cc(C(=O)O)ccc3n(C)c(=O)c21.Cl	7.42022	1	1	38	497.983	2.9926	2	8	115.61	5	5	0	1	497.183	5	35	CHEMBL2147059	COc1ccccc1Cn1c(N2CCC[C@@H](N)C2)nc2c3cc(C(=O)O)ccc3n(C)c(=O)c21.Cl	nM	1	train
COc1ccccc1Cn1cc(-c2ccc(C[C@H](N)C(=O)N3CCC[C@H]3C#N)cc2)nn1.Cl	7.6811	1	1	20.84	466.973	2.80818	1	7	110.06	7	4	0	1	466.188	4	33	CHEMBL2418629	COc1ccccc1Cn1cc(-c2ccc(C[C@H](N)C(=O)N3CCC[C@H]3C#N)cc2)nn1.Cl	nM	1	train
COc1ccccc1N1CCc2nc(C)c(CN)c(-c3ccc(Cl)cc3Cl)c2C1=O	8.64207	1	1	2.28	442.346	5.03402	1	4	68.45	4	4	1	0	441.101	4	30	CHEMBL459807	COc1ccccc1N1CCc2nc(C)c(CN)c(-c3ccc(Cl)cc3Cl)c2C1=O	nM	1	val
COc1ccccc1[C@@H]1CN(c2nc3c(cc2F)c(=O)c(C(=O)O)cn3C2CC2)C[C@@H]1N	6.69897	1	1	200	438.459	2.5084	2	7	110.68	5	5	0	1	438.17	5	32	CHEMBL438309	COc1ccccc1[C@@H]1CN(c2nc3c(cc2F)c(=O)c(C(=O)O)cn3C2CC2)C[C@@H]1N	nM	1	train
COc1ccccc1[C@H]1CN(c2nc3c(cc2F)c(=O)c(C(=O)O)cn3C2CC2)C[C@@H]1N	5.69897	0	1	2000	438.459	2.5084	2	7	110.68	5	5	0	1	438.17	5	32	CHEMBL237567	COc1ccccc1[C@H]1CN(c2nc3c(cc2F)c(=O)c(C(=O)O)cn3C2CC2)C[C@@H]1N	nM	1	val
COc1cnc(N2CCC[C@@H](N)C2)n(Cc2ccccc2C#N)c1=O	8.39794	1	1	4	339.399	1.09938	1	7	97.17	4	3	0	1	339.17	3	25	CHEMBL1650411	COc1cnc(N2CCC[C@@H](N)C2)n(Cc2ccccc2C#N)c1=O	nM	1	val
COc1ncc(N2CCC([C@H](N)Cc3cc(F)ccc3F)CC2)cn1	7.10791	1	1	78	348.397	2.5498	1	5	64.27	5	3	0	1	348.176	3	25	CHEMBL1683141	COc1ncc(N2CCC([C@H](N)Cc3cc(F)ccc3F)CC2)cn1	nM	1	train
CS(=O)(=NS(=O)(=O)c1ccccc1)n1cc2c(n1)CN([C@H]1CO[C@H](c3cc(F)ccc3F)[C@@H](N)C1)C2	7.74473	1	1	18	537.614	2.5842	1	8	119.88	5	5	1	0	537.132	5	36	CHEMBL4776573	CS(=O)(=NS(=O)(=O)c1ccccc1)n1cc2c(n1)CN([C@H]1CO[C@H](c3cc(F)ccc3F)[C@@H](N)C1)C2	nM	1	train
CS(=O)(=O)N(CCCC(F)(F)F)[C@H]1CC[C@H]([C@H](N)Cc2cc(F)ccc2F)CC1	5.61979	0	1	2400	442.494	3.9975	1	3	63.4	8	2	0	1	442.171	2	29	CHEMBL1683097	CS(=O)(=O)N(CCCC(F)(F)F)[C@H]1CC[C@H]([C@H](N)Cc2cc(F)ccc2F)CC1	nM	1	train
CS(=O)(=O)N(Cc1ccccc1)[C@H]1CC[C@H]([C@H](N)Cc2cc(F)ccc2F)CC1	5.88606	0	1	1300	422.541	3.8552	1	3	63.4	7	3	0	1	422.184	3	29	CHEMBL1683096	CS(=O)(=O)N(Cc1ccccc1)[C@H]1CC[C@H]([C@H](N)Cc2cc(F)ccc2F)CC1	nM	1	train
CS(=O)(=O)N1CC(c2noc([C@@H]3CCCN3C(=O)C[C@H](N)Cc3cc(F)c(F)cc3F)n2)C1	9	1	1	1	487.504	1.4693	1	7	122.63	7	4	0	1	487.15	4	33	CHEMBL566425	CS(=O)(=O)N1CC(c2noc([C@@H]3CCCN3C(=O)C[C@H](N)Cc3cc(F)c(F)cc3F)n2)C1	nM	1	train
CS(=O)(=O)N1CCC([C@H](N)Cc2cc(F)ccc2F)CC1	6.88606	1	1	130	318.389	1.5062	1	3	63.4	4	2	0	1	318.121	2	21	CHEMBL1683130	CS(=O)(=O)N1CCC([C@H](N)Cc2cc(F)ccc2F)CC1	nM	1	train
CS(=O)(=O)N1CCCN(C(=O)C[C@H](N)Cc2cc(F)c(F)cc2F)CC1.Cl	5.50864	0	1	3100	429.892	1.2795	1	4	83.71	5	2	0	1	429.11	2	27	CHEMBL482070	CS(=O)(=O)N1CCCN(C(=O)C[C@H](N)Cc2cc(F)c(F)cc2F)CC1.Cl	nM	1	test
CS(=O)(=O)N1CCN(CC(=O)N2C(=O)S/C(=C\c3ccc(F)c(F)c3)C2=O)CC1	5.67162	0	1	2130	445.469	1.1049	0	7	95.07	4	3	0	1	445.058	3	29	CHEMBL5624654	CS(=O)(=O)N1CCN(CC(=O)N2C(=O)S/C(=C\c3ccc(F)c(F)c3)C2=O)CC1	nM	1	train
CS(=O)(=O)N1CCN(CC(=O)N2C(=O)S/C(=C\c3ccc(NC(=O)c4cc(O)c(O)c(O)c4)cc3)C2=O)CC1	6.36856	1	1	428	576.609	1.1958	4	11	184.86	6	4	2	0	576.098	4	39	CHEMBL5624539	CS(=O)(=O)N1CCN(CC(=O)N2C(=O)S/C(=C\c3ccc(NC(=O)c4cc(O)c(O)c(O)c4)cc3)C2=O)CC1	nM	1	train
CS(=O)(=O)N1CCN(CC(=O)N2C(=O)S/C(=C\c3ccc(OCc4ccccc4)cc3)C2=O)CC1	6.65758	1	1	220	515.613	2.4057	0	8	104.3	7	4	1	0	515.118	4	35	CHEMBL5630180	CS(=O)(=O)N1CCN(CC(=O)N2C(=O)S/C(=C\c3ccc(OCc4ccccc4)cc3)C2=O)CC1	nM	1	train
CS(=O)(=O)N1CCN(CC(=O)N2C(=O)S/C(=C\c3ccc([N+](=O)[O-])cc3)C2=O)CC1	4.79022	0	1	16210	454.486	0.7349	0	9	138.21	5	3	0	1	454.062	3	30	CHEMBL5630847	CS(=O)(=O)N1CCN(CC(=O)N2C(=O)S/C(=C\c3ccc([N+](=O)[O-])cc3)C2=O)CC1	nM	1	train
CS(=O)(=O)N1C[C@@H](N2Cc3cn(S(C)(=O)=O)nc3C2)C[C@H](N)C1c1cc(F)ccc1F	7.27327	1	1	53.3	475.543	0.3871	1	8	118.6	4	4	0	1	475.116	4	31	CHEMBL3697948	CS(=O)(=O)N1C[C@@H](N2Cc3cn(S(C)(=O)=O)nc3C2)C[C@H](N)C1c1cc(F)ccc1F	nM	1	train
CS(=O)(=O)NCCS(=O)(=O)N[C@@H]1CC[C@@H]([C@H](N)C(=O)N2CCCC2)C1	7.14874	1	1	71	396.535	-1.4266	3	6	138.67	8	2	0	1	396.15	2	25	CHEMBL439836	CS(=O)(=O)NCCS(=O)(=O)N[C@@H]1CC[C@@H]([C@H](N)C(=O)N2CCCC2)C1	nM	1	train
CS(=O)(=O)NCCS(=O)(=O)N[C@H]1CC[C@H]([C@H](N)C(=O)N2CCCC2)C1	7.02228	1	1	95	396.535	-1.4266	3	6	138.67	8	2	0	1	396.15	2	25	CHEMBL352548	CS(=O)(=O)NCCS(=O)(=O)N[C@H]1CC[C@H]([C@H](N)C(=O)N2CCCC2)C1	nM	1	train
CS(=O)(=O)NC[C@@H]1CCCN1C(=O)C[C@H](N)Cc1cc(F)c(F)cc1F	7.56864	1	1	27	393.431	0.904	2	4	92.5	7	2	0	1	393.133	2	26	CHEMBL559543	CS(=O)(=O)NC[C@@H]1CCCN1C(=O)C[C@H](N)Cc1cc(F)c(F)cc1F	nM	1	train
CS(=O)(=O)NC[C@@H]1C[C@@H]2CCCC[C@@H]2N1C(=O)C[C@H](N)Cc1cc(F)c(F)cc1F	6.36653	1	1	430	447.523	2.0727	2	4	92.5	7	3	0	1	447.18	3	30	CHEMBL3357781	CS(=O)(=O)NC[C@@H]1C[C@@H]2CCCC[C@@H]2N1C(=O)C[C@H](N)Cc1cc(F)c(F)cc1F	nM	1	train
CS(=O)(=O)Nc1ccc(OCCNCC2COc3ccccc3O2)cc1.Cl	3.52259	0	1	300200	414.911	2.2883	2	6	85.89	8	3	0	1	414.102	3	27	CHEMBL5194237	CS(=O)(=O)Nc1ccc(OCCNCC2COc3ccccc3O2)cc1.Cl	nM	1	train
CS(=O)(=O)Nc1ccc(OP(=O)(Oc2ccc(NS(C)(=O)=O)cc2)C2CCCN2C(=O)C2CCCN2)cc1.Cl	6.39794	1	1	400	623.09	3.2028	3	9	160.21	10	4	1	0	622.109	4	39	CHEMBL9433	CS(=O)(=O)Nc1ccc(OP(=O)(Oc2ccc(NS(C)(=O)=O)cc2)C2CCCN2C(=O)C2CCCN2)cc1.Cl	nM	1	train
CS(=O)(=O)Nc1ccc2c(c1)nc1n2C[C@H](N)[C@@H](c2cc(F)c(F)cc2F)C1.O=C(O)C(F)(F)F	8.14874	1	1	7.1	524.443	3.1256	3	6	127.31	3	4	1	0	524.095	4	35	CHEMBL561793	CS(=O)(=O)Nc1ccc2c(c1)nc1n2C[C@H](N)[C@@H](c2cc(F)c(F)cc2F)C1.O=C(O)C(F)(F)F	nM	1	test
CS(=O)(=O)Nc1ccc2c3c(ccc2c1)OC(c1cc(F)c(F)cc1F)C(N)C3	7.95861	1	1	11	422.428	3.6321	2	4	81.42	3	4	0	1	422.091	4	29	CHEMBL5882105	CS(=O)(=O)Nc1ccc2c3c(ccc2c1)OC(c1cc(F)c(F)cc1F)C(N)C3	nM	1	val
CS(=O)(=O)Nc1ccc2c3c(ccc2c1)O[C@H](c1cc(F)c(F)cc1F)[C@@H](N)C3	8.05012	1	2	8.91	422.428	3.6321	2	4	81.42	3	4	0	1	422.091	4	29	CHEMBL3959221	CS(=O)(=O)Nc1ccc2c3c(ccc2c1)O[C@H](c1cc(F)c(F)cc1F)[C@@H](N)C3	nM	1	train
CS(=O)(=O)Nc1cccc(NC(=O)CN2CCN(C(=O)C[C@@H](N)Cc3ccc(F)c(F)c3)C(Cc3ccccc3)C2)c1	4.4437	0	1	36000	599.704	2.9904	3	6	124.84	11	4	1	0	599.238	4	42	CHEMBL184672	CS(=O)(=O)Nc1cccc(NC(=O)CN2CCN(C(=O)C[C@@H](N)Cc3ccc(F)c(F)c3)C(Cc3ccccc3)C2)c1	nM	1	train
CS(=O)(=O)Nc1cccc(NC(=O)CN2CCN(C(=O)C[C@@H](N)Cc3ccccc3)C(Cc3ccccc3)C2)c1	4.45593	0	1	35000	563.724	2.7122	3	6	124.84	11	4	1	0	563.257	4	40	CHEMBL365414	CS(=O)(=O)Nc1cccc(NC(=O)CN2CCN(C(=O)C[C@@H](N)Cc3ccccc3)C(Cc3ccccc3)C2)c1	nM	1	train
CS(=O)(=O)Nc1cccc(NC(=O)CN2CCN(C(=O)C[C@@H](N)Cc3ccccc3F)C(Cc3ccccc3)C2)c1	4.72125	0	1	19000	581.714	2.8513	3	6	124.84	11	4	1	0	581.247	4	41	CHEMBL362538	CS(=O)(=O)Nc1cccc(NC(=O)CN2CCN(C(=O)C[C@@H](N)Cc3ccccc3F)C(Cc3ccccc3)C2)c1	nM	1	train
CS(=O)(=O)Nc1cccc(NC(=O)CN2CCN(C(=O)C[C@H](N)Cc3ccc(F)c(F)c3)C(Cc3ccccc3)C2)c1	7.35655	1	1	44	599.704	2.9904	3	6	124.84	11	4	1	0	599.238	4	42	CHEMBL263946	CS(=O)(=O)Nc1cccc(NC(=O)CN2CCN(C(=O)C[C@H](N)Cc3ccc(F)c(F)c3)C(Cc3ccccc3)C2)c1	nM	1	train
CS(=O)(=O)Nc1cccc(NC(=O)CN2CCN(C(=O)C[C@H](N)Cc3ccc(F)c(F)c3)[C@@H](Cc3ccccc3)C2)c1	5.95861	0	1	1100	599.704	2.9904	3	6	124.84	11	4	1	0	599.238	4	42	CHEMBL360167	CS(=O)(=O)Nc1cccc(NC(=O)CN2CCN(C(=O)C[C@H](N)Cc3ccc(F)c(F)c3)[C@@H](Cc3ccccc3)C2)c1	nM	1	val
CS(=O)(=O)Nc1cccc(NC(=O)CN2CCN(C(=O)C[C@H](N)Cc3ccc(F)c(F)c3)[C@H](Cc3ccccc3)C2)c1	7.52288	1	1	30	599.704	2.9904	3	6	124.84	11	4	1	0	599.238	4	42	CHEMBL360425	CS(=O)(=O)Nc1cccc(NC(=O)CN2CCN(C(=O)C[C@H](N)Cc3ccc(F)c(F)c3)[C@H](Cc3ccccc3)C2)c1	nM	1	train
CS(=O)(=O)Nc1cccc(NC(=O)CN2CCN(C(=O)C[C@H](N)Cc3ccccc3)C(Cc3ccccc3)C2)c1	6.8729	1	2	134	563.724	2.7122	3	6	124.84	11	4	1	0	563.257	4	40	CHEMBL184040	CS(=O)(=O)Nc1cccc(NC(=O)CN2CCN(C(=O)C[C@H](N)Cc3ccccc3)C(Cc3ccccc3)C2)c1	nM	1	train
CS(=O)(=O)Nc1cccc(NC(=O)CN2CCN(C(=O)C[C@H](N)Cc3ccccc3F)C(Cc3ccccc3)C2)c1	7.46852	1	1	34	581.714	2.8513	3	6	124.84	11	4	1	0	581.247	4	41	CHEMBL187293	CS(=O)(=O)Nc1cccc(NC(=O)CN2CCN(C(=O)C[C@H](N)Cc3ccccc3F)C(Cc3ccccc3)C2)c1	nM	1	train
CS(=O)(=O)Nc1cccc(NC(=O)CN2CCN(C(=O)C[C@H](N)Cc3ccccc3F)[C@@H](Cc3ccccc3)C2)c1	6.16115	1	1	690	581.714	2.8513	3	6	124.84	11	4	1	0	581.247	4	41	CHEMBL364385	CS(=O)(=O)Nc1cccc(NC(=O)CN2CCN(C(=O)C[C@H](N)Cc3ccccc3F)[C@@H](Cc3ccccc3)C2)c1	nM	1	val
CS(=O)(=O)Nc1cccc(NC(=O)CN2CCN(C(=O)C[C@H](N)Cc3ccccc3F)[C@H](Cc3ccccc3)C2)c1	7.85387	1	2	14	581.714	2.8513	3	6	124.84	11	4	1	0	581.247	4	41	CHEMBL183207	CS(=O)(=O)Nc1cccc(NC(=O)CN2CCN(C(=O)C[C@H](N)Cc3ccccc3F)[C@H](Cc3ccccc3)C2)c1	nM	1	train
CS(=O)(=O)Nc1cccc(NC(=O)CN2CCN(C[C@@H](N)Cc3ccccc3)C(Cc3ccccc3)C2)c1	4.95861	0	2	11000	535.714	2.7955	3	6	107.77	11	4	1	0	535.262	4	38	CHEMBL186032	CS(=O)(=O)Nc1cccc(NC(=O)CN2CCN(C[C@@H](N)Cc3ccccc3)C(Cc3ccccc3)C2)c1	nM	1	train
CS(=O)(=O)Nc1n[nH]c2c1CN([C@H]1CO[C@H](c3cc(F)ccc3F)[C@@H](N)C1)C2	8.49485	1	1	3.2	413.45	1.2325	3	6	113.34	4	4	0	1	413.133	4	28	CHEMBL3734769	CS(=O)(=O)Nc1n[nH]c2c1CN([C@H]1CO[C@H](c3cc(F)ccc3F)[C@@H](N)C1)C2	nM	1	train
CS(=O)(=O)c1ccc(-c2c[nH]c3c(=O)n(Cc4cc(F)ccc4C#N)c(N4CCC[C@@H](N)C4)nc23)c(F)c1	9.11351	1	1	0.77	538.58	2.92078	2	8	137.87	5	5	1	0	538.16	5	38	CHEMBL4162971	CS(=O)(=O)c1ccc(-c2c[nH]c3c(=O)n(Cc4cc(F)ccc4C#N)c(N4CCC[C@@H](N)C4)nc23)c(F)c1	nM	1	train
CS(=O)(=O)c1ccc(-c2c[nH]c3c(=O)n(Cc4cc(F)ccc4C#N)c(N4CCC[C@@H](N)C4)nc23)cc1	9.14267	1	1	0.72	520.59	2.78168	2	8	137.87	5	5	1	0	520.169	5	37	CHEMBL4175111	CS(=O)(=O)c1ccc(-c2c[nH]c3c(=O)n(Cc4cc(F)ccc4C#N)c(N4CCC[C@@H](N)C4)nc23)cc1	nM	1	train
CS(=O)(=O)c1ccc(-c2c[nH]c3c(=O)n(Cc4cc(F)ccc4C#N)c(N4CCC[C@@H](N)C4)nc23)cc1F	8.83863	1	1	1.45	538.58	2.92078	2	8	137.87	5	5	1	0	538.16	5	38	CHEMBL4173673	CS(=O)(=O)c1ccc(-c2c[nH]c3c(=O)n(Cc4cc(F)ccc4C#N)c(N4CCC[C@@H](N)C4)nc23)cc1F	nM	1	train
CS(=O)(=O)c1ccc(-c2ccc3ccc4c(c3c2)CC(N)C(c2cc(F)c(F)cc2F)O4)cc1	6.77211	1	1	169	483.511	5.3311	1	4	69.39	3	5	1	0	483.112	5	34	CHEMBL5750623	CS(=O)(=O)c1ccc(-c2ccc3ccc4c(c3c2)CC(N)C(c2cc(F)c(F)cc2F)O4)cc1	nM	1	train
CS(=O)(=O)c1ccc(-c2nc3c(s2)CCN(C(=O)C[C@H](N)Cc2cc(F)ccc2F)C3)cc1	8.85387	1	1	1.4	491.585	3.3366	1	6	93.36	6	4	0	1	491.115	4	33	CHEMBL196881	CS(=O)(=O)c1ccc(-c2nc3c(s2)CCN(C(=O)C[C@H](N)Cc2cc(F)ccc2F)C3)cc1	nM	1	train
CS(=O)(=O)c1ccc(-c2nc3c(s2)CN(C(=O)C[C@H](N)Cc2cc(F)ccc2F)CC3)cc1	6.88606	1	1	130	491.585	3.3366	1	6	93.36	6	4	0	1	491.115	4	33	CHEMBL372078	CS(=O)(=O)c1ccc(-c2nc3c(s2)CN(C(=O)C[C@H](N)Cc2cc(F)ccc2F)CC3)cc1	nM	1	train
CS(=O)(=O)c1ccc(-c2nnn3c2CN(C(=O)C[C@H](N)Cc2cc(F)c(F)cc2F)CC3)cc1.Cl	7.47925	1	1	33.17	529.972	2.49	1	7	111.18	6	4	1	0	529.116	4	35	CHEMBL1683993	CS(=O)(=O)c1ccc(-c2nnn3c2CN(C(=O)C[C@H](N)Cc2cc(F)c(F)cc2F)CC3)cc1.Cl	nM	1	train
CS(=O)(=O)c1ccc(-c2noc([C@@H](CC3CC3)[C@H](N)C(=O)N3CC[C@H](F)C3)n2)c(Cl)c1.O=C(O)C(F)(F)F	7.88606	1	2	13	584.976	3.2082	2	8	156.69	7	4	1	0	584.112	4	38	CHEMBL376498	CS(=O)(=O)c1ccc(-c2noc([C@@H](CC3CC3)[C@H](N)C(=O)N3CC[C@H](F)C3)n2)c(Cl)c1.O=C(O)C(F)(F)F	nM	1	val
CS(=O)(=O)c1ccc(-c2noc([C@@H](CC3CC3)[C@H](N)C(=O)N3CC[C@H](F)C3)n2)c(F)c1.O=C(O)C(F)(F)F	7.72125	1	2	19	568.521	2.6939	2	8	156.69	7	4	1	0	568.141	4	38	CHEMBL375745	CS(=O)(=O)c1ccc(-c2noc([C@@H](CC3CC3)[C@H](N)C(=O)N3CC[C@H](F)C3)n2)c(F)c1.O=C(O)C(F)(F)F	nM	1	val
CS(=O)(=O)c1ccc(-c2noc([C@@H](CC3CC3)[C@H](N)C(=O)N3CC[C@H](F)C3)n2)cc1.O=C(O)C(F)(F)F	7.284	1	1	52	550.531	2.5548	2	8	156.69	7	4	1	0	550.151	4	37	CHEMBL375442	CS(=O)(=O)c1ccc(-c2noc([C@@H](CC3CC3)[C@H](N)C(=O)N3CC[C@H](F)C3)n2)cc1.O=C(O)C(F)(F)F	nM	1	val
CS(=O)(=O)c1ccc(-c2noc([C@@H](CC3CC3)[C@H](N)C(F)=C3CCCC3)n2)c(Cl)c1	7.92082	1	1	12	453.967	4.8021	1	6	99.08	7	4	0	1	453.129	4	30	CHEMBL1185242	CS(=O)(=O)c1ccc(-c2noc([C@@H](CC3CC3)[C@H](N)C(F)=C3CCCC3)n2)c(Cl)c1	nM	1	train
CS(=O)(=O)c1ccc(-c2noc([C@@H](CC3CC3)[C@H](N)C(F)=C3CCCC3)n2)c(Cl)c1.O=C(O)C(F)(F)F	9.67778	1	1	0.21	567.989	5.4354	2	7	136.38	7	4	2	0	567.122	4	37	CHEMBL402163	CS(=O)(=O)c1ccc(-c2noc([C@@H](CC3CC3)[C@H](N)C(F)=C3CCCC3)n2)c(Cl)c1.O=C(O)C(F)(F)F	nM	1	train
CS(=O)(=O)c1ccc(-c2noc([C@@H](CCO)[C@H](N)C(=O)N3CC[C@H](F)C3)n2)c(Cl)c1.O=C(O)C(F)(F)F	7.1549	1	2	70	574.937	1.7905	3	9	176.92	7	3	1	0	574.091	3	37	CHEMBL220357	CS(=O)(=O)c1ccc(-c2noc([C@@H](CCO)[C@H](N)C(=O)N3CC[C@H](F)C3)n2)c(Cl)c1.O=C(O)C(F)(F)F	nM	1	train
CS(=O)(=O)c1ccc(-c2noc([C@@H](CCO)[C@H](N)C(F)=C3CCCC3)n2)c(Cl)c1.O=C(O)C(F)(F)F	8.49485	1	1	3.2	557.95	4.0177	3	8	156.61	7	3	1	0	557.101	3	36	CHEMBL445674	CS(=O)(=O)c1ccc(-c2noc([C@@H](CCO)[C@H](N)C(F)=C3CCCC3)n2)c(Cl)c1.O=C(O)C(F)(F)F	nM	1	train
CS(=O)(=O)c1ccc(-c2noc([C@H](CC3CC3)[C@H](N)C(F)=C3CCCC3)n2)c(Cl)c1.O=C(O)C(F)(F)F	7.92082	1	1	12	567.989	5.4354	2	7	136.38	7	4	2	0	567.122	4	37	CHEMBL404079	CS(=O)(=O)c1ccc(-c2noc([C@H](CC3CC3)[C@H](N)C(F)=C3CCCC3)n2)c(Cl)c1.O=C(O)C(F)(F)F	nM	1	train
CS(=O)(=O)c1ccc(-c2noc([C@H](CCO)[C@H](N)C(F)=C3CCCC3)n2)c(Cl)c1.O=C(O)C(F)(F)F	7.03152	1	1	93	557.95	4.0177	3	8	156.61	7	3	1	0	557.101	3	36	CHEMBL255591	CS(=O)(=O)c1ccc(-c2noc([C@H](CCO)[C@H](N)C(F)=C3CCCC3)n2)c(Cl)c1.O=C(O)C(F)(F)F	nM	1	train
CS(=O)(=O)c1ccc(C(=O)NC[C@@H]2CCCN2C(=O)C[C@H](N)Cc2ccccc2F)cc1	7.11351	1	1	77	461.559	1.9101	2	5	109.57	8	3	0	1	461.178	3	32	CHEMBL557851	CS(=O)(=O)c1ccc(C(=O)NC[C@@H]2CCCN2C(=O)C[C@H](N)Cc2ccccc2F)cc1	nM	1	train
CS(=O)(=O)c1ccc(Cc2nc(C(=O)NCC(=O)N3CC(F)(F)C[C@H]3C#N)cs2)cc1	4.99525	0	1	10110	468.507	1.62698	1	7	120.23	6	3	0	1	468.074	3	31	CHEMBL4797479	CS(=O)(=O)c1ccc(Cc2nc(C(=O)NCC(=O)N3CC(F)(F)C[C@H]3C#N)cs2)cc1	nM	1	train
CS(=O)(=O)c1ccc(N2C[C@H](CN)[C@@H](c3cc(F)ccc3F)CC2=O)cc1	6.71444	1	1	193	394.443	2.4637	1	4	80.47	4	3	0	1	394.116	3	27	CHEMBL3236105	CS(=O)(=O)c1ccc(N2C[C@H](CN)[C@@H](c3cc(F)ccc3F)CC2=O)cc1	nM	1	train
CS(=O)(=O)c1ccc(S(=O)(=O)N[C@@H]2CC[C@@H]([C@H](N)C(=O)N3CCCC3)C2)cc1	7.88606	1	1	13	429.564	0.4868	2	6	126.64	6	3	0	1	429.139	3	28	CHEMBL169204	CS(=O)(=O)c1ccc(S(=O)(=O)N[C@@H]2CC[C@@H]([C@H](N)C(=O)N3CCCC3)C2)cc1	nM	1	train
CS(=O)(=O)c1ccc(S(=O)(=O)N[C@H]2CC[C@@H]([C@H](N)C(=O)N3CCCC3)C2)cc1	6.37675	1	1	420	429.564	0.4868	2	6	126.64	6	3	0	1	429.139	3	28	CHEMBL433732	CS(=O)(=O)c1ccc(S(=O)(=O)N[C@H]2CC[C@@H]([C@H](N)C(=O)N3CCCC3)C2)cc1	nM	1	train
CS(=O)(=O)c1ccc(S(=O)(=O)N[C@H]2CC[C@H]([C@H](N)C(=O)N3CCCC3)C2)cc1	6.88606	1	1	130	429.564	0.4868	2	6	126.64	6	3	0	1	429.139	3	28	CHEMBL168986	CS(=O)(=O)c1ccc(S(=O)(=O)N[C@H]2CC[C@H]([C@H](N)C(=O)N3CCCC3)C2)cc1	nM	1	train
CS(=O)(=O)c1ccc([C@H]2NO[C@H]([C@@H](CC3CC3)[C@H](N)C(=O)N3CC[C@H](F)C3)N2)c(F)c1	7.72125	1	1	19	458.531	0.9923	3	7	113.76	7	4	0	1	458.18	4	31	CHEMBL1230015	CS(=O)(=O)c1ccc([C@H]2NO[C@H]([C@@H](CC3CC3)[C@H](N)C(=O)N3CC[C@H](F)C3)N2)c(F)c1	nM	1	train
CS(=O)(=O)c1ccc2c(c1)CN([C@H]1CO[C@H](c3cc(F)ccc3F)[C@@H](N)C1)C2	8.58503	1	1	2.6	408.47	2.5414	1	5	72.63	3	4	0	1	408.132	4	28	CHEMBL5828032	CS(=O)(=O)c1ccc2c(c1)CN([C@H]1CO[C@H](c3cc(F)ccc3F)[C@@H](N)C1)C2	nM	1	train
CS(=O)(=O)c1ccc2c(c1)nc1n2C[C@H](N)[C@@H](c2cc(F)c(F)cc2F)C1	7.37675	1	1	42	395.406	2.5243	1	5	77.98	2	4	0	1	395.092	4	27	CHEMBL1197118	CS(=O)(=O)c1ccc2c(c1)nc1n2C[C@H](N)[C@@H](c2cc(F)c(F)cc2F)C1	nM	1	test
CS(=O)(=O)c1ccc2c(c1)nc1n2C[C@H](N)[C@@H](c2cc(F)c(F)cc2F)C1.O=C(O)C(F)(F)F	8.37675	1	2	4.2	509.428	3.1576	2	6	115.28	2	4	1	0	509.084	4	34	CHEMBL559940	CS(=O)(=O)c1ccc2c(c1)nc1n2C[C@H](N)[C@@H](c2cc(F)c(F)cc2F)C1.O=C(O)C(F)(F)F	nM	1	test
CS(=O)(=O)c1ccc2c3c(ccc2c1)O[C@H](c1cc(F)c(F)cc1F)[C@@H](N)C3	8.23657	1	3	5.8	407.413	3.6641	1	4	69.39	2	4	0	1	407.08	4	28	CHEMBL3932825	CS(=O)(=O)c1ccc2c3c(ccc2c1)O[C@H](c1cc(F)c(F)cc1F)[C@@H](N)C3	nM	1	train
CS(=O)(=O)c1ccc2nc3n(c2c1)C[C@H](N)[C@@H](c1cc(F)c(F)cc1F)C3.O=C(O)C(F)(F)F	7.25181	1	1	56	509.428	3.1576	2	6	115.28	2	4	1	0	509.084	4	34	CHEMBL549645	CS(=O)(=O)c1ccc2nc3n(c2c1)C[C@H](N)[C@@H](c1cc(F)c(F)cc1F)C3.O=C(O)C(F)(F)F	nM	1	test
CS(=O)(=O)c1cccc(-c2c[nH]c3c(=O)n(Cc4cc(F)ccc4C#N)c(N4CCC[C@@H](N)C4)nc23)c1	9.21467	1	1	0.61	520.59	2.78168	2	8	137.87	5	5	1	0	520.169	5	37	CHEMBL4169845	CS(=O)(=O)c1cccc(-c2c[nH]c3c(=O)n(Cc4cc(F)ccc4C#N)c(N4CCC[C@@H](N)C4)nc23)c1	nM	1	train
CS(=O)(=O)c1cccc(-c2ccc3ccc4c(c3c2)C[C@@H](N)[C@H](c2cc(F)c(F)cc2F)O4)c1	7.83565	1	1	14.6	483.511	5.3311	1	4	69.39	3	5	1	0	483.112	5	34	CHEMBL3910262	CS(=O)(=O)c1cccc(-c2ccc3ccc4c(c3c2)C[C@@H](N)[C@H](c2cc(F)c(F)cc2F)O4)c1	nM	1	train
CS(=O)(=O)c1cccc(C(=O)NC[C@@H]2CCCN2C(=O)C[C@H](N)Cc2cccc(Cl)c2)c1	9.42022	1	1	0.38	478.014	2.4244	2	5	109.57	8	3	0	1	477.149	3	32	CHEMBL564249	CS(=O)(=O)c1cccc(C(=O)NC[C@@H]2CCCN2C(=O)C[C@H](N)Cc2cccc(Cl)c2)c1	nM	1	train
CS(=O)(=O)c1cccc(C(=O)NC[C@@H]2CCCN2C(=O)C[C@H](N)[C@H]2CCc3cc(F)c(F)cc32)c1	8.97469	1	1	1.06	505.587	2.5365	2	5	109.57	7	4	1	0	505.185	4	35	CHEMBL5272644	CS(=O)(=O)c1cccc(C(=O)NC[C@@H]2CCCN2C(=O)C[C@H](N)[C@H]2CCc3cc(F)c(F)cc32)c1	nM	1	val
CS(=O)(=O)c1ccccc1-c1c[nH]c2c(=O)n(Cc3cc(F)ccc3C#N)c(N3CCC[C@@H](N)C3)nc12	8.80134	1	1	1.58	520.59	2.78168	2	8	137.87	5	5	1	0	520.169	5	37	CHEMBL4161924	CS(=O)(=O)c1ccccc1-c1c[nH]c2c(=O)n(Cc3cc(F)ccc3C#N)c(N3CCC[C@@H](N)C3)nc12	nM	1	train
CS(=O)(=O)c1ccccc1C(=O)NC[C@@H]1CCCN1C(=O)C[C@H](N)Cc1cccc(Cl)c1	7.85387	1	1	14	478.014	2.4244	2	5	109.57	8	3	0	1	477.149	3	32	CHEMBL564043	CS(=O)(=O)c1ccccc1C(=O)NC[C@@H]1CCCN1C(=O)C[C@H](N)Cc1cccc(Cl)c1	nM	1	train
CS(=O)(=O)c1ccccc1C(=O)NC[C@@H]1CCCN1C(=O)C[C@H](N)Cc1ccccc1F	7.56864	1	1	27	461.559	1.9101	2	5	109.57	8	3	0	1	461.178	3	32	CHEMBL563108	CS(=O)(=O)c1ccccc1C(=O)NC[C@@H]1CCCN1C(=O)C[C@H](N)Cc1ccccc1F	nM	1	train
CS(=O)(=O)c1ccccc1S(=O)(=O)N[C@H]1CC[C@H]([C@H](N)C(=O)N2CCCC2)C1	6.82391	1	1	150	429.564	0.4868	2	6	126.64	6	3	0	1	429.139	3	28	CHEMBL355248	CS(=O)(=O)c1ccccc1S(=O)(=O)N[C@H]1CC[C@H]([C@H](N)C(=O)N2CCCC2)C1	nM	1	train
CS(=O)(=O)c1n[nH]c2c1CN([C@H]1CO[C@H](c3cc(F)ccc3F)[C@@H](N)C1)C2	8.76955	1	1	1.7	398.435	1.2645	2	6	101.31	3	4	0	1	398.122	4	27	CHEMBL3735917	CS(=O)(=O)c1n[nH]c2c1CN([C@H]1CO[C@H](c3cc(F)ccc3F)[C@@H](N)C1)C2	nM	1	train
CS(=O)(=O)n1cc2c(n1)CN(CC(=O)N1C(=O)S/C(=C\c3ccc(F)c(F)c3)C1=O)C2	5.55752	0	1	2770	468.463	1.5477	0	9	109.65	4	4	0	1	468.037	4	31	CHEMBL5624938	CS(=O)(=O)n1cc2c(n1)CN(CC(=O)N1C(=O)S/C(=C\c3ccc(F)c(F)c3)C1=O)C2	nM	1	train
CS(=O)(=O)n1cc2c(n1)CN(CC(=O)N1C(=O)S/C(=C\c3ccc(NC(=O)c4cc(O)c(O)c(O)c4)cc3)C1=O)C2	7.4437	1	1	36	599.603	1.6386	4	13	199.44	6	5	2	0	599.078	5	41	CHEMBL5630676	CS(=O)(=O)n1cc2c(n1)CN(CC(=O)N1C(=O)S/C(=C\c3ccc(NC(=O)c4cc(O)c(O)c(O)c4)cc3)C1=O)C2	nM	1	test
CS(=O)(=O)n1cc2c(n1)CN(CC(=O)N1C(=O)S/C(=C\c3ccc(OCc4ccccc4)cc3)C1=O)C2	7.04576	1	1	90	538.607	2.8485	0	10	118.88	7	5	1	0	538.098	5	37	CHEMBL5631021	CS(=O)(=O)n1cc2c(n1)CN(CC(=O)N1C(=O)S/C(=C\c3ccc(OCc4ccccc4)cc3)C1=O)C2	nM	1	train
CS(=O)(=O)n1cc2c(n1)CN(CC(=O)N1C(=O)S/C(=C\c3ccc([N+](=O)[O-])cc3)C1=O)C2	4.82565	0	1	14940	477.48	1.1777	0	11	152.79	5	4	1	0	477.041	4	32	CHEMBL5630282	CS(=O)(=O)n1cc2c(n1)CN(CC(=O)N1C(=O)S/C(=C\c3ccc([N+](=O)[O-])cc3)C1=O)C2	nM	1	train
CS(=O)(=O)n1cc2c(n1)CN([C@@H]1C[C@H](N)C(c3cc(F)ccc3F)N(C(=O)C(F)(F)F)C1)C2	7.83863	1	1	14.5	493.458	1.5164	1	7	101.53	3	4	0	1	493.121	4	33	CHEMBL3697939	CS(=O)(=O)n1cc2c(n1)CN([C@@H]1C[C@H](N)C(c3cc(F)ccc3F)N(C(=O)C(F)(F)F)C1)C2	nM	1	val
CS(=O)(=O)n1cc2c(n1)CN([C@@H]1C[C@H](N)C(c3cc(F)ccc3F)N(CC(N)=O)C1)C2	8.36653	1	1	4.3	454.503	-0.0872	2	8	127.55	5	4	0	1	454.16	4	31	CHEMBL3694423	CS(=O)(=O)n1cc2c(n1)CN([C@@H]1C[C@H](N)C(c3cc(F)ccc3F)N(CC(N)=O)C1)C2	nM	1	val
CS(=O)(=O)n1cc2c(n1)CN([C@@H]1C[C@H](N)C(c3cc(F)ccc3F)N(CC3CC3)C1)C2	8.79588	1	1	1.6	451.543	1.8375	1	7	84.46	5	5	0	1	451.185	5	31	CHEMBL3697941	CS(=O)(=O)n1cc2c(n1)CN([C@@H]1C[C@H](N)C(c3cc(F)ccc3F)N(CC3CC3)C1)C2	nM	1	test
CS(=O)(=O)n1cc2c(n1)CN([C@@H]1C[C@H](N)C(c3cc(F)ccc3F)N(CCO)C1)C2	8.76955	1	1	1.7	441.504	0.4198	2	8	104.69	5	4	0	1	441.165	4	30	CHEMBL3697940	CS(=O)(=O)n1cc2c(n1)CN([C@@H]1C[C@H](N)C(c3cc(F)ccc3F)N(CCO)C1)C2	nM	1	val
CS(=O)(=O)n1cc2c(n1)CN([C@@H]1C[C@H](N)C(c3cc(F)ccc3F)N(Cc3cncnc3)C1)C2	8.52288	1	1	3	489.552	1.4177	1	9	110.24	5	5	0	1	489.176	5	34	CHEMBL3697946	CS(=O)(=O)n1cc2c(n1)CN([C@@H]1C[C@H](N)C(c3cc(F)ccc3F)N(Cc3cncnc3)C1)C2	nM	1	train
CS(=O)(=O)n1cc2c(n1)CN([C@@H]1C[C@H](N)[C@@H](c3cc(F)c(F)cc3F)O[C@@H]1C(F)(F)F)C2	8.40894	1	1	3.9	484.422	2.2121	1	7	90.45	3	4	0	1	484.1	4	32	CHEMBL4641763	CS(=O)(=O)n1cc2c(n1)CN([C@@H]1C[C@H](N)[C@@H](c3cc(F)c(F)cc3F)O[C@@H]1C(F)(F)F)C2	nM	1	train
CS(=O)(=O)n1cc2c(n1)CN([C@@H]1C[C@H](N)[C@@H](c3cc(F)ccc3F)O[C@@H]1C(F)(F)F)C2	8.37882	1	2	4.18	466.432	2.073	1	7	90.45	3	4	0	1	466.11	4	31	CHEMBL4646510	CS(=O)(=O)n1cc2c(n1)CN([C@@H]1C[C@H](N)[C@@H](c3cc(F)ccc3F)O[C@@H]1C(F)(F)F)C2	nM	1	train
CS(=O)(=O)n1cc2c(n1)CN([C@@H]1C[C@H](N)[C@@H](c3cc(F)ccc3F)[C@@H]3C[C@@H]31)C2	8.26761	1	1	5.4	408.474	1.8041	1	6	81.22	3	5	0	1	408.143	5	28	CHEMBL3926627	CS(=O)(=O)n1cc2c(n1)CN([C@@H]1C[C@H](N)[C@@H](c3cc(F)ccc3F)[C@@H]3C[C@@H]31)C2	nM	1	test
CS(=O)(=O)n1cc2c(n1)CN([C@@H]1C[C@H](N)[C@@H](c3cc(F)ccc3F)[C@H]3CC13)C2	8.04576	1	1	9	408.474	1.8041	1	6	81.22	3	5	0	1	408.143	5	28	CHEMBL3896302	CS(=O)(=O)n1cc2c(n1)CN([C@@H]1C[C@H](N)[C@@H](c3cc(F)ccc3F)[C@H]3CC13)C2	nM	1	train
CS(=O)(=O)n1cc2c(n1)CN([C@H]1CCO[C@H](c3cc(F)ccc3F)[C@@H](N)C1)C2	8.63827	1	1	2.3	412.462	1.5322	1	7	90.45	3	4	0	1	412.138	4	28	CHEMBL3654418	CS(=O)(=O)n1cc2c(n1)CN([C@H]1CCO[C@H](c3cc(F)ccc3F)[C@@H](N)C1)C2	nM	1	train
CS(=O)(=O)n1cc2c(n1)CN([C@H]1CCS[C@H](c3cc(F)ccc3F)[C@@H](N)C1)C2	7.84466	1	1	14.3	428.53	2.2488	1	7	81.22	3	4	0	1	428.115	4	28	CHEMBL3654427	CS(=O)(=O)n1cc2c(n1)CN([C@H]1CCS[C@H](c3cc(F)ccc3F)[C@@H](N)C1)C2	nM	1	train
CS(=O)(=O)n1cc2c(n1)CN([C@H]1CNC(c3cc(F)ccc3F)[C@@H](N)C1)C2	8.16749	1	1	6.8	397.451	0.7151	2	7	93.25	3	4	0	1	397.138	4	27	CHEMBL3694421	CS(=O)(=O)n1cc2c(n1)CN([C@H]1CNC(c3cc(F)ccc3F)[C@@H](N)C1)C2	nM	1	val
CS(=O)(=O)n1cc2c(n1)CN([C@H]1COC(c3cc(F)c(F)cc3F)[C@@H](N)C1)C2	8.65758	1	2	2.2	416.425	1.2812	1	7	90.45	3	4	0	1	416.113	4	28	CHEMBL3645491	CS(=O)(=O)n1cc2c(n1)CN([C@H]1COC(c3cc(F)c(F)cc3F)[C@@H](N)C1)C2	nM	1	test
CS(=O)(=O)n1cc2c(n1)CN([C@H]1COC(c3cc(F)ccc3F)[C@@H](N)C1)C2	8.60206	1	2	2.5	398.435	1.1421	1	7	90.45	3	4	0	1	398.122	4	27	CHEMBL3645490	CS(=O)(=O)n1cc2c(n1)CN([C@H]1COC(c3cc(F)ccc3F)[C@@H](N)C1)C2	nM	1	test
CS(=O)(=O)n1cc2c(n1)CN([C@H]1CO[C@H](c3cc(F)ccc3F)[C@@H](N)C1)C2	8.79588	1	8	1.6	398.435	1.1421	1	7	90.45	3	4	0	1	398.122	4	27	CHEMBL2105762	CS(=O)(=O)n1cc2c(n1)CN([C@H]1CO[C@H](c3cc(F)ccc3F)[C@@H](N)C1)C2	nM	1	train
CS(=O)(=O)n1cc2c(n1)CN([C@H]1CO[C@H](c3cc(F)ccc3F)[C@@H](N)[C@H]1F)C2	7.65561	1	1	22.1	416.425	1.0901	1	7	90.45	3	4	0	1	416.113	4	28	CHEMBL4640418	CS(=O)(=O)n1cc2c(n1)CN([C@H]1CO[C@H](c3cc(F)ccc3F)[C@@H](N)[C@H]1F)C2	nM	1	train
CS(=O)(=O)n1cc2c(n1)CN([C@H]1CSC(c3cc(F)cc(F)c3F)[C@@H](N)C1)C2	9.30103	1	1	0.5	432.493	1.9978	1	7	81.22	3	4	0	1	432.09	4	28	CHEMBL3644456	CS(=O)(=O)n1cc2c(n1)CN([C@H]1CSC(c3cc(F)cc(F)c3F)[C@@H](N)C1)C2	nM	1	train
CS(=O)(=O)n1cc2c(n1)CN([C@H]1CSC(c3cc(F)ccc3F)[C@@H](N)C1)C2	9.22185	1	1	0.6	414.503	1.8587	1	7	81.22	3	4	0	1	414.1	4	27	CHEMBL3644458	CS(=O)(=O)n1cc2c(n1)CN([C@H]1CSC(c3cc(F)ccc3F)[C@@H](N)C1)C2	nM	1	train
CS(=O)(=O)n1cc2c(n1)CN([C@H]1C[C@H](N)C(c3cc(F)ccc3F)N(Cc3cn[nH]c3)C1)C2	8.40894	1	1	3.9	477.541	1.3508	2	8	113.14	5	5	0	1	477.176	5	33	CHEMBL3697949	CS(=O)(=O)n1cc2c(n1)CN([C@H]1C[C@H](N)C(c3cc(F)ccc3F)N(Cc3cn[nH]c3)C1)C2	nM	1	val
CS(=O)(=O)n1cc2c(n1)CN([C@H]1C[C@H](N)C(c3cc(F)ccc3F)N(Cc3cncc4cccnc34)C1)C2	7.60906	1	1	24.6	539.612	2.5709	1	9	110.24	5	6	1	0	539.192	6	38	CHEMBL3697950	CS(=O)(=O)n1cc2c(n1)CN([C@H]1C[C@H](N)C(c3cc(F)ccc3F)N(Cc3cncc4cccnc34)C1)C2	nM	1	train
CS(=O)(=O)n1ccc2nc(N3CCC[C@@H](N)C3)n(Cc3cc(F)ccc3C#N)c(=O)c21	7.74473	1	1	18	444.492	0.99228	1	9	127.01	4	4	0	1	444.138	4	31	CHEMBL4162532	CS(=O)(=O)n1ccc2nc(N3CCC[C@@H](N)C3)n(Cc3cc(F)ccc3C#N)c(=O)c21	nM	1	train
CS(=O)(=O)n1ncc2c1CN([C@H]1CO[C@H](c3cc(F)ccc3F)[C@@H](N)C1)C2	9.1549	1	1	0.7	398.435	1.1421	1	7	90.45	3	4	0	1	398.122	4	27	CHEMBL5279910	CS(=O)(=O)n1ncc2c1CN([C@H]1CO[C@H](c3cc(F)ccc3F)[C@@H](N)C1)C2	nM	1	train
CSc1cc(F)c(C[C@@H](N)CC(=O)N2CCn3c(nnc3C(F)(F)F)C2)cc1F	6.10791	1	1	780	435.422	2.5993	1	6	77.04	5	3	0	1	435.115	3	29	CHEMBL231653	CSc1cc(F)c(C[C@@H](N)CC(=O)N2CCn3c(nnc3C(F)(F)F)C2)cc1F	nM	1	train
CSc1ccc(-c2nc3c(s2)CN(C(=O)C[C@H](N)Cc2cc(F)ccc2F)CC3)cc1	6.42022	1	1	380	459.587	4.655	1	5	59.22	6	4	0	1	459.125	4	31	CHEMBL425200	CSc1ccc(-c2nc3c(s2)CN(C(=O)C[C@H](N)Cc2cc(F)ccc2F)CC3)cc1	nM	1	train
CSc1ccc([C@H](C)[C@H](N)C(=O)N2CC[C@H](F)C2)cc1.O=C(O)C(F)(F)F	6.4437	1	1	360	410.433	3.043	2	4	83.63	4	2	0	1	410.129	2	27	CHEMBL192365	CSc1ccc([C@H](C)[C@H](N)C(=O)N2CC[C@H](F)C2)cc1.O=C(O)C(F)(F)F	nM	1	train
CSc1ccccc1N1C(=O)c2cccc(O)c2C1=O	3.64647	0	1	225700	285.324	2.9147	1	4	57.61	2	3	0	1	285.046	3	20	CHEMBL345319	CSc1ccccc1N1C(=O)c2cccc(O)c2C1=O	nM	1	train
C[C@@H](B(O)O)N1CC[C@@H](N)C1=O	8.37675	1	2	4.2	171.993	-2.0535	3	4	86.79	2	1	0	1	172.102	1	12	CHEMBL2068511	C[C@@H](B(O)O)N1CC[C@@H](N)C1=O	nM	1	train
C[C@@H](B(O)O)N1CC[C@H](N)C1=O	6.33724	1	2	460	171.993	-2.0535	3	4	86.79	2	1	0	1	172.102	1	12	CHEMBL2068512	C[C@@H](B(O)O)N1CC[C@H](N)C1=O	nM	1	train
C[C@@H](C1CCC(N(C)C(=O)C2CC2)CC1)[C@H](N)C(=O)N1CC[C@H](F)C1.Cl	7.67778	1	2	21	389.943	2.3692	1	3	66.64	5	3	0	1	389.225	3	26	CHEMBL392825	C[C@@H](C1CCC(N(C)C(=O)C2CC2)CC1)[C@H](N)C(=O)N1CC[C@H](F)C1.Cl	nM	1	val
C[C@@H](C1CCC(N(C)C(=O)c2cccc(F)c2)CC1)[C@H](N)C(=O)N1CC[C@H](F)C1.Cl	7.65758	1	2	22	443.966	3.4121	1	3	66.64	5	3	0	1	443.215	3	30	CHEMBL245379	C[C@@H](C1CCC(N(C)C(=O)c2cccc(F)c2)CC1)[C@H](N)C(=O)N1CC[C@H](F)C1.Cl	nM	1	train
C[C@@H](C1CCC(NS(=O)(=O)c2ccc(F)cc2F)CC1)[C@H](N)C(=O)N1CC[C@H](F)C1.Cl	6.33724	1	2	460	483.984	2.7575	2	4	92.5	6	3	0	1	483.157	3	31	CHEMBL246372	C[C@@H](C1CCC(NS(=O)(=O)c2ccc(F)cc2F)CC1)[C@H](N)C(=O)N1CC[C@H](F)C1.Cl	nM	1	train
C[C@@H](C1CCC(NS(=O)(=O)c2ccc(OC(F)(F)F)cc2)CC1)[C@H](N)C(=O)N1CC[C@H](F)C1.Cl	6.35655	1	2	440	532	3.3779	2	5	101.73	7	3	1	0	531.158	3	34	CHEMBL246373	C[C@@H](C1CCC(NS(=O)(=O)c2ccc(OC(F)(F)F)cc2)CC1)[C@H](N)C(=O)N1CC[C@H](F)C1.Cl	nM	1	train
C[C@@H](C1CCC(c2ccc(F)cc2)CC1)[C@H](N)C(=O)N1CC[C@](C)(F)C1	7.92082	1	2	12	364.48	4.0234	1	2	46.33	4	3	0	1	364.233	3	26	CHEMBL392524	C[C@@H](C1CCC(c2ccc(F)cc2)CC1)[C@H](N)C(=O)N1CC[C@](C)(F)C1	nM	1	train
C[C@@H](C1CCC(c2cccc3ncnn23)CC1)[C@H](N)C(=O)N1CCC(F)(F)C1	8.82391	1	2	1.5	391.466	2.8341	1	5	76.52	4	4	0	1	391.218	4	28	CHEMBL237152	C[C@@H](C1CCC(c2cccc3ncnn23)CC1)[C@H](N)C(=O)N1CCC(F)(F)C1	nM	1	test
C[C@@H](C1CCC(c2cccnc2)CC1)[C@H](N)C(=O)N1CCC(F)(F)C1	8.33724	1	2	4.6	351.441	3.1864	1	3	59.22	4	3	0	1	351.212	3	25	CHEMBL237151	C[C@@H](C1CCC(c2cccnc2)CC1)[C@H](N)C(=O)N1CCC(F)(F)C1	nM	1	train
C[C@@H](CC(=O)N1CCc2ccccc2C1)NCC(=O)N1CCC[C@H]1C#N	7.26761	1	1	54	354.454	1.45408	1	4	76.44	5	3	0	1	354.206	3	26	CHEMBL425585	C[C@@H](CC(=O)N1CCc2ccccc2C1)NCC(=O)N1CCC[C@H]1C#N	nM	1	val
C[C@@H](CC(=O)NC(C)(C)c1ccccc1)NCC(=O)N1CCC[C@H]1C#N	7.37675	1	1	42	356.47	1.92068	2	4	85.23	7	2	0	1	356.221	2	26	CHEMBL217245	C[C@@H](CC(=O)NC(C)(C)c1ccccc1)NCC(=O)N1CCC[C@H]1C#N	nM	1	train
C[C@@H](C[C@H](N)C(=O)N1CCCCC1)NCc1ccc(Cl)cc1	3.48812	0	1	325000	323.868	2.548	2	3	58.36	6	2	0	1	323.176	2	22	CHEMBL215299	C[C@@H](C[C@H](N)C(=O)N1CCCCC1)NCc1ccc(Cl)cc1	nM	1	train
C[C@@H](N)C(=O)N1CCC[C@H]1B(O)O	9.09691	1	2	0.8	186.02	-1.6634	3	4	86.79	2	1	0	1	186.118	1	13	CHEMBL196120	C[C@@H](N)C(=O)N1CCC[C@H]1B(O)O	nM	1	train
C[C@@H](O)[C@H](N)C(=O)N1CCCC1	4.00877	0	1	98000	172.228	-0.6831	2	3	66.56	2	1	0	1	172.121	1	12	CHEMBL459438	C[C@@H](O)[C@H](N)C(=O)N1CCCC1	nM	1	train
C[C@@H](O)[C@H](N)C(=O)N1CCC[C@H]1B(O)O	6.72125	1	1	190	216.046	-2.3025	4	5	107.02	3	1	0	1	216.128	1	15	CHEMBL1790478	C[C@@H](O)[C@H](N)C(=O)N1CCC[C@H]1B(O)O	nM	1	train
C[C@@H](Oc1ccc(CNC(=O)[C@@H]2CCCN2C(=O)CC(N)Cc2ccccc2F)cc1)C(=O)O.O=C(O)C(F)(F)F	7.08619	1	1	82	585.551	2.8782	4	6	159.26	10	3	1	0	585.21	3	41	CHEMBL187963	C[C@@H](Oc1ccc(CNC(=O)[C@@H]2CCCN2C(=O)CC(N)Cc2ccccc2F)cc1)C(=O)O.O=C(O)C(F)(F)F	nM	1	train
C[C@@H](c1cc(F)cc(F)c1)[C@H](N)C(=O)N1CC[C@H](F)C1.O=C(O)C(F)(F)F	5.4318	0	1	3700	400.319	2.5993	2	3	83.63	3	2	0	1	400.122	2	27	CHEMBL195270	C[C@@H](c1cc(F)cc(F)c1)[C@H](N)C(=O)N1CC[C@H](F)C1.O=C(O)C(F)(F)F	nM	1	train
C[C@@H](c1ccc(-c2cc(Br)c(=O)n(C)c2)cc1)[C@H](N)C(=O)N1CC[C@H](F)C1.O=C(O)C(F)(F)F	7.16115	1	1	69	550.347	3.4493	2	5	105.63	4	3	1	0	549.089	3	34	CHEMBL383651	C[C@@H](c1ccc(-c2cc(Br)c(=O)n(C)c2)cc1)[C@H](N)C(=O)N1CC[C@H](F)C1.O=C(O)C(F)(F)F	nM	1	train
C[C@@H](c1ccc(-c2cc(F)c(=O)n(C)c2)cc1)[C@H](N)C(=O)N1CC[C@H](F)C1.O=C(O)C(F)(F)F	7.3098	1	1	49	489.441	2.8259	2	5	105.63	4	3	0	1	489.169	3	34	CHEMBL203736	C[C@@H](c1ccc(-c2cc(F)c(=O)n(C)c2)cc1)[C@H](N)C(=O)N1CC[C@H](F)C1.O=C(O)C(F)(F)F	nM	1	train
C[C@@H](c1ccc(-c2cc(F)cc(F)c2)cc1)[C@H](N)C(=O)N1CC[C@H](F)C1.O=C(O)C(F)(F)F	6.61979	1	1	240	476.417	4.2663	2	3	83.63	4	3	0	1	476.153	3	33	CHEMBL191812	C[C@@H](c1ccc(-c2cc(F)cc(F)c2)cc1)[C@H](N)C(=O)N1CC[C@H](F)C1.O=C(O)C(F)(F)F	nM	1	train
C[C@@H](c1ccc(-c2cc(F)ccc2F)cc1)[C@H](N)C(=O)N1CC[C@H](F)C1.O=C(O)C(F)(F)F	6.82391	1	1	150	476.417	4.2663	2	3	83.63	4	3	0	1	476.153	3	33	CHEMBL278729	C[C@@H](c1ccc(-c2cc(F)ccc2F)cc1)[C@H](N)C(=O)N1CC[C@H](F)C1.O=C(O)C(F)(F)F	nM	1	train
C[C@@H](c1ccc(-c2ccc(=O)n(-c3ccc(F)cc3)c2)cc1)[C@H](N)C(=O)N1CC[C@H](F)C1.O=C(O)C(F)(F)F	6.64016	1	1	229	551.512	4.2781	2	5	105.63	5	4	1	0	551.184	4	39	CHEMBL206172	C[C@@H](c1ccc(-c2ccc(=O)n(-c3ccc(F)cc3)c2)cc1)[C@H](N)C(=O)N1CC[C@H](F)C1.O=C(O)C(F)(F)F	nM	1	train
C[C@@H](c1ccc(-c2ccc(=O)n(C)c2)cc1)[C@H](N)C(=O)N1CC(F)C1.O=C(O)C(F)(F)F	7.50864	1	1	31	457.424	2.2967	2	5	105.63	4	3	0	1	457.162	3	32	CHEMBL378597	C[C@@H](c1ccc(-c2ccc(=O)n(C)c2)cc1)[C@H](N)C(=O)N1CC(F)C1.O=C(O)C(F)(F)F	nM	1	train
C[C@@H](c1ccc(-c2ccc(=O)n(C)c2)cc1)[C@H](N)C(=O)N1CCC(F)(F)C1.O=C(O)C(F)(F)F	7.58503	1	1	26	489.441	2.984	2	5	105.63	4	3	0	1	489.169	3	34	CHEMBL206501	C[C@@H](c1ccc(-c2ccc(=O)n(C)c2)cc1)[C@H](N)C(=O)N1CCC(F)(F)C1.O=C(O)C(F)(F)F	nM	1	train
C[C@@H](c1ccc(-c2ccc(=O)n(C)c2)cc1)[C@H](N)C(=O)N1CCC(F)CC1.O=C(O)C(F)(F)F	5.95861	0	1	1100	485.478	3.0769	2	5	105.63	4	3	0	1	485.194	3	34	CHEMBL202634	C[C@@H](c1ccc(-c2ccc(=O)n(C)c2)cc1)[C@H](N)C(=O)N1CCC(F)CC1.O=C(O)C(F)(F)F	nM	1	train
C[C@@H](c1ccc(-c2ccc(=O)n(C)c2)cc1)[C@H](N)C(=O)N1CCCC1.O=C(O)C(F)(F)F	7.31876	1	1	48	453.461	2.7388	2	5	105.63	4	3	0	1	453.188	3	32	CHEMBL203379	C[C@@H](c1ccc(-c2ccc(=O)n(C)c2)cc1)[C@H](N)C(=O)N1CCCC1.O=C(O)C(F)(F)F	nM	1	train
C[C@@H](c1ccc(-c2ccc(=O)n(C)c2)cc1)[C@H](N)C(=O)N1CCSC1.O=C(O)C(F)(F)F	7.58503	1	1	26	471.501	2.6493	2	6	105.63	4	3	0	1	471.144	3	32	CHEMBL377724	C[C@@H](c1ccc(-c2ccc(=O)n(C)c2)cc1)[C@H](N)C(=O)N1CCSC1.O=C(O)C(F)(F)F	nM	1	train
C[C@@H](c1ccc(-c2ccc(=O)n(C)c2)cc1)[C@H](N)C(=O)N1CC[C@H](F)C1.O=C(O)C(F)(F)F	7.46852	1	1	34	471.451	2.6868	2	5	105.63	4	3	0	1	471.178	3	33	CHEMBL206383	C[C@@H](c1ccc(-c2ccc(=O)n(C)c2)cc1)[C@H](N)C(=O)N1CC[C@H](F)C1.O=C(O)C(F)(F)F	nM	1	train
C[C@@H](c1ccc(-c2ccc(=O)n(C)c2F)cc1)[C@H](N)C(=O)N1CC[C@H](F)C1.O=C(O)C(F)(F)F	7.5376	1	1	29	489.441	2.8259	2	5	105.63	4	3	0	1	489.169	3	34	CHEMBL205872	C[C@@H](c1ccc(-c2ccc(=O)n(C)c2F)cc1)[C@H](N)C(=O)N1CC[C@H](F)C1.O=C(O)C(F)(F)F	nM	1	train
C[C@@H](c1ccc(-c2ccc(=O)n(CC3CC3)c2)cc1)[C@H](N)C(=O)N1CC[C@H](F)C1.O=C(O)C(F)(F)F	6.93181	1	1	117	511.516	3.5598	2	5	105.63	6	4	1	0	511.209	4	36	CHEMBL383323	C[C@@H](c1ccc(-c2ccc(=O)n(CC3CC3)c2)cc1)[C@H](N)C(=O)N1CC[C@H](F)C1.O=C(O)C(F)(F)F	nM	1	train
C[C@@H](c1ccc(-c2ccc(C(=O)O)cc2)cc1)[C@H](N)C(=O)N1CC[C@H](F)C1.O=C(O)C(F)(F)F	6.4318	1	1	370	484.446	3.6863	3	4	120.93	5	3	0	1	484.162	3	34	CHEMBL191906	C[C@@H](c1ccc(-c2ccc(C(=O)O)cc2)cc1)[C@H](N)C(=O)N1CC[C@H](F)C1.O=C(O)C(F)(F)F	nM	1	train
C[C@@H](c1ccc(-c2ccc(C(F)(F)F)cc2)cc1)[C@H](N)C(=O)N1CC[C@H](F)C1.O=C(O)C(F)(F)F	6.29243	1	1	510	508.434	5.0069	2	3	83.63	4	3	2	0	508.16	3	35	CHEMBL192980	C[C@@H](c1ccc(-c2ccc(C(F)(F)F)cc2)cc1)[C@H](N)C(=O)N1CC[C@H](F)C1.O=C(O)C(F)(F)F	nM	1	train
C[C@@H](c1ccc(-c2ccc(F)c(F)c2)cc1)[C@H](N)C(=O)N1CC[C@H](F)C1.O=C(O)C(F)(F)F	7.22185	1	1	60	476.417	4.2663	2	3	83.63	4	3	0	1	476.153	3	33	CHEMBL195173	C[C@@H](c1ccc(-c2ccc(F)c(F)c2)cc1)[C@H](N)C(=O)N1CC[C@H](F)C1.O=C(O)C(F)(F)F	nM	1	train
C[C@@H](c1ccc(-c2ccc(F)cc2)cc1)[C@H](N)C(=O)N1CC[C@H](F)C1	10.1938	1	2	0.064	344.405	3.4939	1	2	46.33	4	3	0	1	344.17	3	25	CHEMBL237336	C[C@@H](c1ccc(-c2ccc(F)cc2)cc1)[C@H](N)C(=O)N1CC[C@H](F)C1	nM	1	train
C[C@@H](c1ccc(-c2ccc(F)cc2)cc1)[C@H](N)C(=O)N1CC[C@H](F)C1.O=C(O)C(F)(F)F	7.19382	1	3	64	458.427	4.1272	2	3	83.63	4	3	0	1	458.163	3	32	CHEMBL189881	C[C@@H](c1ccc(-c2ccc(F)cc2)cc1)[C@H](N)C(=O)N1CC[C@H](F)C1.O=C(O)C(F)(F)F	nM	1	train
C[C@@H](c1ccc(-c2ccc(F)cc2F)cc1)[C@H](N)C(=O)N1CC[C@H](F)C1.O=C(O)C(F)(F)F	7.4318	1	1	37	476.417	4.2663	2	3	83.63	4	3	0	1	476.153	3	33	CHEMBL363584	C[C@@H](c1ccc(-c2ccc(F)cc2F)cc1)[C@H](N)C(=O)N1CC[C@H](F)C1.O=C(O)C(F)(F)F	nM	1	train
C[C@@H](c1ccc(-c2ccc(NS(C)(=O)=O)cc2)cc1)[C@H](N)C(=O)N1CC[C@H](F)C1.O=C(O)C(F)(F)F	6.14874	1	1	710	533.544	3.3596	3	5	129.8	6	3	1	0	533.161	3	36	CHEMBL193887	C[C@@H](c1ccc(-c2ccc(NS(C)(=O)=O)cc2)cc1)[C@H](N)C(=O)N1CC[C@H](F)C1.O=C(O)C(F)(F)F	nM	1	train
C[C@@H](c1ccc(-c2ccc(O)nc2)cc1)[C@H](N)C(=O)N1CC[C@H](F)C1.O=C(O)C(F)(F)F	7.60206	1	1	25	457.424	3.0887	3	5	116.75	4	3	0	1	457.162	3	32	CHEMBL381145	C[C@@H](c1ccc(-c2ccc(O)nc2)cc1)[C@H](N)C(=O)N1CC[C@H](F)C1.O=C(O)C(F)(F)F	nM	1	train
C[C@@H](c1ccc(-c2ccc(S(C)(=O)=O)cc2)cc1)[C@H](N)C(=O)N1CC[C@H](F)C1.O=C(O)C(F)(F)F	6.37675	1	1	420	518.529	3.3916	2	5	117.77	5	3	1	0	518.15	3	35	CHEMBL194437	C[C@@H](c1ccc(-c2ccc(S(C)(=O)=O)cc2)cc1)[C@H](N)C(=O)N1CC[C@H](F)C1.O=C(O)C(F)(F)F	nM	1	train
C[C@@H](c1ccc(-c2cccc(-c3c[nH]c(O)n3)c2)cc1)[C@H](N)C(=O)N1CC[C@H](F)C1.O=C(O)C(F)(F)F	6.95861	1	1	110	522.499	4.0838	4	5	132.54	5	4	1	0	522.189	4	37	CHEMBL364057	C[C@@H](c1ccc(-c2cccc(-c3c[nH]c(O)n3)c2)cc1)[C@H](N)C(=O)N1CC[C@H](F)C1.O=C(O)C(F)(F)F	nM	1	train
C[C@@H](c1ccc(-c2cccc(-c3n[nH]c(O)n3)c2)cc1)[C@H](N)C(=O)N1CC[C@H](F)C1.O=C(O)C(F)(F)F	7.02228	1	1	95	523.487	3.4788	4	6	145.43	5	4	1	0	523.184	4	37	CHEMBL195905	C[C@@H](c1ccc(-c2cccc(-c3n[nH]c(O)n3)c2)cc1)[C@H](N)C(=O)N1CC[C@H](F)C1.O=C(O)C(F)(F)F	nM	1	train
C[C@@H](c1ccc(-c2cccc(-c3nc[nH]n3)c2)cc1)[C@H](N)C(=O)N1CC[C@H](F)C1.O=C(O)C(F)(F)F	7.00877	1	1	98	507.488	3.7732	3	5	125.2	5	4	1	0	507.189	4	36	CHEMBL190979	C[C@@H](c1ccc(-c2cccc(-c3nc[nH]n3)c2)cc1)[C@H](N)C(=O)N1CC[C@H](F)C1.O=C(O)C(F)(F)F	nM	1	train
C[C@@H](c1ccc(-c2cccc(-c3nn[nH]n3)c2)cc1)[C@H](N)C(=O)N1CC[C@H](F)C1.O=C(O)C(F)(F)F	8.22185	1	1	6	508.476	3.1682	3	6	138.09	5	4	1	0	508.185	4	36	CHEMBL195378	C[C@@H](c1ccc(-c2cccc(-c3nn[nH]n3)c2)cc1)[C@H](N)C(=O)N1CC[C@H](F)C1.O=C(O)C(F)(F)F	nM	1	train
C[C@@H](c1ccc(-c2cccc(-c3nnco3)c2)cc1)[C@H](N)C(=O)N1CC[C@H](F)C1.O=C(O)C(F)(F)F	7.16115	1	1	69	508.472	4.0381	2	6	122.55	5	4	1	0	508.173	4	36	CHEMBL195667	C[C@@H](c1ccc(-c2cccc(-c3nnco3)c2)cc1)[C@H](N)C(=O)N1CC[C@H](F)C1.O=C(O)C(F)(F)F	nM	1	train
C[C@@H](c1ccc(-c2cccc(-c3noc(C4CC4)n3)c2)cc1)[C@H](N)C(=O)N1CC[C@H](F)C1.O=C(O)C(F)(F)F	6.85387	1	1	140	548.537	4.9155	2	6	122.55	6	5	1	0	548.205	5	39	CHEMBL370033	C[C@@H](c1ccc(-c2cccc(-c3noc(C4CC4)n3)c2)cc1)[C@H](N)C(=O)N1CC[C@H](F)C1.O=C(O)C(F)(F)F	nM	1	val
C[C@@H](c1ccc(-c2cccc(-c3noc(O)n3)c2)cc1)[C@H](N)C(=O)N1CC[C@H](F)C1.O=C(O)C(F)(F)F	8.52288	1	1	3	524.471	3.7437	3	7	142.78	5	4	1	0	524.168	4	37	CHEMBL370072	C[C@@H](c1ccc(-c2cccc(-c3noc(O)n3)c2)cc1)[C@H](N)C(=O)N1CC[C@H](F)C1.O=C(O)C(F)(F)F	nM	1	train
C[C@@H](c1ccc(-c2cccc(-n3cnnn3)c2)cc1)[C@H](N)C(=O)N1CC[C@H](F)C1.O=C(O)C(F)(F)F	6.85387	1	1	140	508.476	2.9638	2	7	127.23	5	4	1	0	508.185	4	36	CHEMBL195739	C[C@@H](c1ccc(-c2cccc(-n3cnnn3)c2)cc1)[C@H](N)C(=O)N1CC[C@H](F)C1.O=C(O)C(F)(F)F	nM	1	train
C[C@@H](c1ccc(-c2cccc(C(=O)O)c2)cc1)[C@H](N)C(=O)N1CC[C@H](F)C1.O=C(O)C(F)(F)F	7.25181	1	1	56	484.446	3.6863	3	4	120.93	5	3	0	1	484.162	3	34	CHEMBL195755	C[C@@H](c1ccc(-c2cccc(C(=O)O)c2)cc1)[C@H](N)C(=O)N1CC[C@H](F)C1.O=C(O)C(F)(F)F	nM	1	train
C[C@@H](c1ccc(-c2cccc(C(N)=O)c2)cc1)[C@H](N)C(=O)N1CC[C@H](F)C1	7	1	1	100	369.44	2.4537	2	3	89.42	5	3	0	1	369.185	3	27	CHEMBL452290	C[C@@H](c1ccc(-c2cccc(C(N)=O)c2)cc1)[C@H](N)C(=O)N1CC[C@H](F)C1	nM	1	train
C[C@@H](c1ccc(-c2cccc(C(N)=O)c2)cc1)[C@H](N)C(=O)N1CC[C@H](F)C1.O=C(O)C(F)(F)F	7	1	1	100	483.462	3.087	3	4	126.72	5	3	0	1	483.178	3	34	CHEMBL192421	C[C@@H](c1ccc(-c2cccc(C(N)=O)c2)cc1)[C@H](N)C(=O)N1CC[C@H](F)C1.O=C(O)C(F)(F)F	nM	1	train
C[C@@H](c1ccc(-c2cccc(NS(=O)(=O)C(F)(F)F)c2)cc1)[C@H](N)C(=O)N1CC[C@H](F)C1.O=C(O)C(F)(F)F	7.56864	1	1	27	587.514	4.2496	3	5	129.8	6	3	1	0	587.132	3	39	CHEMBL192117	C[C@@H](c1ccc(-c2cccc(NS(=O)(=O)C(F)(F)F)c2)cc1)[C@H](N)C(=O)N1CC[C@H](F)C1.O=C(O)C(F)(F)F	nM	1	train
C[C@@H](c1ccc(-c2cccc(NS(C)(=O)=O)c2)cc1)[C@H](N)C(=O)N1CC[C@H](F)C1.O=C(O)C(F)(F)F	6.82391	1	1	150	533.544	3.3596	3	5	129.8	6	3	1	0	533.161	3	36	CHEMBL263326	C[C@@H](c1ccc(-c2cccc(NS(C)(=O)=O)c2)cc1)[C@H](N)C(=O)N1CC[C@H](F)C1.O=C(O)C(F)(F)F	nM	1	train
C[C@@H](c1ccc(-c2cccc(S(C)(=O)=O)c2)cc1)[C@H](N)C(=O)N1CC[C@H](F)C1.O=C(O)C(F)(F)F	6.95861	1	1	110	518.529	3.3916	2	5	117.77	5	3	1	0	518.15	3	35	CHEMBL365780	C[C@@H](c1ccc(-c2cccc(S(C)(=O)=O)c2)cc1)[C@H](N)C(=O)N1CC[C@H](F)C1.O=C(O)C(F)(F)F	nM	1	train
C[C@@H](c1ccc(-c2cccc(S(N)(=O)=O)c2)cc1)[C@H](N)C(=O)N1CC[C@H](F)C1.O=C(O)C(F)(F)F	6.85387	1	1	140	519.517	2.6355	3	5	143.79	5	3	1	0	519.145	3	35	CHEMBL366031	C[C@@H](c1ccc(-c2cccc(S(N)(=O)=O)c2)cc1)[C@H](N)C(=O)N1CC[C@H](F)C1.O=C(O)C(F)(F)F	nM	1	train
C[C@@H](c1ccc(-c2ccccc2)c(F)c1)[C@H](N)C(=O)N1CC[C@H](F)C1.O=C(O)C(F)(F)F	5.69897	0	1	2000	458.427	4.1272	2	3	83.63	4	3	0	1	458.163	3	32	CHEMBL365996	C[C@@H](c1ccc(-c2ccccc2)c(F)c1)[C@H](N)C(=O)N1CC[C@H](F)C1.O=C(O)C(F)(F)F	nM	1	train
C[C@@H](c1ccc(-c2ccccc2)cc1)[C@H](N)C(=O)N1CC[C@H](F)C1.O=C(O)C(F)(F)F	6.92082	1	1	120	440.437	3.9881	2	3	83.63	4	3	0	1	440.172	3	31	CHEMBL191933	C[C@@H](c1ccc(-c2ccccc2)cc1)[C@H](N)C(=O)N1CC[C@H](F)C1.O=C(O)C(F)(F)F	nM	1	train
C[C@@H](c1ccc(-c2ccccc2C(F)(F)F)cc1)[C@H](N)C(=O)N1CC[C@H](F)C1.O=C(O)C(F)(F)F	6.88606	1	1	130	508.434	5.0069	2	3	83.63	4	3	2	0	508.16	3	35	CHEMBL425375	C[C@@H](c1ccc(-c2ccccc2C(F)(F)F)cc1)[C@H](N)C(=O)N1CC[C@H](F)C1.O=C(O)C(F)(F)F	nM	1	train
C[C@@H](c1ccc(-c2ccccc2Cl)cc1)[C@H](N)C(=O)N1CC[C@H](F)C1.O=C(O)C(F)(F)F	7.0655	1	1	86	474.882	4.6415	2	3	83.63	4	3	0	1	474.133	3	32	CHEMBL191769	C[C@@H](c1ccc(-c2ccccc2Cl)cc1)[C@H](N)C(=O)N1CC[C@H](F)C1.O=C(O)C(F)(F)F	nM	1	train
C[C@@H](c1ccc(-c2ccccc2F)cc1)[C@H](N)C(=O)N1CC[C@H](F)C1.O=C(O)C(F)(F)F	7	1	1	100	458.427	4.1272	2	3	83.63	4	3	0	1	458.163	3	32	CHEMBL370240	C[C@@H](c1ccc(-c2ccccc2F)cc1)[C@H](N)C(=O)N1CC[C@H](F)C1.O=C(O)C(F)(F)F	nM	1	train
C[C@@H](c1ccc(-c2ccccn2)cc1)[C@H](N)C(=O)N1CC[C@H](F)C1.O=C(O)C(F)(F)F	6.61979	1	1	240	441.425	3.3831	2	4	96.52	4	3	0	1	441.168	3	31	CHEMBL191858	C[C@@H](c1ccc(-c2ccccn2)cc1)[C@H](N)C(=O)N1CC[C@H](F)C1.O=C(O)C(F)(F)F	nM	1	train
C[C@@H](c1ccc(-c2cccnc2)cc1)[C@H](N)C(=O)N1CC[C@H](F)C1.O=C(O)C(F)(F)F	6.95861	1	1	110	441.425	3.3831	2	4	96.52	4	3	0	1	441.168	3	31	CHEMBL195205	C[C@@H](c1ccc(-c2cccnc2)cc1)[C@H](N)C(=O)N1CC[C@H](F)C1.O=C(O)C(F)(F)F	nM	1	train
C[C@@H](c1ccc(-c2ccncc2)cc1)[C@H](N)C(=O)N1CC[C@H](F)C1	6.95861	1	1	110	327.403	2.7498	1	3	59.22	4	3	0	1	327.175	3	24	CHEMBL442673	C[C@@H](c1ccc(-c2ccncc2)cc1)[C@H](N)C(=O)N1CC[C@H](F)C1	nM	1	train
C[C@@H](c1ccc(-c2ccncc2)cc1)[C@H](N)C(=O)N1CC[C@H](F)C1.O=C(O)C(F)(F)F	6.95861	1	1	110	441.425	3.3831	2	4	96.52	4	3	0	1	441.168	3	31	CHEMBL371846	C[C@@H](c1ccc(-c2ccncc2)cc1)[C@H](N)C(=O)N1CC[C@H](F)C1.O=C(O)C(F)(F)F	nM	1	train
C[C@@H](c1ccc(-c2ccncc2Cl)cc1)[C@H](N)C(=O)N1CC[C@H](F)C1	7.14874	1	1	71	361.848	3.4032	1	3	59.22	4	3	0	1	361.136	3	25	CHEMBL512895	C[C@@H](c1ccc(-c2ccncc2Cl)cc1)[C@H](N)C(=O)N1CC[C@H](F)C1	nM	1	train
C[C@@H](c1ccc(-c2cn(C)c(=O)c(Cl)c2F)cc1)[C@H](N)C(=O)N1CC[C@H](F)C1.O=C(O)C(F)(F)F	7.4318	1	1	37	523.886	3.4793	2	5	105.63	4	3	1	0	523.13	3	35	CHEMBL203267	C[C@@H](c1ccc(-c2cn(C)c(=O)c(Cl)c2F)cc1)[C@H](N)C(=O)N1CC[C@H](F)C1.O=C(O)C(F)(F)F	nM	1	train
C[C@@H](c1ccc(-c2cn(C)c(=O)cc2CO)cc1)[C@H](N)C(=O)N1CC[C@H](F)C1.O=C(O)C(F)(F)F	7.42022	1	1	38	501.477	2.1791	3	6	125.86	5	3	1	0	501.189	3	35	CHEMBL203169	C[C@@H](c1ccc(-c2cn(C)c(=O)cc2CO)cc1)[C@H](N)C(=O)N1CC[C@H](F)C1.O=C(O)C(F)(F)F	nM	1	train
C[C@@H](c1ccc(-c2cn(C)c(=O)cc2F)cc1)[C@H](N)C(=O)N1CC[C@H](F)C1.O=C(O)C(F)(F)F	7.21467	1	1	61	489.441	2.8259	2	5	105.63	4	3	0	1	489.169	3	34	CHEMBL424687	C[C@@H](c1ccc(-c2cn(C)c(=O)cc2F)cc1)[C@H](N)C(=O)N1CC[C@H](F)C1.O=C(O)C(F)(F)F	nM	1	train
C[C@@H](c1ccc(-c2cncnc2)cc1)[C@H](N)C(=O)N1CC[C@H](F)C1.O=C(O)C(F)(F)F	6.23657	1	1	580	442.413	2.7781	2	5	109.41	4	3	0	1	442.163	3	31	CHEMBL192449	C[C@@H](c1ccc(-c2cncnc2)cc1)[C@H](N)C(=O)N1CC[C@H](F)C1.O=C(O)C(F)(F)F	nM	1	train
C[C@@H](c1ccc(-c2nccs2)cc1)[C@H](N)C(=O)N1CC[C@H](F)C1.O=C(O)C(F)(F)F	5.82391	0	1	1500	447.454	3.4446	2	5	96.52	4	3	0	1	447.124	3	30	CHEMBL192396	C[C@@H](c1ccc(-c2nccs2)cc1)[C@H](N)C(=O)N1CC[C@H](F)C1.O=C(O)C(F)(F)F	nM	1	train
C[C@@H](c1ccc(Br)cc1)[C@H](N)C(=O)N1CC[C@H](F)C1	6.61083	1	1	245	329.213	2.4503	1	2	46.33	3	2	0	1	328.059	2	19	CHEMBL472124	C[C@@H](c1ccc(Br)cc1)[C@H](N)C(=O)N1CC[C@H](F)C1	nM	1	train
C[C@@H](c1ccc(Br)cc1)[C@H](N)C(=O)N1CC[C@H](F)C1.O=C(O)C(F)(F)F	6.60206	1	1	250	443.235	3.0836	2	3	83.63	3	2	0	1	442.052	2	26	CHEMBL191354	C[C@@H](c1ccc(Br)cc1)[C@H](N)C(=O)N1CC[C@H](F)C1.O=C(O)C(F)(F)F	nM	1	train
C[C@@H](c1ccc(C(=O)[n+]2ccc[nH]2)cc1)[C@H](N)C(=O)N1CC[C@H](F)C1.O=C([O-])C(F)(F)F	5.76955	0	1	1700	458.412	0.2905	2	5	123.2	4	3	0	1	458.158	3	32	CHEMBL552788	C[C@@H](c1ccc(C(=O)[n+]2ccc[nH]2)cc1)[C@H](N)C(=O)N1CC[C@H](F)C1.O=C([O-])C(F)(F)F	nM	1	train
C[C@@H](c1ccc(C(F)(F)F)cc1)[C@H](N)C(=O)N1CC[C@H](F)C1.O=C(O)C(F)(F)F	6.22185	1	1	600	432.336	3.3399	2	3	83.63	3	2	0	1	432.128	2	29	CHEMBL194489	C[C@@H](c1ccc(C(F)(F)F)cc1)[C@H](N)C(=O)N1CC[C@H](F)C1.O=C(O)C(F)(F)F	nM	1	train
C[C@@H](c1ccc(Cl)cc1)[C@H](N)C(=O)N1CC[C@H](F)C1.O=C(O)C(F)(F)F	6.76955	1	1	170	398.784	2.9745	2	3	83.63	3	2	0	1	398.102	2	26	CHEMBL190454	C[C@@H](c1ccc(Cl)cc1)[C@H](N)C(=O)N1CC[C@H](F)C1.O=C(O)C(F)(F)F	nM	1	train
C[C@@H](c1ccc(Cl)cc1F)[C@H](N)C(=O)N1CC[C@H](F)C1.O=C(O)C(F)(F)F	6.31876	1	1	480	416.774	3.1136	2	3	83.63	3	2	0	1	416.093	2	27	CHEMBL370734	C[C@@H](c1ccc(Cl)cc1F)[C@H](N)C(=O)N1CC[C@H](F)C1.O=C(O)C(F)(F)F	nM	1	train
C[C@@H](c1ccc(F)c(Cl)c1)[C@H](N)C(=O)N1CC[C@H](F)C1.O=C(O)C(F)(F)F	5.55284	0	1	2800	416.774	3.1136	2	3	83.63	3	2	0	1	416.093	2	27	CHEMBL364093	C[C@@H](c1ccc(F)c(Cl)c1)[C@H](N)C(=O)N1CC[C@H](F)C1.O=C(O)C(F)(F)F	nM	1	train
C[C@@H](c1ccc(F)c(F)c1)[C@H](N)C(=O)N1CC[C@H](F)C1.O=C(O)C(F)(F)F	5.95861	0	1	1100	400.319	2.5993	2	3	83.63	3	2	0	1	400.122	2	27	CHEMBL366173	C[C@@H](c1ccc(F)c(F)c1)[C@H](N)C(=O)N1CC[C@H](F)C1.O=C(O)C(F)(F)F	nM	1	train
C[C@@H](c1ccc(F)cc1)[C@H](N)C(=O)N1CC[C@H](F)C1.O=C(O)C(F)(F)F	6.55284	1	1	280	382.329	2.4602	2	3	83.63	3	2	0	1	382.132	2	26	CHEMBL365575	C[C@@H](c1ccc(F)cc1)[C@H](N)C(=O)N1CC[C@H](F)C1.O=C(O)C(F)(F)F	nM	1	train
C[C@@H](c1ccc(F)cc1C(F)(F)F)[C@H](N)C(=O)N1CC[C@H](F)C1.O=C(O)C(F)(F)F	4.26761	0	1	54000	450.326	3.479	2	3	83.63	3	2	0	1	450.119	2	30	CHEMBL191652	C[C@@H](c1ccc(F)cc1C(F)(F)F)[C@H](N)C(=O)N1CC[C@H](F)C1.O=C(O)C(F)(F)F	nM	1	train
C[C@@H](c1ccc(F)cc1Cl)[C@H](N)C(=O)N1CC[C@H](F)C1.O=C(O)C(F)(F)F	5.37675	0	1	4200	416.774	3.1136	2	3	83.63	3	2	0	1	416.093	2	27	CHEMBL195862	C[C@@H](c1ccc(F)cc1Cl)[C@H](N)C(=O)N1CC[C@H](F)C1.O=C(O)C(F)(F)F	nM	1	train
C[C@@H](c1ccc(N(C)C(=O)c2ccc(F)cc2)cc1)[C@H](N)C(=O)N1CC[C@H](F)C1.O=C(O)C(F)(F)F	6.52288	1	1	300	515.479	3.7368	2	4	103.94	5	3	1	0	515.184	3	36	CHEMBL437379	C[C@@H](c1ccc(N(C)C(=O)c2ccc(F)cc2)cc1)[C@H](N)C(=O)N1CC[C@H](F)C1.O=C(O)C(F)(F)F	nM	1	val
C[C@@H](c1ccc(N2CCCCC2)cc1)[C@H](N)C(=O)N1CC[C@H](F)C1.O=C(O)C(F)(F)F	5.10237	0	1	7900	447.473	3.3114	2	4	86.87	4	3	0	1	447.215	3	31	CHEMBL362930	C[C@@H](c1ccc(N2CCCCC2)cc1)[C@H](N)C(=O)N1CC[C@H](F)C1.O=C(O)C(F)(F)F	nM	1	train
C[C@@H](c1ccc(S(C)(=O)=O)cc1)[C@H](N)C(=O)N1CC[C@H](F)C1.O=C(O)C(F)(F)F	5.4437	0	1	3600	442.431	1.7246	2	5	117.77	4	2	0	1	442.119	2	29	CHEMBL370079	C[C@@H](c1ccc(S(C)(=O)=O)cc1)[C@H](N)C(=O)N1CC[C@H](F)C1.O=C(O)C(F)(F)F	nM	1	train
C[C@@H](c1cccc(Cl)c1)[C@H](N)C(=O)N1CC[C@H](F)C1.O=C(O)C(F)(F)F	5.95861	0	1	1100	398.784	2.9745	2	3	83.63	3	2	0	1	398.102	2	26	CHEMBL192781	C[C@@H](c1cccc(Cl)c1)[C@H](N)C(=O)N1CC[C@H](F)C1.O=C(O)C(F)(F)F	nM	1	train
C[C@@H](c1cccc(F)c1)[C@H](N)C(=O)N1CC[C@H](F)C1.O=C(O)C(F)(F)F	5.4318	0	1	3700	382.329	2.4602	2	3	83.63	3	2	0	1	382.132	2	26	CHEMBL191823	C[C@@H](c1cccc(F)c1)[C@H](N)C(=O)N1CC[C@H](F)C1.O=C(O)C(F)(F)F	nM	1	train
C[C@@H](c1ccccc1)[C@H](N)C(=O)N1CCSC1	6.01412	1	1	968	250.367	1.6503	1	3	46.33	3	2	0	1	250.114	2	17	CHEMBL192983	C[C@@H](c1ccccc1)[C@H](N)C(=O)N1CCSC1	nM	1	train
C[C@@H](c1ccccc1)[C@H](N)C(=O)N1CC[C@H](F)C1.O=C(O)C(F)(F)F	5.85387	0	1	1400	364.339	2.3211	2	3	83.63	3	2	0	1	364.141	2	25	CHEMBL362973	C[C@@H](c1ccccc1)[C@H](N)C(=O)N1CC[C@H](F)C1.O=C(O)C(F)(F)F	nM	1	train
C[C@@H](c1ccccc1F)[C@H](N)C(=O)N1CC[C@H](F)C1.O=C(O)C(F)(F)F	5.95861	0	1	1100	382.329	2.4602	2	3	83.63	3	2	0	1	382.132	2	26	CHEMBL362976	C[C@@H](c1ccccc1F)[C@H](N)C(=O)N1CC[C@H](F)C1.O=C(O)C(F)(F)F	nM	1	train
C[C@@H](c1nc(-c2ccc(Cl)cc2Cl)no1)[C@H](N)Cc1cc(F)c(F)cc1F	6.22185	1	1	600	416.23	5.1342	1	4	64.94	5	3	1	0	415.047	3	27	CHEMBL519591	C[C@@H](c1nc(-c2ccc(Cl)cc2Cl)no1)[C@H](N)Cc1cc(F)c(F)cc1F	nM	1	train
C[C@@H](c1nc(-c2ccc(OC(F)(F)F)cc2)no1)[C@H](N)Cc1cc(F)ccc1F	5.35655	0	1	4400	413.346	4.5869	1	5	74.17	6	3	0	1	413.116	3	29	CHEMBL520067	C[C@@H](c1nc(-c2ccc(OC(F)(F)F)cc2)no1)[C@H](N)Cc1cc(F)ccc1F	nM	1	train
C[C@@H](c1nc(-c2ccc(S(C)(=O)=O)cc2Cl)no1)[C@H](N)Cc1cc(F)c(F)cc1F	7.33724	1	1	46	459.877	3.8843	1	6	99.08	6	3	0	1	459.063	3	30	CHEMBL527198	C[C@@H](c1nc(-c2ccc(S(C)(=O)=O)cc2Cl)no1)[C@H](N)Cc1cc(F)c(F)cc1F	nM	1	train
C[C@@H]1C(=O)N(C(C)(C)C)CCCN1C(=O)C[C@H](N)Cc1cc(F)c(F)cc1F	8.01773	1	1	9.6	399.457	2.6117	1	3	66.64	4	2	0	1	399.213	2	28	CHEMBL230283	C[C@@H]1C(=O)N(C(C)(C)C)CCCN1C(=O)C[C@H](N)Cc1cc(F)c(F)cc1F	nM	1	train
C[C@@H]1C(=O)N(C)CCCN1C(=O)C[C@H](N)Cc1cc(F)c(F)cc1F	7.9393	1	1	11.5	357.376	1.443	1	3	66.64	4	2	0	1	357.166	2	25	CHEMBL231011	C[C@@H]1C(=O)N(C)CCCN1C(=O)C[C@H](N)Cc1cc(F)c(F)cc1F	nM	1	train
C[C@@H]1C(=O)N(C2CC2)CCCN1C(=O)C[C@H](N)Cc1cc(F)c(F)cc1F	8.09691	1	1	8	383.414	1.9756	1	3	66.64	5	3	0	1	383.182	3	27	CHEMBL230282	C[C@@H]1C(=O)N(C2CC2)CCCN1C(=O)C[C@H](N)Cc1cc(F)c(F)cc1F	nM	1	train
C[C@@H]1C(=O)N(C2CC2)CCCN1C(=O)C[C@H](N)Cc1cc(F)ccc1F	8.04576	1	1	9	365.424	1.8365	1	3	66.64	5	3	0	1	365.191	3	26	CHEMBL390885	C[C@@H]1C(=O)N(C2CC2)CCCN1C(=O)C[C@H](N)Cc1cc(F)ccc1F	nM	1	train
C[C@@H]1C(=O)N(CC(=O)O)CCCN1C(=O)C[C@H](N)Cc1cc(F)ccc1F	7.15552	1	1	69.9	383.395	0.7587	2	4	103.94	6	2	0	1	383.166	2	27	CHEMBL231010	C[C@@H]1C(=O)N(CC(=O)O)CCCN1C(=O)C[C@H](N)Cc1cc(F)ccc1F	nM	1	train
C[C@@H]1C(=O)N(CC(F)(F)F)CCCN1C(=O)C[C@H](N)Cc1cc(F)c(F)cc1F	7.7167	1	1	19.2	425.373	2.3755	1	3	66.64	5	2	0	1	425.154	2	29	CHEMBL390886	C[C@@H]1C(=O)N(CC(F)(F)F)CCCN1C(=O)C[C@H](N)Cc1cc(F)c(F)cc1F	nM	1	train
C[C@@H]1C(=O)N(CCO)CCCN1C(=O)C[C@H](N)Cc1cc(F)c(F)cc1F	7.82102	1	1	15.1	387.402	0.8055	2	4	86.87	6	2	0	1	387.177	2	27	CHEMBL231117	C[C@@H]1C(=O)N(CCO)CCCN1C(=O)C[C@H](N)Cc1cc(F)c(F)cc1F	nM	1	train
C[C@@H]1C(=O)N(CCOCc2ccccc2)CCCN1C(=O)C[C@H](N)Cc1cc(F)c(F)cc1F	7.97881	1	1	10.5	477.527	3.03	1	4	75.87	9	3	0	1	477.224	3	34	CHEMBL395004	C[C@@H]1C(=O)N(CCOCc2ccccc2)CCCN1C(=O)C[C@H](N)Cc1cc(F)c(F)cc1F	nM	1	train
C[C@@H]1C(=O)NCC(C)(C)CN1C(=O)C[C@H](N)Cc1cc(F)c(F)cc1F	6.84771	1	1	142	371.403	1.7369	2	3	75.43	4	2	0	1	371.182	2	26	CHEMBL394594	C[C@@H]1C(=O)NCC(C)(C)CN1C(=O)C[C@H](N)Cc1cc(F)c(F)cc1F	nM	1	train
C[C@@H]1C(=O)NCCCN1C(=O)C[C@@H](N)Cc1cc(F)c(F)cc1F	4.17393	0	1	67000	343.349	1.1008	2	3	75.43	4	2	0	1	343.151	2	24	CHEMBL384382	C[C@@H]1C(=O)NCCCN1C(=O)C[C@@H](N)Cc1cc(F)c(F)cc1F	nM	1	train
C[C@@H]1C(=O)NCCCN1C(=O)C[C@H](N)CN1CCCCC1=O	7.69897	1	1	20	310.398	-0.5467	2	4	95.74	4	2	0	1	310.2	2	22	CHEMBL507738	C[C@@H]1C(=O)NCCCN1C(=O)C[C@H](N)CN1CCCCC1=O	nM	1	train
C[C@@H]1C(=O)NCCCN1C(=O)C[C@H](N)Cc1cc(F)c(F)cc1F	8.18046	1	1	6.6	343.349	1.1008	2	3	75.43	4	2	0	1	343.151	2	24	CHEMBL385711	C[C@@H]1C(=O)NCCCN1C(=O)C[C@H](N)Cc1cc(F)c(F)cc1F	nM	1	train
C[C@@H]1C(=O)NCCCN1C(=O)C[C@H](N)Cc1cc(F)ccc1F	7.85387	1	1	14	325.359	0.9617	2	3	75.43	4	2	0	1	325.16	2	23	CHEMBL217016	C[C@@H]1C(=O)NCCCN1C(=O)C[C@H](N)Cc1cc(F)ccc1F	nM	1	train
C[C@@H]1C(=O)NCCCN1C(=O)C[C@H](N)Cc1ccccc1F	7.39794	1	1	40	307.369	0.8226	2	3	75.43	4	2	0	1	307.17	2	22	CHEMBL452805	C[C@@H]1C(=O)NCCCN1C(=O)C[C@H](N)Cc1ccccc1F	nM	1	train
C[C@@H]1C(=O)NCCN1C(=O)C[C@H](N)Cc1cc(F)ccc1F	7.05061	1	1	89	311.332	0.5716	2	3	75.43	4	2	0	1	311.145	2	22	CHEMBL217015	C[C@@H]1C(=O)NCCN1C(=O)C[C@H](N)Cc1cc(F)ccc1F	nM	1	test
C[C@@H]1C(=O)NCN1C(=O)C[C@H](N)Cc1cc(F)ccc1F	6.79588	1	1	160	297.305	0.5291	2	3	75.43	4	2	0	1	297.129	2	21	CHEMBL384816	C[C@@H]1C(=O)NCN1C(=O)C[C@H](N)Cc1cc(F)ccc1F	nM	1	train
C[C@@H]1C(=O)N[C@@H](C)CCN1C(=O)C[C@H](N)Cc1cc(F)c(F)cc1F	6.40121	1	1	397	357.376	1.4893	2	3	75.43	4	2	0	1	357.166	2	25	CHEMBL394836	C[C@@H]1C(=O)N[C@@H](C)CCN1C(=O)C[C@H](N)Cc1cc(F)c(F)cc1F	nM	1	train
C[C@@H]1C(=O)N[C@H](C(F)(F)F)CCN1C(=O)C[C@H](N)Cc1cc(F)c(F)cc1F	6.85699	1	1	139	411.346	2.0317	2	3	75.43	4	2	0	1	411.138	2	28	CHEMBL230603	C[C@@H]1C(=O)N[C@H](C(F)(F)F)CCN1C(=O)C[C@H](N)Cc1cc(F)c(F)cc1F	nM	1	train
C[C@@H]1C(=O)N[C@H](Cc2ccccc2F)CCN1C(=O)C[C@H](N)Cc1cc(F)c(F)cc1F	6.89963	1	1	126	451.464	2.8512	2	3	75.43	6	3	0	1	451.188	3	32	CHEMBL439394	C[C@@H]1C(=O)N[C@H](Cc2ccccc2F)CCN1C(=O)C[C@H](N)Cc1cc(F)c(F)cc1F	nM	1	train
C[C@@H]1CCCN1C(=O)CC(C)(C)NCC(=O)N1C[C@@H](F)C[C@H]1C#N	7.49485	1	1	32	338.427	1.21818	1	4	76.44	5	2	0	1	338.212	2	24	CHEMBL1085579	C[C@@H]1CCCN1C(=O)CC(C)(C)NCC(=O)N1C[C@@H](F)C[C@H]1C#N	nM	1	train
C[C@@H]1CCCN1C(=O)CC(C)(C)[C@H](N)C(=O)N1CCC[C@H]1C#N.O=C(O)C(F)(F)F	7.88606	1	1	13	434.459	1.88878	2	5	127.73	4	2	0	1	434.214	2	30	CHEMBL514317	C[C@@H]1CCCN1C(=O)CC(C)(C)[C@H](N)C(=O)N1CCC[C@H]1C#N.O=C(O)C(F)(F)F	nM	1	test
C[C@@H]1CCN(C(=O)C[C@H](N)Cc2cc(F)c(F)cc2F)[C@H](C)C(=O)N1	7.82102	1	1	15.1	357.376	1.4893	2	3	75.43	4	2	0	1	357.166	2	25	CHEMBL230496	C[C@@H]1CCN(C(=O)C[C@H](N)Cc2cc(F)c(F)cc2F)[C@H](C)C(=O)N1	nM	1	train
C[C@@H]1CCN(C(=O)C[C@H](N)Cc2cc(F)c(F)cc2F)[C@H](CC(F)(F)F)C(=O)N1	7.46471	1	1	34.3	425.373	2.4218	2	3	75.43	5	2	0	1	425.154	2	29	CHEMBL230497	C[C@@H]1CCN(C(=O)C[C@H](N)Cc2cc(F)c(F)cc2F)[C@H](CC(F)(F)F)C(=O)N1	nM	1	train
C[C@@H]1CCN(C(=O)C[C@H](N)Cc2cc(F)c(F)cc2F)[C@H](Cc2ccccc2F)C(=O)N1	8.55752	1	1	2.77	451.464	2.8512	2	3	75.43	6	3	0	1	451.188	3	32	CHEMBL395798	C[C@@H]1CCN(C(=O)C[C@H](N)Cc2cc(F)c(F)cc2F)[C@H](Cc2ccccc2F)C(=O)N1	nM	1	train
C[C@@H]1CCN(C(=O)C[C@H](N)Cc2cc(F)c(F)cc2F)[C@H](Cc2ccccn2)C(=O)N1	7.95861	1	1	11	434.462	2.1071	2	4	88.32	6	3	0	1	434.193	3	31	CHEMBL230602	C[C@@H]1CCN(C(=O)C[C@H](N)Cc2cc(F)c(F)cc2F)[C@H](Cc2ccccn2)C(=O)N1	nM	1	train
C[C@@H]1CN(C(=O)C[C@H](N)Cc2cc(F)c(F)cc2F)Cc2ccc(C(F)(F)F)n21.Cl	7.85387	1	1	14	455.83	4.2093	1	3	51.26	4	3	0	1	455.12	3	30	CHEMBL2021529	C[C@@H]1CN(C(=O)C[C@H](N)Cc2cc(F)c(F)cc2F)Cc2ccc(C(F)(F)F)n21.Cl	nM	1	train
C[C@@H]1CNC(=O)[C@@H](C)N(C(=O)C[C@H](N)Cc2cc(F)c(F)cc2F)C1	7.48149	1	1	33	357.376	1.3468	2	3	75.43	4	2	0	1	357.166	2	25	CHEMBL397241	C[C@@H]1CNC(=O)[C@@H](C)N(C(=O)C[C@H](N)Cc2cc(F)c(F)cc2F)C1	nM	1	train
C[C@@H]1CNC(=O)[C@@H](CC(F)(F)F)N(C(=O)C[C@H](N)Cc2cc(F)c(F)cc2F)C1	6.84466	1	1	143	425.373	2.2793	2	3	75.43	5	2	0	1	425.154	2	29	CHEMBL230495	C[C@@H]1CNC(=O)[C@@H](CC(F)(F)F)N(C(=O)C[C@H](N)Cc2cc(F)c(F)cc2F)C1	nM	1	train
C[C@@H]1CNCCN1C(=O)C[C@H](N)Cc1ccccc1F	5.79588	0	1	1600	279.359	0.9059	2	3	58.36	4	2	0	1	279.175	2	20	CHEMBL264551	C[C@@H]1CNCCN1C(=O)C[C@H](N)Cc1ccccc1F	nM	1	val
C[C@@H]1Cn2c(nnc2C(F)(F)F)CN1C(=O)C[C@H](N)Cc1cc(F)c(F)cc1F.Cl	7.37675	1	1	42	457.806	2.8268	1	5	77.04	4	3	0	1	457.11	3	30	CHEMBL553787	C[C@@H]1Cn2c(nnc2C(F)(F)F)CN1C(=O)C[C@H](N)Cc1cc(F)c(F)cc1F.Cl	nM	1	train
C[C@@H]1N[C@H](C(=O)N(C)CC#N)C[C@@H]1C(=O)N(C)C	7.60206	1	1	25	252.318	-0.57682	1	4	76.44	3	1	0	1	252.159	1	18	CHEMBL259198	C[C@@H]1N[C@H](C(=O)N(C)CC#N)C[C@@H]1C(=O)N(C)C	nM	1	train
C[C@@H]1N[C@H](C(=O)N(CC#N)C2CC2)C[C@@H]1C(=O)N(C)C	7.25181	1	1	56	278.356	-0.04422	1	4	76.44	4	2	0	1	278.174	2	20	CHEMBL261460	C[C@@H]1N[C@H](C(=O)N(CC#N)C2CC2)C[C@@H]1C(=O)N(C)C	nM	1	val
C[C@@H]1N[C@H](C(=O)N2CCC[C@H]2C#N)C[C@@H]1C(=O)N(C)C	8	1	2	10	278.356	-0.04422	1	4	76.44	2	2	0	1	278.174	2	20	CHEMBL232914	C[C@@H]1N[C@H](C(=O)N2CCC[C@H]2C#N)C[C@@H]1C(=O)N(C)C	nM	1	train
C[C@@H]1N[C@H](C(=O)N2CCC[C@H]2C#N)C[C@@H]1C(=O)N1CCC1	7.88606	1	1	13	290.367	0.09988	1	4	76.44	2	3	0	1	290.174	3	21	CHEMBL232919	C[C@@H]1N[C@H](C(=O)N2CCC[C@H]2C#N)C[C@@H]1C(=O)N1CCC1	nM	1	val
C[C@@H]1N[C@H](C(=O)N2CCC[C@H]2C#N)C[C@@H]1C(=O)N1CCCC1	8.18709	1	1	6.5	304.394	0.48998	1	4	76.44	2	3	0	1	304.19	3	22	CHEMBL393957	C[C@@H]1N[C@H](C(=O)N2CCC[C@H]2C#N)C[C@@H]1C(=O)N1CCCC1	nM	1	train
C[C@@H]1N[C@H](C(=O)N2CCC[C@H]2C#N)C[C@@H]1C(=O)N1CCCCC1	7.88606	1	1	13	318.421	0.88008	1	4	76.44	2	3	0	1	318.206	3	23	CHEMBL232920	C[C@@H]1N[C@H](C(=O)N2CCC[C@H]2C#N)C[C@@H]1C(=O)N1CCCCC1	nM	1	train
C[C@@H]1N[C@H](C(=O)N2CCC[C@H]2C#N)C[C@@H]1C(=O)N1CCOCC1	7.69897	1	1	20	320.393	-0.27362	1	5	85.67	2	3	0	1	320.185	3	23	CHEMBL429258	C[C@@H]1N[C@H](C(=O)N2CCC[C@H]2C#N)C[C@@H]1C(=O)N1CCOCC1	nM	1	train
C[C@@H]1N[C@H](C(=O)N2CCC[C@H]2C#N)C[C@@H]1C(=O)N1CCSCC1	8.20761	1	1	6.2	336.461	0.44298	1	5	76.44	2	3	0	1	336.162	3	23	CHEMBL394165	C[C@@H]1N[C@H](C(=O)N2CCC[C@H]2C#N)C[C@@H]1C(=O)N1CCSCC1	nM	1	train
C[C@@H]1N[C@H](C(=O)N2CCC[C@H]2C#N)C[C@@H]1C(=O)N1Cc2ccccc2C1	8.25181	1	1	5.6	352.438	1.40998	1	4	76.44	2	4	0	1	352.19	4	26	CHEMBL233127	C[C@@H]1N[C@H](C(=O)N2CCC[C@H]2C#N)C[C@@H]1C(=O)N1Cc2ccccc2C1	nM	1	train
C[C@@H]1N[C@H](C(=O)N2CCC[C@H]2C#N)C[C@@H]1CC(=O)N(C)C	8.25181	1	1	5.6	292.383	0.34588	1	4	76.44	3	2	0	1	292.19	2	21	CHEMBL430057	C[C@@H]1N[C@H](C(=O)N2CCC[C@H]2C#N)C[C@@H]1CC(=O)N(C)C	nM	1	train
C[C@@H]1N[C@H](C(=O)N2CCC[C@H]2C#N)C[C@H]1C(=O)N(C)C	5.95861	0	1	1100	278.356	-0.04422	1	4	76.44	2	2	0	1	278.174	2	20	CHEMBL260198	C[C@@H]1N[C@H](C(=O)N2CCC[C@H]2C#N)C[C@H]1C(=O)N(C)C	nM	1	train
C[C@@H]1N[C@H](C(=O)NCC#N)C[C@@H]1C(=O)N(C)C	4.88606	0	1	13000	238.291	-0.91902	2	4	85.23	3	1	0	1	238.143	1	17	CHEMBL407293	C[C@@H]1N[C@H](C(=O)NCC#N)C[C@@H]1C(=O)N(C)C	nM	1	train
C[C@@H]1O[C@@H](OC[C@H]2O[C@@H](Oc3c(-c4ccc(O)c(O)c4)oc4cc(O)cc(O)c4c3=O)[C@H](O)[C@@H](O)[C@@H]2O)[C@H](O)[C@H](O)[C@H]1O	3.83863	0	1	145000	610.521	-1.6871	10	16	269.43	6	5	3	0	610.153	5	43	CHEMBL226335	C[C@@H]1O[C@@H](OC[C@H]2O[C@@H](Oc3c(-c4ccc(O)c(O)c4)oc4cc(O)cc(O)c4c3=O)[C@H](O)[C@@H](O)[C@@H]2O)[C@H](O)[C@H](O)[C@H]1O	nM	1	train
C[C@@H]1O[C@@H](OC[C@H]2O[C@@H](Oc3cc(O)c4c(c3)O[C@H](c3ccc(O)c(O)c3)CC4=O)[C@H](O)[C@@H](O)[C@@H]2O)[C@H](O)[C@H](O)[C@H]1O	4.98464	0	1	10360	596.538	-1.4596	9	15	245.29	6	5	3	0	596.174	5	42	CHEMBL2165586	C[C@@H]1O[C@@H](OC[C@H]2O[C@@H](Oc3cc(O)c4c(c3)O[C@H](c3ccc(O)c(O)c3)CC4=O)[C@H](O)[C@@H](O)[C@@H]2O)[C@H](O)[C@H](O)[C@H]1O	nM	1	train
C[C@@H]1c2nc(C(F)(F)F)nn2CCN1C(=O)C[C@H](N)Cc1cc(F)c(F)cc1F	7.60206	1	2	25	421.345	2.5775	1	5	77.04	4	3	0	1	421.134	3	29	CHEMBL250787	C[C@@H]1c2nc(C(F)(F)F)nn2CCN1C(=O)C[C@H](N)Cc1cc(F)c(F)cc1F	nM	1	train
C[C@@H]1c2nnc(C(F)(F)F)n2CCN1C(=O)C[C@H](N)Cc1cc(F)c(F)cc1F.Cl	8.36653	1	1	4.3	457.806	2.9993	1	5	77.04	4	3	0	1	457.11	3	30	CHEMBL558779	C[C@@H]1c2nnc(C(F)(F)F)n2CCN1C(=O)C[C@H](N)Cc1cc(F)c(F)cc1F.Cl	nM	1	train
C[C@@H]1c2nnc(C(F)(F)F)n2CCN1C(=O)C[C@H](N)Cc1cc(F)ccc1F	8.14267	1	1	7.2	403.355	2.4384	1	5	77.04	4	3	0	1	403.143	3	28	CHEMBL217051	C[C@@H]1c2nnc(C(F)(F)F)n2CCN1C(=O)C[C@H](N)Cc1cc(F)ccc1F	nM	1	train
C[C@@H]1c2nnc(C(F)(F)F)n2[C@H](C)CN1C(=O)C[C@H](N)Cc1cc(F)c(F)cc1F.Cl	7.92082	1	1	12	471.833	3.5603	1	5	77.04	4	3	0	1	471.126	3	31	CHEMBL536311	C[C@@H]1c2nnc(C(F)(F)F)n2[C@H](C)CN1C(=O)C[C@H](N)Cc1cc(F)c(F)cc1F.Cl	nM	1	train
C[C@H](CC(=O)N1CCn2c(nnc2C(F)(F)F)C1)[C@H](N)C(=O)N1CCC[C@H]1C#N.O=C(O)C(F)(F)F	8.09691	1	2	8	527.426	1.14048	2	8	158.44	4	3	1	0	527.172	3	36	CHEMBL475662	C[C@H](CC(=O)N1CCn2c(nnc2C(F)(F)F)C1)[C@H](N)C(=O)N1CCC[C@H]1C#N.O=C(O)C(F)(F)F	nM	1	train
C[C@H](CC(=O)NC(C)(C)c1ccccc1)NCC(=O)N1CCC[C@H]1C#N	6.04048	1	1	911	356.47	1.92068	2	4	85.23	7	2	0	1	356.221	2	26	CHEMBL216203	C[C@H](CC(=O)NC(C)(C)c1ccccc1)NCC(=O)N1CCC[C@H]1C#N	nM	1	train
C[C@H](CCc1ccc(C(N)=O)cc1)NCC(=O)c1ccc(Cl)cc1	6.08619	1	1	820	344.842	3.2325	2	3	72.19	8	2	0	1	344.129	2	24	CHEMBL217801	C[C@H](CCc1ccc(C(N)=O)cc1)NCC(=O)c1ccc(Cl)cc1	nM	1	train
C[C@H](CCc1ccc(C(N)=O)cc1)NCC(=O)c1ccc(F)c(F)c1	7.40894	1	1	39	346.377	2.8573	2	3	72.19	8	2	0	1	346.149	2	25	CHEMBL217017	C[C@H](CCc1ccc(C(N)=O)cc1)NCC(=O)c1ccc(F)c(F)c1	nM	1	train
C[C@H](CCc1ccc(C(N)=O)cc1)NCC(=O)c1ccc(F)cc1	7.07572	1	2	84	328.387	2.7182	2	3	72.19	8	2	0	1	328.159	2	24	CHEMBL218289	C[C@H](CCc1ccc(C(N)=O)cc1)NCC(=O)c1ccc(F)cc1	nM	1	train
C[C@H](CCc1ccc(C(N)=O)cc1)NCC(=O)c1ccccc1	6.55284	1	1	280	310.397	2.5791	2	3	72.19	8	2	0	1	310.168	2	23	CHEMBL217388	C[C@H](CCc1ccc(C(N)=O)cc1)NCC(=O)c1ccccc1	nM	1	train
C[C@H](CCc1ccc(C(N)=O)cc1)NCC(=O)c1ccccc1F	5.42022	0	1	3800	328.387	2.7182	2	3	72.19	8	2	0	1	328.159	2	24	CHEMBL217532	C[C@H](CCc1ccc(C(N)=O)cc1)NCC(=O)c1ccccc1F	nM	1	train
C[C@H](CCc1ccc(C(N)=O)cc1)NCC(=O)c1ccsc1	6.95861	1	1	110	316.426	2.6406	2	4	72.19	8	2	0	1	316.125	2	22	CHEMBL554090	C[C@H](CCc1ccc(C(N)=O)cc1)NCC(=O)c1ccsc1	nM	1	val
C[C@H](COc1ccc(C(N)=O)cc1)NCC(=O)c1ccsc1	6.46852	1	1	340	318.398	2.0868	2	5	81.42	8	2	0	1	318.104	2	22	CHEMBL553006	C[C@H](COc1ccc(C(N)=O)cc1)NCC(=O)c1ccsc1	nM	1	train
C[C@H](F)CN1C[C@H](N2Cc3cn(S(C)(=O)=O)nc3C2)C[C@H](N)C1c1cc(F)ccc1F	9.39794	1	1	0.4	457.522	1.7855	1	7	84.46	5	4	0	1	457.176	4	31	CHEMBL3697942	C[C@H](F)CN1C[C@H](N2Cc3cn(S(C)(=O)=O)nc3C2)C[C@H](N)C1c1cc(F)ccc1F	nM	1	val
C[C@H](N)C(=O)N1CC(=O)C[C@H]1B(O)O	6.69897	1	1	200	200.003	-2.4844	3	5	103.86	2	1	0	1	200.097	1	14	CHEMBL2063027	C[C@H](N)C(=O)N1CC(=O)C[C@H]1B(O)O	nM	1	train
C[C@H](N)C(=O)N1CCCC1	4.38722	0	3	41000	142.202	-0.044	1	2	46.33	1	1	0	1	142.111	1	10	CHEMBL443622	C[C@H](N)C(=O)N1CCCC1	nM	1	train
C[C@H](N)C(=O)N1CCC[C@H]1B(O)O	9.58503	1	13	0.26	186.02	-1.6634	3	4	86.79	2	1	0	1	186.118	1	13	CHEMBL63860	C[C@H](N)C(=O)N1CCC[C@H]1B(O)O	nM	1	train
C[C@H](N)C(=O)N1CCC[C@H]1C#N	6.69897	1	1	200	167.212	-0.15182	1	3	70.12	1	1	0	1	167.106	1	12	CHEMBL319514	C[C@H](N)C(=O)N1CCC[C@H]1C#N	nM	1	train
C[C@H](N)C(=O)N1C[C@@H](Cl)C[C@H]1B(O)O	4.74473	0	1	18000	220.465	-1.4461	3	4	86.79	2	1	0	1	220.079	1	14	CHEMBL2063028	C[C@H](N)C(=O)N1C[C@@H](Cl)C[C@H]1B(O)O	nM	1	train
C[C@H](N)C(=O)N1C[C@@H](O)C[C@H]1B(O)O	8.63827	1	1	2.3	202.019	-2.6926	4	5	107.02	2	1	0	1	202.112	1	14	CHEMBL2063024	C[C@H](N)C(=O)N1C[C@@H](O)C[C@H]1B(O)O	nM	1	train
C[C@H](N)C(=O)N1C[C@H](F)C[C@H]1B(O)O	8.67778	1	1	2.1	204.01	-1.7154	3	4	86.79	2	1	0	1	204.108	1	14	CHEMBL2063026	C[C@H](N)C(=O)N1C[C@H](F)C[C@H]1B(O)O	nM	1	train
C[C@H](N)C(=O)N1C[C@H](O)C[C@H]1B(O)O	7.63827	1	1	23	202.019	-2.6926	4	5	107.02	2	1	0	1	202.112	1	14	CHEMBL2063025	C[C@H](N)C(=O)N1C[C@H](O)C[C@H]1B(O)O	nM	1	train
C[C@H](N)C(=O)Nc1ccc(OP(=O)(Oc2ccc(NC(=O)[C@@H](C)N)cc2)C2CCCN2C(=O)C2CCCN2)cc1.Cl	6.22185	1	1	600	609.064	3.0312	5	9	178.11	10	4	1	0	608.228	4	41	CHEMBL269209	C[C@H](N)C(=O)Nc1ccc(OP(=O)(Oc2ccc(NC(=O)[C@@H](C)N)cc2)C2CCCN2C(=O)C2CCCN2)cc1.Cl	nM	1	train
C[C@H](N)C(=S)N1CCC[C@H]1B(O)O	9.69897	1	4	0.2	202.088	-0.8626	3	4	69.72	2	1	0	1	202.095	1	13	CHEMBL3686733	C[C@H](N)C(=S)N1CCC[C@H]1B(O)O	nM	1	train
C[C@H](NC(=O)CCC(=O)O)C(=O)N[C@@H](C)C(=O)N1CCC[C@H]1C(=O)N[C@@H](Cc1ccccc1)C(=O)N[C@@H](C)C(=O)N1CCC[C@H]1B(O)O	9.1549	1	1	0.7	672.545	-1.9132	7	9	234.78	15	3	2	0	672.329	3	48	CHEMBL1765236	C[C@H](NC(=O)CCC(=O)O)C(=O)N[C@@H](C)C(=O)N1CCC[C@H]1C(=O)N[C@@H](Cc1ccccc1)C(=O)N[C@@H](C)C(=O)N1CCC[C@H]1B(O)O	nM	1	train
C[C@H](NC(=O)[C@@H]1CCCN1C(=O)[C@@H](N)Cc1ccccc1)C(=O)N1CCC[C@H]1B(O)O	8.1549	1	2	7	430.314	-0.9449	4	6	136.2	7	3	0	1	430.239	3	31	CHEMBL1765235	C[C@H](NC(=O)[C@@H]1CCCN1C(=O)[C@@H](N)Cc1ccccc1)C(=O)N1CCC[C@H]1B(O)O	nM	1	val
C[C@H](NC(=O)[C@H](C)N)B(O)O	7.20066	1	2	63	159.982	-2.1497	4	4	95.58	3	0	0	1	160.102	0	11	CHEMBL3639856	C[C@H](NC(=O)[C@H](C)N)B(O)O	nM	1	train
C[C@H](NC(=O)c1cccc(Cl)c1)C(=O)N1CCn2c(nnc2C(F)(F)F)C1	9.67778	1	1	0.21	401.776	2.111	1	5	80.12	3	3	0	1	401.087	3	27	CHEMBL5870057	C[C@H](NC(=O)c1cccc(Cl)c1)C(=O)N1CCn2c(nnc2C(F)(F)F)C1	nM	1	train
C[C@H](NC(=S)[C@H](C)N)B(O)O	5.18709	0	2	6500	176.05	-1.3489	4	4	78.51	3	0	0	1	176.079	0	11	CHEMBL3686735	C[C@H](NC(=S)[C@H](C)N)B(O)O	nM	1	train
C[C@H](N[C@@H](CCc1ccccc1)C(=O)O)C(=O)N1C[C@@H](NC(=O)C[C@H](N)Cc2cc(F)c(F)cc2F)C[C@H]1C(=O)O	6.59346	1	1	255	578.588	1.5982	5	6	162.06	13	3	1	0	578.235	3	41	CHEMBL4067185	C[C@H](N[C@@H](CCc1ccccc1)C(=O)O)C(=O)N1C[C@@H](NC(=O)C[C@H](N)Cc2cc(F)c(F)cc2F)C[C@H]1C(=O)O	nM	1	train
C[C@H](Oc1ccc(CNC(=O)[C@@H]2CCCN2C(=O)CC(N)Cc2ccccc2F)cc1)C(=O)O.O=C(O)C(F)(F)F	7.92082	1	1	12	585.551	2.8782	4	6	159.26	10	3	1	0	585.21	3	41	CHEMBL366286	C[C@H](Oc1ccc(CNC(=O)[C@@H]2CCCN2C(=O)CC(N)Cc2ccccc2F)cc1)C(=O)O.O=C(O)C(F)(F)F	nM	1	train
C[C@H](c1n[nH]c(-c2ccc(Cl)cc2Cl)n1)[C@H](N)C(=O)N1CCCC1.O=C(O)C(F)(F)F	5.5157	0	1	3050	482.29	3.465	3	5	125.2	4	3	0	1	481.09	3	31	CHEMBL218306	C[C@H](c1n[nH]c(-c2ccc(Cl)cc2Cl)n1)[C@H](N)C(=O)N1CCCC1.O=C(O)C(F)(F)F	nM	1	train
C[C@H](c1nc(-c2cc(Cl)cc(Cl)c2)no1)[C@H](N)C(=O)N1CCCC1	5.13312	0	1	7360	369.252	3.0966	1	5	85.25	4	3	0	1	368.081	3	24	CHEMBL219382	C[C@H](c1nc(-c2cc(Cl)cc(Cl)c2)no1)[C@H](N)C(=O)N1CCCC1	nM	1	train
C[C@H](c1nc(-c2ccc(Br)cc2Cl)no1)[C@H](N)C(=O)N1CCCC1	6.79588	1	1	160	413.703	3.2057	1	5	85.25	4	3	0	1	412.03	3	24	CHEMBL374703	C[C@H](c1nc(-c2ccc(Br)cc2Cl)no1)[C@H](N)C(=O)N1CCCC1	nM	1	train
C[C@H](c1nc(-c2ccc(C(F)(F)F)cc2)no1)[C@H](N)C(=O)N1CCCC1	5.79317	0	1	1610	368.359	2.8086	1	5	85.25	4	3	0	1	368.146	3	26	CHEMBL220301	C[C@H](c1nc(-c2ccc(C(F)(F)F)cc2)no1)[C@H](N)C(=O)N1CCCC1	nM	1	train
C[C@H](c1nc(-c2ccc(Cl)cc2)no1)[C@H](N)C(=O)N1CCCC1	5.41794	0	1	3820	334.807	2.4432	1	5	85.25	4	3	0	1	334.12	3	23	CHEMBL220021	C[C@H](c1nc(-c2ccc(Cl)cc2)no1)[C@H](N)C(=O)N1CCCC1	nM	1	train
C[C@H](c1nc(-c2ccc(Cl)cc2Cl)co1)[C@H](N)C(=O)N1CCCC1.O=C(O)C(F)(F)F	5.73755	0	1	1830	482.286	4.3349	2	5	109.66	4	3	0	1	481.078	3	31	CHEMBL218254	C[C@H](c1nc(-c2ccc(Cl)cc2Cl)co1)[C@H](N)C(=O)N1CCCC1.O=C(O)C(F)(F)F	nM	1	train
C[C@H](c1nc(-c2ccc(Cl)cc2Cl)no1)[C@H](N)C(=O)N1CCCC1.O=C(O)C(F)(F)F	6.69897	1	2	200	483.274	3.7299	2	6	122.55	4	3	0	1	482.074	3	31	CHEMBL438992	C[C@H](c1nc(-c2ccc(Cl)cc2Cl)no1)[C@H](N)C(=O)N1CCCC1.O=C(O)C(F)(F)F	nM	1	train
C[C@H](c1nc(-c2ccc(Cl)cc2Cl)no1)[C@H](N)C(=O)N1CC[C@H](F)C1	6.21112	1	1	615	387.242	3.0446	1	5	85.25	4	3	0	1	386.071	3	25	CHEMBL487630	C[C@H](c1nc(-c2ccc(Cl)cc2Cl)no1)[C@H](N)C(=O)N1CC[C@H](F)C1	nM	1	train
C[C@H](c1nc(-c2ccc(F)cc2Cl)no1)[C@H](N)C(=O)N1CCCC1	6.08092	1	1	830	352.797	2.5823	1	5	85.25	4	3	0	1	352.11	3	24	CHEMBL216855	C[C@H](c1nc(-c2ccc(F)cc2Cl)no1)[C@H](N)C(=O)N1CCCC1	nM	1	train
C[C@H](c1nc(-c2ccc(F)cc2F)no1)[C@H](N)C(=O)N1CCCC1	5.33819	0	1	4590	336.342	2.068	1	5	85.25	4	3	0	1	336.14	3	24	CHEMBL374032	C[C@H](c1nc(-c2ccc(F)cc2F)no1)[C@H](N)C(=O)N1CCCC1	nM	1	train
C[C@H](c1nc(-c2ccc(NS(C)(=O)=O)cc2)no1)[C@H](N)C(=O)N1CCCC1	6.284	1	1	520	393.469	1.1613	2	7	131.42	6	3	0	1	393.147	3	27	CHEMBL218911	C[C@H](c1nc(-c2ccc(NS(C)(=O)=O)cc2)no1)[C@H](N)C(=O)N1CCCC1	nM	1	train
C[C@H](c1nc(-c2ccc(NS(C)(=O)=O)cc2Cl)no1)[C@H](N)C(=O)N1CCC(F)(F)C1.O=C(O)C(F)(F)F	7.72125	1	1	19	577.916	2.6932	3	8	168.72	6	3	1	0	577.082	3	37	CHEMBL375146	C[C@H](c1nc(-c2ccc(NS(C)(=O)=O)cc2Cl)no1)[C@H](N)C(=O)N1CCC(F)(F)C1.O=C(O)C(F)(F)F	nM	1	train
C[C@H](c1nc(-c2ccc(NS(C)(=O)=O)cc2Cl)no1)[C@H](N)C(=O)N1CCCC1.O=C(O)C(F)(F)F	8.09691	1	1	8	541.936	2.448	3	8	168.72	6	3	1	0	541.101	3	35	CHEMBL386812	C[C@H](c1nc(-c2ccc(NS(C)(=O)=O)cc2Cl)no1)[C@H](N)C(=O)N1CCCC1.O=C(O)C(F)(F)F	nM	1	train
C[C@H](c1nc(-c2ccc(NS(C)(=O)=O)cc2Cl)no1)[C@H](N)C(=O)N1CC[C@@H](F)C1.O=C(O)C(F)(F)F	7.72125	1	1	19	559.926	2.396	3	8	168.72	6	3	1	0	559.092	3	36	CHEMBL218776	C[C@H](c1nc(-c2ccc(NS(C)(=O)=O)cc2Cl)no1)[C@H](N)C(=O)N1CC[C@@H](F)C1.O=C(O)C(F)(F)F	nM	1	train
C[C@H](c1nc(-c2ccc(NS(C)(=O)=O)cc2Cl)no1)[C@H](N)C(=O)N1CC[C@H](F)C1.O=C(O)C(F)(F)F	7.72125	1	1	19	559.926	2.396	3	8	168.72	6	3	1	0	559.092	3	36	CHEMBL387333	C[C@H](c1nc(-c2ccc(NS(C)(=O)=O)cc2Cl)no1)[C@H](N)C(=O)N1CC[C@H](F)C1.O=C(O)C(F)(F)F	nM	1	train
C[C@H](c1nc(-c2ccc(OC(F)(F)F)cc2)no1)[C@H](N)C(=O)N1CCCC1	5.74715	0	2	1790	384.358	2.6884	1	6	94.48	5	3	0	1	384.141	3	27	CHEMBL220249	C[C@H](c1nc(-c2ccc(OC(F)(F)F)cc2)no1)[C@H](N)C(=O)N1CCCC1	nM	1	train
C[C@H](c1nc(-c2ccc(S(=O)(=O)C(F)(F)F)cc2)no1)[C@H](N)C(=O)N1CCCC1	6.48149	1	1	330	432.424	2.0833	1	7	119.39	5	3	0	1	432.108	3	29	CHEMBL218882	C[C@H](c1nc(-c2ccc(S(=O)(=O)C(F)(F)F)cc2)no1)[C@H](N)C(=O)N1CCCC1	nM	1	train
C[C@H](c1nc(-c2ccc(S(C)(=O)=O)cc2)no1)[C@H](N)C(=O)N1CCCC1	6.91364	1	1	122	378.454	1.1933	1	7	119.39	5	3	0	1	378.136	3	26	CHEMBL374936	C[C@H](c1nc(-c2ccc(S(C)(=O)=O)cc2)no1)[C@H](N)C(=O)N1CCCC1	nM	1	train
C[C@H](c1nc(-c2ccc(S(C)(=O)=O)cc2)no1)[C@H](N)C(=O)N1CCCC1.O=C(O)C(F)(F)F	6.91364	1	1	122	492.476	1.8266	2	8	156.69	5	3	0	1	492.129	3	33	CHEMBL403415	C[C@H](c1nc(-c2ccc(S(C)(=O)=O)cc2)no1)[C@H](N)C(=O)N1CCCC1.O=C(O)C(F)(F)F	nM	1	train
C[C@H](c1nc(-c2ccc(S(C)(=O)=O)cc2Cl)no1)[C@H](N)C(=O)N1CCCC1	7.76955	1	1	17	412.899	1.8467	1	7	119.39	5	3	0	1	412.097	3	27	CHEMBL216835	C[C@H](c1nc(-c2ccc(S(C)(=O)=O)cc2Cl)no1)[C@H](N)C(=O)N1CCCC1	nM	1	train
C[C@H](c1nc(-c2ccc(S(C)(=O)=O)cc2Cl)no1)[C@H](N)C(=O)N1CCCC1.O=C(O)C(F)(F)F	7.76955	1	1	17	526.921	2.48	2	8	156.69	5	3	1	0	526.09	3	34	CHEMBL437206	C[C@H](c1nc(-c2ccc(S(C)(=O)=O)cc2Cl)no1)[C@H](N)C(=O)N1CCCC1.O=C(O)C(F)(F)F	nM	1	train
C[C@H](c1nc(-c2ccc(S(C)(=O)=O)cc2Cl)no1)[C@H](N)C(=O)N1CC[C@H](F)C1	7.39794	1	1	40	430.889	1.7947	1	7	119.39	5	3	0	1	430.088	3	28	CHEMBL488469	C[C@H](c1nc(-c2ccc(S(C)(=O)=O)cc2Cl)no1)[C@H](N)C(=O)N1CC[C@H](F)C1	nM	1	train
C[C@H](c1nc(-c2ccc(S(C)(=O)=O)cc2Cl)no1)[C@H](N)C(=O)N1CC[C@H](F)C1.O=C(O)C(F)(F)F	7.39794	1	2	40	544.911	2.428	2	8	156.69	5	3	1	0	544.081	3	35	CHEMBL435320	C[C@H](c1nc(-c2ccc(S(C)(=O)=O)cc2Cl)no1)[C@H](N)C(=O)N1CC[C@H](F)C1.O=C(O)C(F)(F)F	nM	1	train
C[C@H](c1nc(-c2ccc(S(C)(=O)=O)cc2F)no1)[C@H](N)C(=O)N1CCCC1	7.36653	1	1	43	396.444	1.3324	1	7	119.39	5	3	0	1	396.127	3	27	CHEMBL219278	C[C@H](c1nc(-c2ccc(S(C)(=O)=O)cc2F)no1)[C@H](N)C(=O)N1CCCC1	nM	1	train
C[C@H](c1nc(-c2ccc(S(N)(=O)=O)cc2)no1)[C@H](N)C(=O)N1CCCC1	6.72125	1	1	190	379.442	0.4372	2	7	145.41	5	3	0	1	379.131	3	26	CHEMBL219602	C[C@H](c1nc(-c2ccc(S(N)(=O)=O)cc2)no1)[C@H](N)C(=O)N1CCCC1	nM	1	train
C[C@H](c1nc(-c2cccc(C(F)(F)F)c2)no1)[C@H](N)C(=O)N1CCCC1	4.80688	0	1	15600	368.359	2.8086	1	5	85.25	4	3	0	1	368.146	3	26	CHEMBL375875	C[C@H](c1nc(-c2cccc(C(F)(F)F)c2)no1)[C@H](N)C(=O)N1CCCC1	nM	1	train
C[C@H](c1nc(-c2ccccc2)no1)[C@H](N)C(=O)N1CCCC1	4.70553	0	1	19700	300.362	1.7898	1	5	85.25	4	3	0	1	300.159	3	22	CHEMBL216854	C[C@H](c1nc(-c2ccccc2)no1)[C@H](N)C(=O)N1CCCC1	nM	1	train
C[C@H](c1nc(-c2ccccc2C(F)(F)F)no1)[C@H](N)C(=O)N1CCCC1	5.31695	0	1	4820	368.359	2.8086	1	5	85.25	4	3	0	1	368.146	3	26	CHEMBL219370	C[C@H](c1nc(-c2ccccc2C(F)(F)F)no1)[C@H](N)C(=O)N1CCCC1	nM	1	train
C[C@H](c1nc(-c2ccccc2C(F)F)no1)[C@H](N)C(=O)N1CCCC1	5.73993	0	1	1820	350.369	2.7274	1	5	85.25	5	3	0	1	350.155	3	25	CHEMBL216774	C[C@H](c1nc(-c2ccccc2C(F)F)no1)[C@H](N)C(=O)N1CCCC1	nM	1	train
C[C@H](c1nc(-c2ccccc2Cl)no1)[C@H](N)C(=O)N1CCCC1	6.00436	1	1	990	334.807	2.4432	1	5	85.25	4	3	0	1	334.12	3	23	CHEMBL375414	C[C@H](c1nc(-c2ccccc2Cl)no1)[C@H](N)C(=O)N1CCCC1	nM	1	train
C[C@H](c1nc(-c2ccccc2F)no1)[C@H](N)C(=O)N1CCCC1	5.31966	0	1	4790	318.352	1.9289	1	5	85.25	4	3	0	1	318.149	3	23	CHEMBL219369	C[C@H](c1nc(-c2ccccc2F)no1)[C@H](N)C(=O)N1CCCC1	nM	1	train
C[C@H](c1nc(-c2ccccc2OC(F)(F)F)no1)[C@H](N)C(=O)N1CCCC1	4.90658	0	1	12400	384.358	2.6884	1	6	94.48	5	3	0	1	384.141	3	27	CHEMBL426335	C[C@H](c1nc(-c2ccccc2OC(F)(F)F)no1)[C@H](N)C(=O)N1CCCC1	nM	1	train
C[C@H](c1nnc(-c2ccc(Cl)cc2Cl)o1)[C@H](N)C(=O)N1CCCC1.O=C(O)C(F)(F)F	6.25181	1	1	560	483.274	3.7299	2	6	122.55	4	3	0	1	482.074	3	31	CHEMBL220402	C[C@H](c1nnc(-c2ccc(Cl)cc2Cl)o1)[C@H](N)C(=O)N1CCCC1.O=C(O)C(F)(F)F	nM	1	test
C[C@H](c1noc(-c2ccc(Cl)cc2Cl)n1)[C@H](N)C(=O)N1CCCC1.O=C(O)C(F)(F)F	5.91721	0	1	1210	483.274	3.7299	2	6	122.55	4	3	0	1	482.074	3	31	CHEMBL220404	C[C@H](c1noc(-c2ccc(Cl)cc2Cl)n1)[C@H](N)C(=O)N1CCCC1.O=C(O)C(F)(F)F	nM	1	train
C[C@H]1C(=O)NCCCN1C(=O)C[C@@H](N)Cc1cc(F)c(F)cc1F	5.63827	0	1	2300	343.349	1.1008	2	3	75.43	4	2	0	1	343.151	2	24	CHEMBL216234	C[C@H]1C(=O)NCCCN1C(=O)C[C@@H](N)Cc1cc(F)c(F)cc1F	nM	1	train
C[C@H]1C(=O)NCCCN1C(=O)C[C@H](N)Cc1cc(F)c(F)cc1F	6.82391	1	1	150	343.349	1.1008	2	3	75.43	4	2	0	1	343.151	2	24	CHEMBL217005	C[C@H]1C(=O)NCCCN1C(=O)C[C@H](N)Cc1cc(F)c(F)cc1F	nM	1	train
C[C@H]1CCN(C(=O)CNc2cc3cc(-c4ccccc4)c(-c4ccccc4)cc3oc2=O)C1	5.50031	0	1	3160	438.527	5.4073	1	4	62.55	5	5	1	0	438.194	5	33	CHEMBL5285191	C[C@H]1CCN(C(=O)CNc2cc3cc(-c4ccccc4)c(-c4ccccc4)cc3oc2=O)C1	nM	1	val
C[C@H]1CN(C(=O)C[C@H](N)Cc2cc(F)c(F)cc2F)Cc2ccc(C(F)(F)F)n21.Cl	7.63827	1	1	23	455.83	4.2093	1	3	51.26	4	3	0	1	455.12	3	30	CHEMBL2021541	C[C@H]1CN(C(=O)C[C@H](N)Cc2cc(F)c(F)cc2F)Cc2ccc(C(F)(F)F)n21.Cl	nM	1	train
C[C@H]1CNC(=O)[C@@H](C)N(C(=O)C[C@H](N)Cc2cc(F)c(F)cc2F)C1	8.01323	1	1	9.7	357.376	1.3468	2	3	75.43	4	2	0	1	357.166	2	25	CHEMBL230387	C[C@H]1CNC(=O)[C@@H](C)N(C(=O)C[C@H](N)Cc2cc(F)c(F)cc2F)C1	nM	1	train
C[C@H]1CNC(=O)[C@@H](CC(F)(F)F)N(C(=O)C[C@H](N)Cc2cc(F)c(F)cc2F)C1	7.60906	1	1	24.6	425.373	2.2793	2	3	75.43	5	2	0	1	425.154	2	29	CHEMBL230389	C[C@H]1CNC(=O)[C@@H](CC(F)(F)F)N(C(=O)C[C@H](N)Cc2cc(F)c(F)cc2F)C1	nM	1	train
C[C@H]1C[C@@H](C#N)N(C(=O)[C@@H](N)CC(=O)N2CCN(C(c3ccc(F)cc3)c3ccc(F)cc3)CC2)C1.O=C(O)C(F)(F)F.O=C(O)C(F)(F)F	5.58503	0	1	2600	723.618	3.94298	3	7	168.27	6	4	1	0	723.23	4	50	CHEMBL3798441	C[C@H]1C[C@@H](C#N)N(C(=O)[C@@H](N)CC(=O)N2CCN(C(c3ccc(F)cc3)c3ccc(F)cc3)CC2)C1.O=C(O)C(F)(F)F.O=C(O)C(F)(F)F	nM	1	train
C[C@H]1Cn2c(nnc2C(F)(F)F)CN1C(=O)C[C@H](N)Cc1cc(F)c(F)cc1F.Cl	7.04096	1	1	91	457.806	2.8268	1	5	77.04	4	3	0	1	457.11	3	30	CHEMBL557990	C[C@H]1Cn2c(nnc2C(F)(F)F)CN1C(=O)C[C@H](N)Cc1cc(F)c(F)cc1F.Cl	nM	1	train
C[C@H]1N[C@H](C(=O)N2CCC[C@H]2C#N)C[C@@H]1C(=O)N(C)C	7.1549	1	1	70	278.356	-0.04422	1	4	76.44	2	2	0	1	278.174	2	20	CHEMBL260543	C[C@H]1N[C@H](C(=O)N2CCC[C@H]2C#N)C[C@@H]1C(=O)N(C)C	nM	1	train
C[C@H]1N[C@H](C(=O)N2CCC[C@H]2C#N)C[C@H]1C(=O)N(C)C	6.95861	1	1	110	278.356	-0.04422	1	4	76.44	2	2	0	1	278.174	2	20	CHEMBL409010	C[C@H]1N[C@H](C(=O)N2CCC[C@H]2C#N)C[C@H]1C(=O)N(C)C	nM	1	train
C[C@H]1c2nc(C(F)(F)F)nn2CCN1C(=O)C[C@H](N)Cc1cc(F)c(F)cc1F	6.56225	1	1	274	421.345	2.5775	1	5	77.04	4	3	0	1	421.134	3	29	CHEMBL251376	C[C@H]1c2nc(C(F)(F)F)nn2CCN1C(=O)C[C@H](N)Cc1cc(F)c(F)cc1F	nM	1	train
C[C@H]1c2nnc(C(F)(F)F)n2CCN1C(=O)C[C@H](N)Cc1cc(F)c(F)cc1F.Cl	7.05552	1	1	88	457.806	2.9993	1	5	77.04	4	3	0	1	457.11	3	30	CHEMBL557542	C[C@H]1c2nnc(C(F)(F)F)n2CCN1C(=O)C[C@H](N)Cc1cc(F)c(F)cc1F.Cl	nM	1	train
C[C@H]1c2nnc(C(F)(F)F)n2[C@@H](C)CN1C(=O)C[C@H](N)Cc1cc(F)c(F)cc1F.Cl	6.67985	1	1	209	471.833	3.5603	1	5	77.04	4	3	0	1	471.126	3	31	CHEMBL557219	C[C@H]1c2nnc(C(F)(F)F)n2[C@@H](C)CN1C(=O)C[C@H](N)Cc1cc(F)c(F)cc1F.Cl	nM	1	train
C[C@]1(N2Cc3c[nH]nc3C2)CO[C@H](c2cc(F)ccc2F)[C@@H](N)C1	7.46852	1	2	34	334.37	2.2511	2	4	67.17	2	4	0	1	334.161	4	24	CHEMBL3931183	C[C@]1(N2Cc3c[nH]nc3C2)CO[C@H](c2cc(F)ccc2F)[C@@H](N)C1	nM	1	train
C[C@]1(N2Cc3cn(S(=O)(=O)NC(=O)OCc4ccccc4)nc3C2)CO[C@H](c2cc(F)ccc2F)[C@@H](N)C1	8.05552	1	1	8.8	547.584	2.7438	2	9	128.78	6	5	1	0	547.17	5	38	CHEMBL3970322	C[C@]1(N2Cc3cn(S(=O)(=O)NC(=O)OCc4ccccc4)nc3C2)CO[C@H](c2cc(F)ccc2F)[C@@H](N)C1	nM	1	val
C[C@]1(N2Cc3cn(S(C)(=O)=O)nc3C2)CO[C@H](c2cc(F)ccc2F)[C@@H](N)C1	7.4318	1	2	37	412.462	1.5322	1	7	90.45	3	4	0	1	412.138	4	28	CHEMBL3940772	C[C@]1(N2Cc3cn(S(C)(=O)=O)nc3C2)CO[C@H](c2cc(F)ccc2F)[C@@H](N)C1	nM	1	train
C[C@]12C[C@@H]3C[C@](C)(C1)C[C@](NCC(=O)N1CCC[C@H]1C#N)(C3)C2	7.76955	1	1	17	315.461	2.83958	1	3	56.13	3	5	0	1	315.231	5	23	CHEMBL3084814	C[C@]12C[C@@H]3C[C@](C)(C1)C[C@](NCC(=O)N1CCC[C@H]1C#N)(C3)C2	nM	1	train
C[S+](C)Cc1ccc2cc1C(=O)NCC(=O)NCC(=O)NCC(=O)NCC(=O)NCCCC[C@H](N)C(=O)N1CCC[C@H]1C(=O)N2.O=C(O)C(F)(F)F.O=C([O-])C(F)(F)F	8.52288	1	2	3	874.815	-2.3683	8	11	298.36	2	3	3	0	874.275	3	59	CHEMBL302602	C[S+](C)Cc1ccc2cc1C(=O)NCC(=O)NCC(=O)NCC(=O)NCC(=O)NCCCC[C@H](N)C(=O)N1CCC[C@H]1C(=O)N2.O=C(O)C(F)(F)F.O=C([O-])C(F)(F)F	nM	1	train
C[S+](C)Cc1ccc2cc1C(=O)NCC(=O)NCC(=O)NCCCC[C@H](N)C(=O)N1CCC[C@H]1C(=O)N2.O=C(O)C(F)(F)F.O=C([O-])C(F)(F)F	7.92082	1	2	12	760.711	-0.6007	6	9	240.16	2	3	2	0	760.233	3	51	CHEMBL277390	C[S+](C)Cc1ccc2cc1C(=O)NCC(=O)NCC(=O)NCCCC[C@H](N)C(=O)N1CCC[C@H]1C(=O)N2.O=C(O)C(F)(F)F.O=C([O-])C(F)(F)F	nM	1	train
C[S+]([O-])c1ccc(Cc2nc(C(=O)NCC(=O)N3CC(F)(F)C[C@H]3C#N)cs2)cc1	5.3851	0	1	4120	452.508	1.96088	1	6	109.15	6	3	0	1	452.079	3	30	CHEMBL4748662	C[S+]([O-])c1ccc(Cc2nc(C(=O)NCC(=O)N3CC(F)(F)C[C@H]3C#N)cs2)cc1	nM	1	train
Cc1[nH]nc2c1CN(C(=O)C[C@H](N)Cc1cc(F)ccc1F)CC2	6.60206	1	2	250	334.37	1.84112	2	3	75.01	4	3	0	1	334.161	3	24	CHEMBL426469	Cc1[nH]nc2c1CN(C(=O)C[C@H](N)Cc1cc(F)ccc1F)CC2	nM	1	val
Cc1[nH]ncc1S(=O)(=O)N(C)[C@H]1CC[C@H]([C@H](N)Cc2cc(F)ccc2F)CC1	6.55284	1	1	280	412.506	2.74562	2	4	92.08	6	3	0	1	412.174	3	28	CHEMBL1683086	Cc1[nH]ncc1S(=O)(=O)N(C)[C@H]1CC[C@H]([C@H](N)Cc2cc(F)ccc2F)CC1	nM	1	train
Cc1c(-c2c(S(=O)(=O)c3ccccc3)cnc3ncnn23)c(=O)n(-c2ccccc2)n1C	6.95078	1	1	112	446.492	2.42192	0	9	104.15	4	5	0	1	446.116	5	32	CHEMBL5274711	Cc1c(-c2c(S(=O)(=O)c3ccccc3)cnc3ncnn23)c(=O)n(-c2ccccc2)n1C	nM	1	train
Cc1c(-c2c(S(=O)(=O)c3ccccc3)cnc3nnnn23)c(=O)n(-c2ccccc2)n1C	7.85387	1	1	14	447.48	1.81692	0	10	117.04	4	5	0	1	447.111	5	32	CHEMBL5275234	Cc1c(-c2c(S(=O)(=O)c3ccccc3)cnc3nnnn23)c(=O)n(-c2ccccc2)n1C	nM	1	train
Cc1c(-c2ccc([C@H](C(=O)N(C)C)[C@H](N)C(=O)N3CC[C@H](F)C3)cc2)ccc2ncnn12.O=C(O)C(F)(F)F	8.0655	1	2	8.6	552.529	2.40752	2	7	134.13	5	4	1	0	552.211	4	39	CHEMBL209111	Cc1c(-c2ccc([C@H](C(=O)N(C)C)[C@H](N)C(=O)N3CC[C@H](F)C3)cc2)ccc2ncnn12.O=C(O)C(F)(F)F	nM	1	val
Cc1c(-c2ccc([C@H](C)[C@H](N)C(=O)N3CC[C@H](F)C3)cc2)cc(Br)c(=O)n1C.O=C(O)C(F)(F)F	6.24413	1	1	570	564.374	3.75772	2	5	105.63	4	3	1	0	563.104	3	35	CHEMBL203323	Cc1c(-c2ccc([C@H](C)[C@H](N)C(=O)N3CC[C@H](F)C3)cc2)cc(Br)c(=O)n1C.O=C(O)C(F)(F)F	nM	1	train
Cc1c(-c2ccc([C@H](C)[C@H](N)C(=O)N3CC[C@H](F)C3)cc2)ccc(=O)n1C.O=C(O)C(F)(F)F	6.49485	1	1	320	485.478	2.99522	2	5	105.63	4	3	0	1	485.194	3	34	CHEMBL206252	Cc1c(-c2ccc([C@H](C)[C@H](N)C(=O)N3CC[C@H](F)C3)cc2)ccc(=O)n1C.O=C(O)C(F)(F)F	nM	1	train
Cc1c(C(=O)CS(=O)(=O)c2ccccc2)c(=O)n(-c2ccccc2)n1C	4.99568	0	1	10100	370.43	2.14102	0	6	78.14	5	3	0	1	370.099	3	26	CHEMBL5277115	Cc1c(C(=O)CS(=O)(=O)c2ccccc2)c(=O)n(-c2ccccc2)n1C	nM	1	train
Cc1c(C(=O)NCC(C)(C)NCC(=O)N2CCC[C@H]2C#N)cnc2cc(-c3ccccc3)nn12.Cl	7.95861	1	1	11	496.015	2.7391	2	7	115.42	7	4	0	1	495.215	4	35	CHEMBL1929392	Cc1c(C(=O)NCC(C)(C)NCC(=O)N2CCC[C@H]2C#N)cnc2cc(-c3ccccc3)nn12.Cl	nM	1	val
Cc1c(C(=O)NCC(C)(C)NCC(=O)N2CCC[C@H]2C#N)cnc2cc(C(C)(C)C)nn12.Cl	7.82391	1	1	15	476.025	2.3696	2	7	115.42	6	3	0	1	475.246	3	33	CHEMBL1929391	Cc1c(C(=O)NCC(C)(C)NCC(=O)N2CCC[C@H]2C#N)cnc2cc(C(C)(C)C)nn12.Cl	nM	1	train
Cc1c2c(nn1-c1ccc(F)cc1)CCN(C(=O)C[C@H](N)Cc1cc(F)ccc1F)C2	6.79588	1	1	160	428.458	3.44282	1	4	64.15	5	4	0	1	428.182	4	31	CHEMBL196114	Cc1c2c(nn1-c1ccc(F)cc1)CCN(C(=O)C[C@H](N)Cc1cc(F)ccc1F)C2	nM	1	train
Cc1c2c(nn1S(=O)(=O)C1(C)CC1)CN([C@H]1CCO[C@H](c3cc(F)ccc3F)[C@@H](N)C1)C2	9.30103	1	1	0.5	466.554	2.76332	1	7	90.45	4	5	0	1	466.185	5	32	CHEMBL3654424	Cc1c2c(nn1S(=O)(=O)C1(C)CC1)CN([C@H]1CCO[C@H](c3cc(F)ccc3F)[C@@H](N)C1)C2	nM	1	train
Cc1cc(-c2ccc([C@H](C(=O)N(C)C)[C@H](N)C(=O)N3CC[C@H](F)C3)cc2)cn2ncnc12.O=C(O)C(F)(F)F	6.82391	1	2	150	552.529	2.40752	2	7	134.13	5	4	1	0	552.211	4	39	CHEMBL210621	Cc1cc(-c2ccc([C@H](C(=O)N(C)C)[C@H](N)C(=O)N3CC[C@H](F)C3)cc2)cn2ncnc12.O=C(O)C(F)(F)F	nM	1	val
Cc1cc(-c2cn([C@@H]3CN[C@H](C(=O)N4CCC(F)(F)C4)C3)nn2)ccc1F	5.87943	0	1	1320	379.386	2.16322	1	5	63.05	3	4	0	1	379.162	4	27	CHEMBL4240687	Cc1cc(-c2cn([C@@H]3CN[C@H](C(=O)N4CCC(F)(F)C4)C3)nn2)ccc1F	nM	1	test
Cc1cc(-n2cncn2)ccc1CN1C[C@H](N)[C@H](C(=O)C2CCC[C@H]2C#N)C1	8.42022	1	1	3.8	378.48	1.8438	1	7	100.83	5	4	0	1	378.217	4	28	CHEMBL250620	Cc1cc(-n2cncn2)ccc1CN1C[C@H](N)[C@H](C(=O)C2CCC[C@H]2C#N)C1	nM	1	train
Cc1cc(=O)n(C)cc1-c1ccc([C@H](C)[C@H](N)C(=O)N2CC[C@H](F)C2)cc1.O=C(O)C(F)(F)F	7.284	1	1	52	485.478	2.99522	2	5	105.63	4	3	0	1	485.194	3	34	CHEMBL425039	Cc1cc(=O)n(C)cc1-c1ccc([C@H](C)[C@H](N)C(=O)N2CC[C@H](F)C2)cc1.O=C(O)C(F)(F)F	nM	1	train
Cc1cc(=O)n2nc(N3CC[C@H](c4cc(F)c(F)cc4F)[C@@H](N)C3)ccc2n1.O=C(O)C(F)(F)F	8.09691	1	1	8	503.403	2.76972	2	7	113.82	2	4	1	0	503.139	4	35	CHEMBL231397	Cc1cc(=O)n2nc(N3CC[C@H](c4cc(F)c(F)cc4F)[C@@H](N)C3)ccc2n1.O=C(O)C(F)(F)F	nM	1	val
Cc1cc(=O)n2nc(N3C[C@H](CN)[C@@H](c4cc(F)ccc4F)CC3=O)ccc2n1	6.0013	1	1	997	399.401	1.77152	1	6	93.59	3	4	0	1	399.151	4	29	CHEMBL3236114	Cc1cc(=O)n2nc(N3C[C@H](CN)[C@@H](c4cc(F)ccc4F)CC3=O)ccc2n1	nM	1	train
Cc1cc(=O)oc2c3c(ccc12)O[C@@H](c1cc(F)c(F)cc1F)[C@@H](N)C3	4.29362	0	1	50860	361.319	3.52222	1	4	65.46	1	4	0	1	361.093	4	26	CHEMBL3968332	Cc1cc(=O)oc2c3c(ccc12)O[C@@H](c1cc(F)c(F)cc1F)[C@@H](N)C3	nM	1	train
Cc1cc(=O)oc2c3c(ccc12)O[C@@H](c1cc(F)c(F)cc1F)[C@H](N)C3	4.88372	0	1	13070	361.319	3.52222	1	4	65.46	1	4	0	1	361.093	4	26	CHEMBL3971196	Cc1cc(=O)oc2c3c(ccc12)O[C@@H](c1cc(F)c(F)cc1F)[C@H](N)C3	nM	1	train
Cc1cc(=O)oc2c3c(ccc12)O[C@H](c1cc(F)c(F)cc1F)[C@@H](N)C3	6.81248	1	4	154	361.319	3.52222	1	4	65.46	1	4	0	1	361.093	4	26	CHEMBL3959577	Cc1cc(=O)oc2c3c(ccc12)O[C@H](c1cc(F)c(F)cc1F)[C@@H](N)C3	nM	1	train
Cc1cc(=O)oc2c3c(ccc12)O[C@H](c1cc(F)c(F)cc1F)[C@H](N)C3	4.66716	0	1	21520	361.319	3.52222	1	4	65.46	1	4	0	1	361.093	4	26	CHEMBL3929764	Cc1cc(=O)oc2c3c(ccc12)O[C@H](c1cc(F)c(F)cc1F)[C@H](N)C3	nM	1	train
Cc1cc(C(F)(F)F)nc2c3c(nn12)CN([C@H]1CC[C@H](c2cc(F)c(F)cc2F)[C@@H](N)C1)C3	8.72125	1	1	1.9	469.433	4.45302	1	5	59.45	2	5	0	1	469.17	5	33	CHEMBL3804996	Cc1cc(C(F)(F)F)nc2c3c(nn12)CN([C@H]1CC[C@H](c2cc(F)c(F)cc2F)[C@@H](N)C1)C3	nM	1	train
Cc1cc(C)c(-c2nnc(C(=O)[C@@H]3CCCN3C(=O)CNC(C)(C)C)o2)c(C)c1	7.76955	1	1	17	398.507	3.22366	1	6	88.33	5	3	0	1	398.232	3	29	CHEMBL232570	Cc1cc(C)c(-c2nnc(C(=O)[C@@H]3CCCN3C(=O)CNC(C)(C)C)o2)c(C)c1	nM	1	train
Cc1cc(C)c(-n2c(C)nc3c(cnn3-c3ccccc3)c2=O)c(C)c1	5.87943	0	1	1320	344.418	3.80508	0	5	52.71	2	4	0	1	344.164	4	26	CHEMBL3618032	Cc1cc(C)c(-n2c(C)nc3c(cnn3-c3ccccc3)c2=O)c(C)c1	nM	1	val
Cc1cc(C)c([C@@H]2CN[C@H](C(=O)N3CCC[C@H]3C#N)C2)c(C)c1O	8.27572	1	1	5.3	327.428	2.27754	2	4	76.36	2	3	0	1	327.195	3	24	CHEMBL389324	Cc1cc(C)c([C@@H]2CN[C@H](C(=O)N3CCC[C@H]3C#N)C2)c(C)c1O	nM	1	val
Cc1cc(C)cc(Cn2c(=O)cc(N3CCC[C@@H](N)C3)n(Cc3cc(F)ccc3C#N)c2=O)c1	6.72423	1	1	188.7	461.541	2.66172	1	7	97.05	5	4	0	1	461.223	4	34	CHEMBL4129968	Cc1cc(C)cc(Cn2c(=O)cc(N3CCC[C@@H](N)C3)n(Cc3cc(F)ccc3C#N)c2=O)c1	nM	1	test
Cc1cc(CN2C[C@H](N)[C@H](C(=O)C3CCC[C@H]3C#N)C2)cc(C)c1C#N	8.95861	1	1	1.1	350.466	2.4432	1	5	93.91	4	3	0	1	350.211	3	26	CHEMBL399791	Cc1cc(CN2C[C@H](N)[C@H](C(=O)C3CCC[C@H]3C#N)C2)cc(C)c1C#N	nM	1	train
Cc1cc(CN2C[C@H](N)[C@H](C(=O)C3CCC[C@H]3C#N)C2)ccc1-n1cncn1	7.33724	1	1	46	378.48	1.8438	1	7	100.83	5	4	0	1	378.217	4	28	CHEMBL401378	Cc1cc(CN2C[C@H](N)[C@H](C(=O)C3CCC[C@H]3C#N)C2)ccc1-n1cncn1	nM	1	train
Cc1cc(CN2C[C@H](N)[C@H](C(=O)C3CCC[C@H]3C#N)C2)ccc1C#N	8.88606	1	1	1.3	336.439	2.13478	1	5	93.91	4	3	0	1	336.195	3	25	CHEMBL429115	Cc1cc(CN2C[C@H](N)[C@H](C(=O)C3CCC[C@H]3C#N)C2)ccc1C#N	nM	1	train
Cc1cc(N2CCN(C(=O)[C@@H]3CN[C@H](C(=O)N4CCCC4)C3)CC2)sn1	7.16115	1	2	69	377.514	0.70062	1	6	68.78	3	4	0	1	377.189	4	26	CHEMBL272079	Cc1cc(N2CCN(C(=O)[C@@H]3CN[C@H](C(=O)N4CCCC4)C3)CC2)sn1	nM	1	train
Cc1cc(N2CCN([C@@H]3CN[C@H](C(=O)N4CCSC4)C3)CC2)c2ccccc2n1	9.25181	1	1	0.56	411.575	1.92862	1	6	51.71	3	5	0	1	411.209	5	29	CHEMBL2058970	Cc1cc(N2CCN([C@@H]3CN[C@H](C(=O)N4CCSC4)C3)CC2)c2ccccc2n1	nM	1	train
Cc1cc(N2CCN([C@@H]3CN[C@H](C(=O)N4CCSC4)C3)CC2)n(-c2ccc(C#N)cc2)n1	7.92082	1	1	12	451.6	1.4378	1	8	80.43	4	5	0	1	451.215	5	32	CHEMBL2147715	Cc1cc(N2CCN([C@@H]3CN[C@H](C(=O)N4CCSC4)C3)CC2)n(-c2ccc(C#N)cc2)n1	nM	1	train
Cc1cc(N2CCN([C@@H]3CN[C@H](C(=O)N4CCSC4)C3)CC2)n(-c2ccc(C#N)cn2)n1	7.82391	1	1	15	452.588	0.8328	1	9	93.32	4	5	0	1	452.211	5	32	CHEMBL2147774	Cc1cc(N2CCN([C@@H]3CN[C@H](C(=O)N4CCSC4)C3)CC2)n(-c2ccc(C#N)cn2)n1	nM	1	train
Cc1cc(N2CCN([C@@H]3CN[C@H](C(=O)N4CCSC4)C3)CC2)n(-c2ccc(Cl)cc2)n1	8.46852	1	1	3.4	461.035	2.21952	1	7	56.64	4	5	0	1	460.181	5	31	CHEMBL2147714	Cc1cc(N2CCN([C@@H]3CN[C@H](C(=O)N4CCSC4)C3)CC2)n(-c2ccc(Cl)cc2)n1	nM	1	train
Cc1cc(N2CCN([C@@H]3CN[C@H](C(=O)N4CCSC4)C3)CC2)n(-c2ccc(F)cc2)n1	8.5376	1	1	2.9	444.58	1.70522	1	7	56.64	4	5	0	1	444.211	5	31	CHEMBL2147711	Cc1cc(N2CCN([C@@H]3CN[C@H](C(=O)N4CCSC4)C3)CC2)n(-c2ccc(F)cc2)n1	nM	1	train
Cc1cc(N2CCN([C@@H]3CN[C@H](C(=O)N4CCSC4)C3)CC2)n(-c2cccc(F)c2)n1	9.52288	1	1	0.3	444.58	1.70522	1	7	56.64	4	5	0	1	444.211	5	31	CHEMBL2147712	Cc1cc(N2CCN([C@@H]3CN[C@H](C(=O)N4CCSC4)C3)CC2)n(-c2cccc(F)c2)n1	nM	1	train
Cc1cc(N2CCN([C@@H]3CN[C@H](C(=O)N4CCSC4)C3)CC2)n(-c2ccccc2)n1	9.4318	1	1	0.37	426.59	1.56612	1	7	56.64	4	5	0	1	426.22	5	30	CHEMBL2147777	Cc1cc(N2CCN([C@@H]3CN[C@H](C(=O)N4CCSC4)C3)CC2)n(-c2ccccc2)n1	nM	1	train
Cc1cc(N2CCN([C@@H]3CN[C@H](C(=O)N4CCSC4)C3)CC2)n(-c2ccccc2F)n1	9.07058	1	1	0.85	444.58	1.70522	1	7	56.64	4	5	0	1	444.211	5	31	CHEMBL2147713	Cc1cc(N2CCN([C@@H]3CN[C@H](C(=O)N4CCSC4)C3)CC2)n(-c2ccccc2F)n1	nM	1	train
Cc1cc(N2CCN([C@@H]3CN[C@H](C(=O)N4CCSC4)C3)CC2)n(-c2ccccn2)n1	9.20066	1	1	0.63	427.578	0.96112	1	8	69.53	4	5	0	1	427.215	5	30	CHEMBL2147771	Cc1cc(N2CCN([C@@H]3CN[C@H](C(=O)N4CCSC4)C3)CC2)n(-c2ccccn2)n1	nM	1	train
Cc1cc(N2CCN([C@@H]3CN[C@H](C(=O)N4CCSC4)C3)CC2)n(-c2cccnc2)n1	9.20761	1	1	0.62	427.578	0.96112	1	8	69.53	4	5	0	1	427.215	5	30	CHEMBL2147773	Cc1cc(N2CCN([C@@H]3CN[C@H](C(=O)N4CCSC4)C3)CC2)n(-c2cccnc2)n1	nM	1	train
Cc1cc(N2CCN([C@@H]3CN[C@H](C(=O)N4CCSC4)C3)CC2)n(-c2ccncc2)n1	8.30103	1	1	5	427.578	0.96112	1	8	69.53	4	5	0	1	427.215	5	30	CHEMBL2147772	Cc1cc(N2CCN([C@@H]3CN[C@H](C(=O)N4CCSC4)C3)CC2)n(-c2ccncc2)n1	nM	1	train
Cc1cc(N2CCN([C@H]3CN[C@H](C(=O)N4CCSC4)C3)CC2)n(-c2ccccc2)n1	8.20066	1	1	6.3	426.59	1.56612	1	7	56.64	4	5	0	1	426.22	5	30	CHEMBL2147775	Cc1cc(N2CCN([C@H]3CN[C@H](C(=O)N4CCSC4)C3)CC2)n(-c2ccccc2)n1	nM	1	train
Cc1cc(NC(=O)c2cc(-c3ccc(F)cc3F)c(CN)c(C)n2)no1	6.17134	1	1	674	358.348	3.34264	2	5	94.04	4	3	0	1	358.124	3	26	CHEMBL1688423	Cc1cc(NC(=O)c2cc(-c3ccc(F)cc3F)c(CN)c(C)n2)no1	nM	1	test
Cc1cc(O)cc(C)c1[C@@H]1CN[C@H](C(=O)N2CCC[C@H]2C#N)C1	8.48149	1	1	3.3	313.401	1.96912	2	4	76.36	2	3	0	1	313.179	3	23	CHEMBL243799	Cc1cc(O)cc(C)c1[C@@H]1CN[C@H](C(=O)N2CCC[C@H]2C#N)C1	nM	1	val
Cc1cc(O)n2nc3c(c2n1)CN([C@H]1CO[C@H](c2cc(F)c(F)cc2F)[C@@H](N)C1)C3	9.30103	1	1	0.5	419.407	2.33372	2	7	88.91	2	5	0	1	419.157	5	30	CHEMBL3805154	Cc1cc(O)n2nc3c(c2n1)CN([C@H]1CO[C@H](c2cc(F)c(F)cc2F)[C@@H](N)C1)C3	nM	1	train
Cc1cc(O)nc2c3c(nn12)CN([C@H]1CO[C@H](c2cc(F)c(F)cc2F)[C@@H](N)C1)C3	9.22185	1	1	0.6	419.407	2.33372	2	7	88.91	2	5	0	1	419.157	5	30	CHEMBL3806310	Cc1cc(O)nc2c3c(nn12)CN([C@H]1CO[C@H](c2cc(F)c(F)cc2F)[C@@H](N)C1)C3	nM	1	train
Cc1cc(S(C)(=O)=O)ccc1-c1noc([C@@H](CC2CC2)[C@H](N)C(=O)N2CC[C@H](F)C2)n1.O=C(O)C(F)(F)F	7.50864	1	1	31	564.558	2.86322	2	8	156.69	7	4	1	0	564.167	4	38	CHEMBL219434	Cc1cc(S(C)(=O)=O)ccc1-c1noc([C@@H](CC2CC2)[C@H](N)C(=O)N2CC[C@H](F)C2)n1.O=C(O)C(F)(F)F	nM	1	val
Cc1cc2c(=O)n(Cc3ccccc3C#N)c(N3CCC[C@@H](N)C3)nc2[nH]1	7.86075	1	1	13.78	362.437	1.8805	2	6	103.73	3	4	0	1	362.186	4	27	CHEMBL2022464	Cc1cc2c(=O)n(Cc3ccccc3C#N)c(N3CCC[C@@H](N)C3)nc2[nH]1	nM	1	test
Cc1cc2c(cn1)nc1n2C[C@H](N)[C@@H](c2cc(F)c(F)cc2F)C1.O=C(O)C(F)(F)F.O=C(O)C(F)(F)F	7.63827	1	1	23	560.373	4.09082	3	6	131.33	1	4	1	0	560.111	4	38	CHEMBL557514	Cc1cc2c(cn1)nc1n2C[C@H](N)[C@@H](c2cc(F)c(F)cc2F)C1.O=C(O)C(F)(F)F.O=C(O)C(F)(F)F	nM	1	train
Cc1cc2ccccc2c(Cn2c(=O)c3c(nc(N4CCC[C@@H](N)C4)n3Cc3ccccc3Br)n(C)c2=O)n1	7.85387	1	3	14	588.51	3.53992	1	9	103.97	5	6	1	0	587.164	6	39	CHEMBL3962719	Cc1cc2ccccc2c(Cn2c(=O)c3c(nc(N4CCC[C@@H](N)C4)n3Cc3ccccc3Br)n(C)c2=O)n1	nM	1	train
Cc1cc2ccccc2c(Cn2c(=O)c3c(nc(N4CCC[C@@H](N)C4)n3Cc3ccccc3Cl)n(C)c2=O)n1	7.95861	1	3	11	544.059	3.43082	1	9	103.97	5	6	1	0	543.215	6	39	CHEMBL3938789	Cc1cc2ccccc2c(Cn2c(=O)c3c(nc(N4CCC[C@@H](N)C4)n3Cc3ccccc3Cl)n(C)c2=O)n1	nM	1	train
Cc1cc2ccccc2n1C[C@H](C)NCC(=O)N1CCC[C@H]1C#N	7.16115	1	1	69	324.428	2.4424	1	4	61.06	5	3	0	1	324.195	3	24	CHEMBL451319	Cc1cc2ccccc2n1C[C@H](C)NCC(=O)N1CCC[C@H]1C#N	nM	1	train
Cc1cc2nc(C)c(C(=O)NCC(C)(C)NCC(=O)N3CCC[C@H]3C#N)c(C)n2n1.Cl	6.95861	1	1	110	447.971	1.68894	2	7	115.42	6	3	0	1	447.215	3	31	CHEMBL1929395	Cc1cc2nc(C)c(C(=O)NCC(C)(C)NCC(=O)N3CCC[C@H]3C#N)c(C)n2n1.Cl	nM	1	train
Cc1cc2nc3c(cn2n1)CN([C@@H]1CC[C@H](c2cc(F)ccc2F)[C@@H](N)C1)C3	7.58503	1	1	26	383.446	3.29512	1	5	59.45	2	5	0	1	383.192	5	28	CHEMBL3804982	Cc1cc2nc3c(cn2n1)CN([C@@H]1CC[C@H](c2cc(F)ccc2F)[C@@H](N)C1)C3	nM	1	train
Cc1cc2nc3c(cn2n1)CN([C@H]1CC[C@H](c2cc(F)ccc2F)[C@@H](N)C1)C3	8.95861	1	1	1.1	383.446	3.29512	1	5	59.45	2	5	0	1	383.192	5	28	CHEMBL3805226	Cc1cc2nc3c(cn2n1)CN([C@H]1CC[C@H](c2cc(F)ccc2F)[C@@H](N)C1)C3	nM	1	val
Cc1cc2ncc(C(=O)N3CCC([C@H](N)Cc4cc(F)c(F)cc4F)CC3)c(C)n2n1	8.39794	1	1	4	431.462	3.18564	1	5	76.52	4	4	0	1	431.193	4	31	CHEMBL484528	Cc1cc2ncc(C(=O)N3CCC([C@H](N)Cc4cc(F)c(F)cc4F)CC3)c(C)n2n1	nM	1	train
Cc1cc2ncc(C(=O)NCC(C)(C)NCC(=O)N3CCC[C@H]3C#N)c(C(F)(F)F)n2n1.Cl	7.49485	1	1	32	487.914	2.0909	2	7	115.42	6	3	0	1	487.171	3	33	CHEMBL1929389	Cc1cc2ncc(C(=O)NCC(C)(C)NCC(=O)N3CCC[C@H]3C#N)c(C(F)(F)F)n2n1.Cl	nM	1	train
Cc1cc2ncc(C(=O)NCC(C)(C)NCC(=O)N3CCC[C@H]3C#N)c(C)n2n1.Cl	7.88606	1	1	13	433.944	1.38052	2	7	115.42	6	3	0	1	433.199	3	30	CHEMBL1929388	Cc1cc2ncc(C(=O)NCC(C)(C)NCC(=O)N3CCC[C@H]3C#N)c(C)n2n1.Cl	nM	1	train
Cc1cc2ncc(C(=O)NCC(C)(C)NCC(=O)N3CCC[C@H]3C#N)c(O)n2n1.Cl	8.74473	1	1	1.8	435.916	0.7777	3	8	135.65	6	3	0	1	435.179	3	30	CHEMBL1929390	Cc1cc2ncc(C(=O)NCC(C)(C)NCC(=O)N3CCC[C@H]3C#N)c(O)n2n1.Cl	nM	1	train
Cc1cc2ncc(C(=O)NCC(C)(C)NCC(=O)N3CCC[C@H]3C#N)cn2n1	8.48149	1	1	3.3	383.456	0.6503	2	7	115.42	6	3	0	1	383.207	3	28	CHEMBL1929396	Cc1cc2ncc(C(=O)NCC(C)(C)NCC(=O)N3CCC[C@H]3C#N)cn2n1	nM	1	train
Cc1cc2ncc(C(=O)NCC(C)(C)NCC(=O)N3CCC[C@H]3C#N)cn2n1.Cl	8.42022	1	1	3.8	419.917	1.0721	2	7	115.42	6	3	0	1	419.184	3	29	CHEMBL1929387	Cc1cc2ncc(C(=O)NCC(C)(C)NCC(=O)N3CCC[C@H]3C#N)cn2n1.Cl	nM	1	train
Cc1cc2ncc(N3C[C@H](CN)[C@@H](c4cc(F)c(F)cc4F)CC3=O)c(C)n2n1	6.92445	1	1	119	403.408	2.85884	1	5	76.52	3	4	0	1	403.162	4	29	CHEMBL3236123	Cc1cc2ncc(N3C[C@H](CN)[C@@H](c4cc(F)c(F)cc4F)CC3=O)c(C)n2n1	nM	1	train
Cc1cc2ncc(N3C[C@H](CN)[C@@H](c4cc(F)ccc4F)CC3=O)c(C)n2n1	7.11014	1	1	77.6	385.418	2.71974	1	5	76.52	3	4	0	1	385.171	4	28	CHEMBL3236117	Cc1cc2ncc(N3C[C@H](CN)[C@@H](c4cc(F)ccc4F)CC3=O)c(C)n2n1	nM	1	train
Cc1cc2ncc(N3C[C@H](CN)[C@@H](c4ccc(Cl)cc4Cl)CC3=O)c(C)n2n1	6.82974	1	1	148	418.328	3.74834	1	5	76.52	3	4	0	1	417.112	4	28	CHEMBL3236128	Cc1cc2ncc(N3C[C@H](CN)[C@@H](c4ccc(Cl)cc4Cl)CC3=O)c(C)n2n1	nM	1	train
Cc1cc2ncc3c(n2n1)CN([C@@H]1CC[C@H](c2cc(F)ccc2F)[C@@H](N)C1)C3	7.79588	1	1	16	383.446	3.29512	1	5	59.45	2	5	0	1	383.192	5	28	CHEMBL3806179	Cc1cc2ncc3c(n2n1)CN([C@@H]1CC[C@H](c2cc(F)ccc2F)[C@@H](N)C1)C3	nM	1	train
Cc1cc2ncc3c(n2n1)CN([C@H]1CC[C@H](c2cc(F)c(F)cc2F)[C@@H](N)C1)C3	9.85387	1	1	0.14	401.436	3.43422	1	5	59.45	2	5	0	1	401.183	5	29	CHEMBL3805966	Cc1cc2ncc3c(n2n1)CN([C@H]1CC[C@H](c2cc(F)c(F)cc2F)[C@@H](N)C1)C3	nM	1	train
Cc1cc2ncc3c(n2n1)CN([C@H]1CC[C@H](c2cc(F)ccc2F)[C@@H](N)C1)C3	9.22185	1	1	0.6	383.446	3.29512	1	5	59.45	2	5	0	1	383.192	5	28	CHEMBL3806157	Cc1cc2ncc3c(n2n1)CN([C@H]1CC[C@H](c2cc(F)ccc2F)[C@@H](N)C1)C3	nM	1	train
Cc1cc2ncc3c(n2n1)CN([C@H]1CO[C@H](c2cc(F)c(F)cc2F)[C@@H](N)C1)C3	9.1549	1	1	0.7	403.408	2.62812	1	6	68.68	2	5	0	1	403.162	5	29	CHEMBL3806029	Cc1cc2ncc3c(n2n1)CN([C@H]1CO[C@H](c2cc(F)c(F)cc2F)[C@@H](N)C1)C3	nM	1	train
Cc1cc2ncc3c(n2n1)CN([C@H]1CO[C@H](c2cc(F)ccc2F)[C@@H](N)C1)C3	9.1549	1	1	0.7	385.418	2.48902	1	6	68.68	2	5	0	1	385.171	5	28	CHEMBL3805294	Cc1cc2ncc3c(n2n1)CN([C@H]1CO[C@H](c2cc(F)ccc2F)[C@@H](N)C1)C3	nM	1	train
Cc1ccc(-c2c(-c3nc(C(N)=O)cs3)cnc(CC(C)C)c2CN)cc1.Cl.Cl	8.67778	1	1	2.1	453.439	4.78022	2	5	94.89	6	3	0	1	452.12	3	29	CHEMBL4068477	Cc1ccc(-c2c(-c3nc(C(N)=O)cs3)cnc(CC(C)C)c2CN)cc1.Cl.Cl	nM	1	train
Cc1ccc(-c2c(/C=C/C(=O)O)c(C)nc(CC(C)C)c2CN)cc1.Cl.Cl	7.18046	1	1	66	411.373	4.96404	2	3	76.21	6	2	0	1	410.153	2	27	CHEMBL3216718	Cc1ccc(-c2c(/C=C/C(=O)O)c(C)nc(CC(C)C)c2CN)cc1.Cl.Cl	nM	1	test
Cc1ccc(-c2c(/C=C/c3nc(C(=O)O)cs3)c(C)nc(CC(C)C)c2CN)cc1.Cl.Cl	8.25964	1	1	5.5	494.488	6.19134	2	5	89.1	7	3	1	0	493.136	3	32	CHEMBL4097306	Cc1ccc(-c2c(/C=C/c3nc(C(=O)O)cs3)c(C)nc(CC(C)C)c2CN)cc1.Cl.Cl	nM	1	train
Cc1ccc(-c2c(CC(=O)N3CCC(S(C)(=O)=O)C3)c(C)nc(CC(C)C)c2CN)cc1.Cl.Cl	7.27572	1	1	53	530.562	4.05424	1	5	93.36	7	3	1	0	529.193	3	34	CHEMBL3215611	Cc1ccc(-c2c(CC(=O)N3CCC(S(C)(=O)=O)C3)c(C)nc(CC(C)C)c2CN)cc1.Cl.Cl	nM	1	train
Cc1ccc(-c2c(CC(=O)N3CCC[C@@H]3C(=O)O)c(C)nc(CC(C)C)c2CN)cc1.Cl.Cl	8.10791	1	1	7.8	496.479	4.48434	2	4	96.52	7	3	0	1	495.206	3	33	CHEMBL3216726	Cc1ccc(-c2c(CC(=O)N3CCC[C@@H]3C(=O)O)c(C)nc(CC(C)C)c2CN)cc1.Cl.Cl	nM	1	train
Cc1ccc(-c2c(CC(=O)N3CCC[C@@H]3C(N)=O)c(C)nc(CC(C)C)c2CN)cc1.Cl.Cl	7.92082	1	1	12	495.495	3.88504	2	4	102.31	7	3	0	1	494.222	3	33	CHEMBL3217159	Cc1ccc(-c2c(CC(=O)N3CCC[C@@H]3C(N)=O)c(C)nc(CC(C)C)c2CN)cc1.Cl.Cl	nM	1	train
Cc1ccc(-c2c(CC(=O)N3CCC[C@H]3C(=O)O)c(C)nc(CC(C)C)c2CN)cc1.Cl.Cl	8.5376	1	1	2.9	496.479	4.48434	2	4	96.52	7	3	0	1	495.206	3	33	CHEMBL3216485	Cc1ccc(-c2c(CC(=O)N3CCC[C@H]3C(=O)O)c(C)nc(CC(C)C)c2CN)cc1.Cl.Cl	nM	1	train
Cc1ccc(-c2c(CC(=O)N3CCC[C@H]3C(N)=O)c(C)nc(CC(C)C)c2CN)cc1.Cl.Cl	8.95861	1	2	1.1	495.495	3.88504	2	4	102.31	7	3	0	1	494.222	3	33	CHEMBL3216725	Cc1ccc(-c2c(CC(=O)N3CCC[C@H]3C(N)=O)c(C)nc(CC(C)C)c2CN)cc1.Cl.Cl	nM	1	train
Cc1ccc(-c2c(CC(=O)NCC(=O)O)c(C)nc(CC(C)C)c2CN)cc1.Cl.Cl	7.13668	1	1	73	456.414	3.60954	3	4	105.31	8	2	0	1	455.174	2	30	CHEMBL3217160	Cc1ccc(-c2c(CC(=O)NCC(=O)O)c(C)nc(CC(C)C)c2CN)cc1.Cl.Cl	nM	1	test
Cc1ccc(-c2c(CC(=O)Nc3cccc(C(=O)O)c3)c(C)nc(CC(C)C)c2CN)cc1.Cl.Cl	7.72125	1	1	19	518.485	5.74564	3	4	105.31	8	3	2	0	517.19	3	35	CHEMBL3216940	Cc1ccc(-c2c(CC(=O)Nc3cccc(C(=O)O)c3)c(C)nc(CC(C)C)c2CN)cc1.Cl.Cl	nM	1	train
Cc1ccc(-c2c(CC(=O)Nc3cccc(C(N)=O)c3)c(C)nc(CC(C)C)c2CN)cc1.Cl.Cl	8.09151	1	1	8.1	517.501	5.14634	3	4	111.1	8	3	2	0	516.206	3	35	CHEMBL3216270	Cc1ccc(-c2c(CC(=O)Nc3cccc(C(N)=O)c3)c(C)nc(CC(C)C)c2CN)cc1.Cl.Cl	nM	1	train
Cc1ccc(-c2c(CC(=O)Nc3cccc(S(C)(=O)=O)c3)c(C)nc(CC(C)C)c2CN)cc1.Cl.Cl	8.08619	1	1	8.2	552.568	5.45094	2	5	102.15	8	3	2	0	551.178	3	36	CHEMBL3217158	Cc1ccc(-c2c(CC(=O)Nc3cccc(S(C)(=O)=O)c3)c(C)nc(CC(C)C)c2CN)cc1.Cl.Cl	nM	1	train
Cc1ccc(-c2c(CC(=O)Nc3cccc([S+](C)[O-])c3)c(C)nc(CC(C)C)c2CN)cc1.Cl	8.55284	1	1	2.8	500.108	5.36304	2	4	91.07	8	3	2	0	499.206	3	34	CHEMBL1644844	Cc1ccc(-c2c(CC(=O)Nc3cccc([S+](C)[O-])c3)c(C)nc(CC(C)C)c2CN)cc1.Cl	nM	1	train
Cc1ccc(-c2c(CC(=O)Nc3cscc3C(=O)O)c(C)nc(CC(C)C)c2CN)cc1.Cl.Cl	7.52288	1	1	30	524.514	5.80714	3	5	105.31	8	3	2	0	523.146	3	34	CHEMBL3216272	Cc1ccc(-c2c(CC(=O)Nc3cscc3C(=O)O)c(C)nc(CC(C)C)c2CN)cc1.Cl.Cl	nM	1	train
Cc1ccc(-c2c(CC(=O)O)c(C)nc(CC(C)(C)C)c2CN)cc1.Cl.Cl	8	1	1	10	413.389	4.88344	2	3	76.21	5	2	0	1	412.168	2	27	CHEMBL3215607	Cc1ccc(-c2c(CC(=O)O)c(C)nc(CC(C)(C)C)c2CN)cc1.Cl.Cl	nM	1	test
Cc1ccc(-c2c(CC(=O)O)c(C)nc(CC(C)C)c2CN)cc1.Cl.Cl	7.69897	1	1	20	399.362	4.49334	2	3	76.21	6	2	0	1	398.153	2	26	CHEMBL3216734	Cc1ccc(-c2c(CC(=O)O)c(C)nc(CC(C)C)c2CN)cc1.Cl.Cl	nM	1	test
Cc1ccc(-c2c(CCC(=O)O)c(C)nc(CC(C)C)c2CN)cc1.Cl.Cl	7.40894	1	1	39	413.389	4.88344	2	3	76.21	7	2	0	1	412.168	2	27	CHEMBL3216954	Cc1ccc(-c2c(CCC(=O)O)c(C)nc(CC(C)C)c2CN)cc1.Cl.Cl	nM	1	test
Cc1ccc(-c2c(CCc3nc(C(=O)O)cs3)c(C)nc(CC(C)C)c2CN)cc1.Cl.Cl	8.58503	1	1	2.6	496.504	5.80614	2	5	89.1	8	3	1	0	495.151	3	32	CHEMBL4098218	Cc1ccc(-c2c(CCc3nc(C(=O)O)cs3)c(C)nc(CC(C)C)c2CN)cc1.Cl.Cl	nM	1	train
Cc1ccc(-c2c(CCc3nc(C(N)=O)cs3)c(C)nc(CC(C)C)c2CN)cc1.Cl.Cl	8.07058	1	1	8.5	495.52	5.20684	2	5	94.89	8	3	1	0	494.167	3	32	CHEMBL4089615	Cc1ccc(-c2c(CCc3nc(C(N)=O)cs3)c(C)nc(CC(C)C)c2CN)cc1.Cl.Cl	nM	1	train
Cc1ccc(-c2c(CN)c(CC(C)(C)C)nc(C(C)C)c2C(=O)O)cc1.Cl.Cl	7.72125	1	1	19	427.416	5.76952	2	3	76.21	5	2	1	0	426.184	2	28	CHEMBL3215608	Cc1ccc(-c2c(CN)c(CC(C)(C)C)nc(C(C)C)c2C(=O)O)cc1.Cl.Cl	nM	1	test
Cc1ccc(-c2c(CN)c(CC(C)(C)C)nc(C)c2C(=O)O)cc1.Cl.Cl	7.74473	1	1	18	399.362	4.95454	2	3	76.21	4	2	0	1	398.153	2	26	CHEMBL3216938	Cc1ccc(-c2c(CN)c(CC(C)(C)C)nc(C)c2C(=O)O)cc1.Cl.Cl	nM	1	test
Cc1ccc(-c2c(CN)c(CC(C)(C)C)nc(CC(C)C)c2C(=O)O)cc1.Cl.Cl	8.33724	1	1	4.6	441.443	5.84462	2	3	76.21	6	2	1	0	440.2	2	29	CHEMBL3215606	Cc1ccc(-c2c(CN)c(CC(C)(C)C)nc(CC(C)C)c2C(=O)O)cc1.Cl.Cl	nM	1	test
Cc1ccc(-c2c(CN)c(CC(C)(C)C)nc(Cc3ccccc3)c2C(=O)O)cc1.Cl.Cl	8.60206	1	1	2.5	475.46	6.23692	2	3	76.21	6	3	1	0	474.184	3	32	CHEMBL3216060	Cc1ccc(-c2c(CN)c(CC(C)(C)C)nc(Cc3ccccc3)c2C(=O)O)cc1.Cl.Cl	nM	1	val
Cc1ccc(-c2c(CN)c(CC(C)C)nc(C)c2C(=O)O)cc1	7.74473	1	2	18	312.413	3.72084	2	3	76.21	5	2	0	1	312.184	2	23	CHEMBL1614729	Cc1ccc(-c2c(CN)c(CC(C)C)nc(C)c2C(=O)O)cc1	nM	1	test
Cc1ccc(-c2c(CN)c(CC(C)C)nc(C)c2C(=O)O)cc1.Cl.Cl	7.74473	1	1	18	385.335	4.56444	2	3	76.21	5	2	0	1	384.137	2	25	CHEMBL3215845	Cc1ccc(-c2c(CN)c(CC(C)C)nc(C)c2C(=O)O)cc1.Cl.Cl	nM	1	test
Cc1ccc(-c2c(CN)c(CC(C)C)nc(C)c2C(=O)OCCCC(=O)O)cc1.Cl.Cl	6.3279	1	1	470	471.425	4.88784	2	5	102.51	9	2	0	1	470.174	2	31	CHEMBL4071166	Cc1ccc(-c2c(CN)c(CC(C)C)nc(C)c2C(=O)OCCCC(=O)O)cc1.Cl.Cl	nM	1	test
Cc1ccc(-c2c(CN)c(CC(C)C)nc(C)c2C(=O)OC[C@H]2CC[C@H](C(=O)O)CC2)cc1.Cl.Cl	7.09691	1	1	80	525.517	5.91404	2	5	102.51	8	3	2	0	524.221	3	35	CHEMBL4059789	Cc1ccc(-c2c(CN)c(CC(C)C)nc(C)c2C(=O)OC[C@H]2CC[C@H](C(=O)O)CC2)cc1.Cl.Cl	nM	1	train
Cc1ccc(-c2c(CN)c(CC(C)C)nc(C)c2C(=O)OCc2ccc(C(=O)O)cc2)cc1.Cl.Cl	7.76955	1	1	17	519.469	5.92144	2	5	102.51	8	3	2	0	518.174	3	35	CHEMBL4100667	Cc1ccc(-c2c(CN)c(CC(C)C)nc(C)c2C(=O)OCc2ccc(C(=O)O)cc2)cc1.Cl.Cl	nM	1	train
Cc1ccc(-c2c(CN)c(CC(C)C)nc(C)c2C(=O)OCc2cccc(C(=O)O)c2)cc1.Cl.Cl	7.06048	1	1	87	519.469	5.92144	2	5	102.51	8	3	2	0	518.174	3	35	CHEMBL4082680	Cc1ccc(-c2c(CN)c(CC(C)C)nc(C)c2C(=O)OCc2cccc(C(=O)O)c2)cc1.Cl.Cl	nM	1	train
Cc1ccc(-c2c(CN)c(CC(C)C)nc(C)c2C(=O)OCc2ccccc2C(=O)O)cc1.Cl.Cl	7.5376	1	1	29	519.469	5.92144	2	5	102.51	8	3	2	0	518.174	3	35	CHEMBL4081713	Cc1ccc(-c2c(CN)c(CC(C)C)nc(C)c2C(=O)OCc2ccccc2C(=O)O)cc1.Cl.Cl	nM	1	train
Cc1ccc(-c2c(CN)c(CC(C)C)nc3ccc(-c4ccc(C(=O)O)o4)cc23)cc1.Cl.Cl	7.55284	1	1	28	487.427	6.66922	2	4	89.35	6	4	1	0	486.148	4	33	CHEMBL4085490	Cc1ccc(-c2c(CN)c(CC(C)C)nc3ccc(-c4ccc(C(=O)O)o4)cc23)cc1.Cl.Cl	nM	1	train
Cc1ccc(-c2c(CN)c(CC(C)C)nc3ccc(-c4nc(C(=O)O)cs4)cc23)cc1.Cl.Cl	9.42022	1	1	0.38	504.483	6.53272	2	5	89.1	6	4	2	0	503.12	4	33	CHEMBL4068446	Cc1ccc(-c2c(CN)c(CC(C)C)nc3ccc(-c4nc(C(=O)O)cs4)cc23)cc1.Cl.Cl	nM	1	train
Cc1ccc(-c2c(CN)c(CC(C)C)nc3ccc(-c4nn[nH]n4)cc23)cc1.Cl.Cl	8.03621	1	1	9.2	445.398	4.89112	2	5	93.37	5	4	0	1	444.16	4	30	CHEMBL3215634	Cc1ccc(-c2c(CN)c(CC(C)C)nc3ccc(-c4nn[nH]n4)cc23)cc1.Cl.Cl	nM	1	train
Cc1ccc(-c2c(CN)c(CC(C)C)nc3ccc(-c4noc(=O)[nH]4)cc23)cc1.Cl.Cl	7.95861	1	1	11	461.393	5.05432	2	5	97.8	5	4	1	0	460.143	4	31	CHEMBL3215859	Cc1ccc(-c2c(CN)c(CC(C)C)nc3ccc(-c4noc(=O)[nH]4)cc23)cc1.Cl.Cl	nM	1	train
Cc1ccc(-c2c(CN)c(CC(C)C)nc3ccc(/C=C/C(N)=O)cc23)cc1	8.74473	1	1	1.8	373.5	4.36592	2	3	82	6	3	0	1	373.215	3	28	CHEMBL1808468	Cc1ccc(-c2c(CN)c(CC(C)C)nc3ccc(/C=C/C(N)=O)cc23)cc1	nM	1	train
Cc1ccc(-c2c(CN)c(CC(C)C)nc3ccc(C(=O)O)cc23)cc1.Cl.Cl	7	1	1	100	421.368	5.40922	2	3	76.21	5	3	1	0	420.137	3	28	CHEMBL3215858	Cc1ccc(-c2c(CN)c(CC(C)C)nc3ccc(C(=O)O)cc23)cc1.Cl.Cl	nM	1	train
Cc1ccc(-c2c(CN)c(CC(C)C)nc3ccc(C(N)=O)cc23)cc1.Cl.Cl	7.25964	1	1	55	420.384	4.80992	2	3	82	5	3	0	1	419.153	3	28	CHEMBL3216749	Cc1ccc(-c2c(CN)c(CC(C)C)nc3ccc(C(N)=O)cc23)cc1.Cl.Cl	nM	1	train
Cc1ccc(-c2c(CN)c(CC(C)C)nc3ccc(CCC(=O)O)cc23)cc1.Cl.Cl	7.63827	1	1	23	449.422	5.72822	2	3	76.21	7	3	1	0	448.168	3	30	CHEMBL3216493	Cc1ccc(-c2c(CN)c(CC(C)C)nc3ccc(CCC(=O)O)cc23)cc1.Cl.Cl	nM	1	train
Cc1ccc(-c2c(CN)c(CC(C)C)nc3ccc(CCC(N)=O)cc23)cc1.Cl.Cl	8.12494	1	1	7.5	448.438	5.12892	2	3	82	7	3	1	0	447.184	3	30	CHEMBL3216748	Cc1ccc(-c2c(CN)c(CC(C)C)nc3ccc(CCC(N)=O)cc23)cc1.Cl.Cl	nM	1	train
Cc1ccc(-c2c(CN)c(CC(C)C)nc3ccc(CCCC(=O)O)cc23)cc1.Cl.Cl	8.06048	1	1	8.7	463.449	6.11832	2	3	76.21	8	3	1	0	462.184	3	31	CHEMBL3215844	Cc1ccc(-c2c(CN)c(CC(C)C)nc3ccc(CCCC(=O)O)cc23)cc1.Cl.Cl	nM	1	train
Cc1ccc(-c2c(CN)c(CC(C)C)nc3ccc(CCCCC(=O)O)cc23)cc1.Cl.Cl	8.01773	1	1	9.6	477.476	6.50842	2	3	76.21	9	3	1	0	476.2	3	32	CHEMBL3216279	Cc1ccc(-c2c(CN)c(CC(C)C)nc3ccc(CCCCC(=O)O)cc23)cc1.Cl.Cl	nM	1	train
Cc1ccc(-c2c(CN)c(CC(C)C)nc3ccc(CCCCCC(=O)O)cc23)cc1.Cl.Cl	8.18046	1	1	6.6	491.503	6.89852	2	3	76.21	10	3	1	0	490.215	3	33	CHEMBL3216495	Cc1ccc(-c2c(CN)c(CC(C)C)nc3ccc(CCCCCC(=O)O)cc23)cc1.Cl.Cl	nM	1	train
Cc1ccc(-c2c(CN)c(CC(C)C)nc3ccc(N4CC(=O)NCC4=O)cc23)cc1.Cl.Cl	8.95861	1	2	1.1	489.447	4.17382	2	4	88.32	5	4	0	1	488.175	4	33	CHEMBL3142227	Cc1ccc(-c2c(CN)c(CC(C)C)nc3ccc(N4CC(=O)NCC4=O)cc23)cc1.Cl.Cl	nM	1	train
Cc1ccc(-c2c(CN)c(CC(C)C)nc3ccc(N4CCNC(=O)C4)cc23)cc1	8.65758	1	1	2.2	402.542	3.80362	2	4	71.25	5	4	0	1	402.242	4	30	CHEMBL1808473	Cc1ccc(-c2c(CN)c(CC(C)C)nc3ccc(N4CCNC(=O)C4)cc23)cc1	nM	1	train
Cc1ccc(-c2c(CN)c(CC(C)C)nc3ccc(N4CCNC(=O)C4=O)cc23)cc1	8.56864	1	1	2.7	416.525	3.33022	2	4	88.32	5	4	0	1	416.221	4	31	CHEMBL1808474	Cc1ccc(-c2c(CN)c(CC(C)C)nc3ccc(N4CCNC(=O)C4=O)cc23)cc1	nM	1	train
Cc1ccc(-c2c(CN)c(CC(C)C)nc3ccc(OCC(=O)O)cc23)cc1.Cl.Cl	6.85387	1	1	140	451.394	5.17442	2	4	85.44	7	3	1	0	450.148	3	30	CHEMBL4082445	Cc1ccc(-c2c(CN)c(CC(C)C)nc3ccc(OCC(=O)O)cc23)cc1.Cl.Cl	nM	1	train
Cc1ccc(-c2c(CN)c(CC(C)C)nc3ccc(OCC(N)=O)cc23)cc1	8.37675	1	1	4.2	377.488	3.73152	2	4	91.23	7	3	0	1	377.21	3	28	CHEMBL1808464	Cc1ccc(-c2c(CN)c(CC(C)C)nc3ccc(OCC(N)=O)cc23)cc1	nM	1	train
Cc1ccc(-c2c(CN)c(CC(C)C)nc3ccc(OCCC(=O)O)cc23)cc1.Cl.Cl	7.5376	1	1	29	465.421	5.56452	2	4	85.44	8	3	1	0	464.163	3	31	CHEMBL4075351	Cc1ccc(-c2c(CN)c(CC(C)C)nc3ccc(OCCC(=O)O)cc23)cc1.Cl.Cl	nM	1	train
Cc1ccc(-c2c(CN)c(CC(C)C)nc3ccc(OCCCC(=O)O)cc23)cc1.Cl.Cl	7.76955	1	1	17	479.448	5.95462	2	4	85.44	9	3	1	0	478.179	3	32	CHEMBL4071958	Cc1ccc(-c2c(CN)c(CC(C)C)nc3ccc(OCCCC(=O)O)cc23)cc1.Cl.Cl	nM	1	train
Cc1ccc(-c2c(CN)c(CC(C)C)nc3ccc(OCCCCC(=O)O)cc23)cc1.Cl.Cl	8.33724	1	1	4.6	493.475	6.34472	2	4	85.44	10	3	1	0	492.195	3	33	CHEMBL4098936	Cc1ccc(-c2c(CN)c(CC(C)C)nc3ccc(OCCCCC(=O)O)cc23)cc1.Cl.Cl	nM	1	train
Cc1ccc(-c2c(CN)c(CC(C)C)nc3ccc(OCCCCC(N)=O)cc23)cc1	7.88606	1	1	13	419.569	4.90182	2	4	91.23	10	3	0	1	419.257	3	31	CHEMBL4081741	Cc1ccc(-c2c(CN)c(CC(C)C)nc3ccc(OCCCCC(N)=O)cc23)cc1	nM	1	train
[truncated: 2,054 more rows]

## Sheet: Table S2
Supplementary Table S2. Scaffold-based dataset partitioning for random seed 2. Summary of compound and scaffold distributions across training, validation, and test subsets generated using Bemis–Murcko scaffold-based splitting with random seed 2.
[truncated: 3,973 more rows]

[truncated: 6 more sheets: Table S3, Table S4, Table S5, Table S6, Table S7, Table S8]
